# Supplementary material for: Cardiogenic programming of human pluripotent stem cells by dose-controlled activation of EOMES
Source: Nat Commun. 2018 Jan 30;9:440. doi: 10.1038/s41467-017-02812-6 (PMC5789885; doi:10.1038/s41467-017-02812-6)
Supplement: Supplementary file 4 — Supplementary Data 1 [file 41467_2017_2812_MOESM4_ESM.xls]

## Sheet: Supplementary Data 1
Supplementary Data 1 Non-cardiac mesoderm and endoderm-permissive differentiation of EOMES KO hESCs.
Symbol	Definition	EOMES KO cells non-cardiac diff. d12 Signal	EOMES KO cells undiff. d0 Signal	WT cells non-cardiac diff. d12 Signal	Probe ID	Probe Sequence
COL3A1	collagen, type III, alpha 1	16261.3	5	9893.32	ILMN_1773079	TCAACTGCTTGTAAAGGTGCTCCTCTTTTTTCTTGTCATTGCTGGTCAAG
DCN	decorin, transcript variant C	12940.5	5	7025.47	ILMN_2347145	CAGCCATCCACCTTCAGATGTGTCTACGTGCGCTCTGCCATTCAACTCGG
LUM	lumican	11779.2	5	7716.87	ILMN_1790529	GCGTTTGGATGGCAATCGCATCTCAGAAACCAGTCTTCCACCGGATATGT
HAND1	heart and neural crest derivatives expressed 1	10898.2	99.7506	9787.71	ILMN_1680987	CTACCTACCATGCCTGTTGTGCTCAGGTGTTTGTTCATCCTGCCATCCCC
H19	H19, imprinted maternally expressed transcript, non-coding RNA.	10600.2	14.8751	11034.7	ILMN_2148527	GCACTAAGTCATTTGCACTGGTTGGAGTTGTGGAGACGGCCTTGAGTCTC
IGFBP3	insulin-like growth factor binding protein 3, transcript variant 2	8314.34	77.6702	4530.27	ILMN_1746085	GATACAACTGTGGCCATGACTGAGGAAAGGAGCTCACGCCCAGAGACTGG
COL5A1	collagen, type V, alpha 1	7546.28	99.6478	5965.8	ILMN_1706505	GTTCCAAGGTAAGCCTCGTAAAGGTCATCCCACCATCACCAAAGCCTCCG
DLK1	delta-like 1 homolog	7276.95	14.682	6891.29	ILMN_1797519	TGCGAGACCTGGGTGTCCAACCTGCGCTACAACCACATGCTGCGGAAGAA
COL1A1	collagen, type I, alpha 1	6903.01	152.872	3592.21	ILMN_1701308	TCCCTCCTAGTCTGTCCTGCGTCCTCTGTCCCCGGGTTTCAGAGACAACT
PPAP2B	phosphatidic acid phosphatase type 2B, transcript variant 1	6636.35	637.159	1489.72	ILMN_2388800	CCATATGGATCAACCACATGCACATCCTTACTACAGAATCCGTCCTTTCA
IGFBP3	insulin-like growth factor binding protein 3, transcript variant 1	6447.34	37.3603	2316.28	ILMN_2396875	CGGAGGCCAAACCCAAGAAGGTCTGGCAAAGTCAGGCTCAGGGAGACTCT
TGFBR3	transforming growth factor, beta receptor III	6436.24	62.091	2987.54	ILMN_1784287	TGCATGGCAAATCCTGTCGGTCTCCAGTTGGTTATCTGAATAGTGTCACC
EGFL6	EGF-like-domain, multiple 6	6315.69	30.9995	2247.65	ILMN_2057479	CATCAAAGATAGACTTTTGCCTAAGTGGCTTAGCTGGGTCTTTCATAGCC
FRZB	frizzled-related protein	5845.4	82.862	5682.5	ILMN_1716246	GCCTGATTGAGAAGCACAACTGAAACCAGTAGCCGCTGGGGTGTTAATGG
COL1A2	collagen, type I, alpha 2	5826.95	220.205	6576.21	ILMN_2104356	GATCCACATTGTTAGGTGCTGACCTAGACAGAGATGAACTGAGGTCCTTG
COL6A3	collagen, type VI, alpha 3, transcript variant 3	5545.57	23.256	929.793	ILMN_1706643	GCCTGTGTATCGTGGAGAAACAAGAGACCAACTTTTTCATTCCCTGCCCC
COL5A2	collagen, type V, alpha 2	5411.98	163.664	2331.27	ILMN_1729117	GAGCATCGTTCCAATGCTTGTTCACTGTTCCTCTGTCATACTGTATCTGG
STMN2	stathmin-like 2	5267.26	27.8987	2257.28	ILMN_1795679	GCTGTCCATGCTGTCACTGATCTGCTCTTGCTTTTACCCGGAACCTCGCA
IGFBP5	insulin-like growth factor binding protein 5	5263.27	23.068	3557.72	ILMN_1750324	GCACAGTTGTCAGACAAGATTCCTTCAGATTCCGAGTTGCCTACCGGTTG
NPY	neuropeptide Y	5181.08	73.9011	2299.22	ILMN_1731062	CCCAGAACTCGGCTTGAAGACCCTGCAATGTGGTGATGGGAAATGAGACT
COL6A1	collagen, type VI, alpha 1	4983.39	158.939	1380.02	ILMN_1732151	CGCAGGGGCGCTGGCTGCACTCAAGACCCTCGAGATTAACGGTGCTAACC
CHCHD2	coiled-coil-helix-coiled-coil-helix domain containing 2	4639.69	4497.01	39.6465	ILMN_2191681	CCTGGCTTCCTTGCTTCAGAATTGAAATGGAAGTGGGGGTGTCCCTACTC
LOC645317	PREDICTED: similar to Coiled-coil-helix-coiled-coil-helix domain-containing protein 2, transcript variant 3	4358.66	5089.74	290.845	ILMN_1815124	GAATCTGGGACTGGGCAAATGTTTGTGTGGCCTCCTTAAACTAGCTGTTA
COL4A5	collagen, type IV, alpha 5, transcript variant 1	4356.81	343.809	3838.47	ILMN_1742534	AGAATCCTCCTGTGGCCTCTGCTTGTACAGAACTGGGAAACAACACTTGG
DCN	decorin, transcript variant A1	4201.96	5	2159.16	ILMN_1683194	TCAACCTAGTCACAGAGCAGCACCTACCCCCTCCTCCTTTCCACACCTGC
PITX2	paired-like homeodomain 2, transcript variant 1	4139.3	103.199	1774.17	ILMN_2391400	GGGCAACTCCGCCCTTGAAAGACTGGGAATTATGCTAGAAGGTCGTGGGC
EGFL6	EGF-like-domain, multiple 6	4131.7	16.7971	1397.66	ILMN_1716309	CCCTGGCATGGGAGAAGACCACGAGTGAGGATGAAAAGTGGAAGACAGGG
ATP7B	ATPase, Cu++ transporting, beta polypeptide, transcript variant 1	4099.48	40.3141	1792.15	ILMN_1722056	ACTCCAGCCCGCAGCACATTTCCGCTGTCCGTCAGTAATTGTGTCCTCTC
C13orf15	chromosome 13 open reading frame 15	4009.06	8.19721	76.9661	ILMN_1658494	TCTGCTGCCAGAGGGGACAAAGACGTGCACTCAACCTTCTACCAGGCCAC
COL6A3	collagen, type VI, alpha 3, transcript variant 1	3856.03	5	552.851	ILMN_2307861	CCTATCAATCCAAATTCCCTCTGGAGTTTCATGTTATGCCTGTTGCAGGC
LOC646630	PREDICTED: similar to Coiled-coil-helix-coiled-coil-helix domain containing protein 2	3851.34	3941.32	236.432	ILMN_1691449	TGGAGTGTGCCCAGAACCATGGTGACATCAAGCTCTGTGAGGGTTTCAAT
LUM	lumican	3802.06	5	1750	ILMN_2167805	CTGTCAAATGATGTGCAAAACCTTTTACTGGTTGCATGGAAATCAGCCAA
CDH11	cadherin 11, type 2, OB-cadherin	3788.87	57.3941	2317.01	ILMN_1672611	CGTGCCAGATATAACTGTCTTGTTTCAGTGAGAGACGCCCTATTTCTATG
COLEC12	collectin sub-family member 12	3782.3	68.3023	3228.18	ILMN_1689088	GTGCACATGGACTGAATCACATAGATTCTCCTCCGTCAGTAACCGTGCGA
PITX1	paired-like homeodomain transcription factor 1	3765.82	5	1579.51	ILMN_1674386	GGCCCGCGCCCCTGTTTACAGCGTCCCTGTGTATGTTGGACTGACTGTAA
PARM1	prostate androgen-regulated mucin-like protein 1	3548.44	44.7366	1426.98	ILMN_1656560	GCCCTTCATCTTGCTTGCAAGTGTGCATGGTTCAATCCCTCACATCCAGG
VIM	vimentin	3453.8	328.56	4088.03	ILMN_2058251	CCAAACTTTTCCTCCCTGAACCTGAGGGAAACTAATCTGGATTCACTCCC
SST	somatostatin	3444.22	5	44.5496	ILMN_1812824	GCTGCTGTCTGAACCCAACCAGACGGAGAATGATGCCCTGGAACCTGAAG
POSTN	periostin, osteoblast specific factor	3325.05	5	718.058	ILMN_1790761	CAGGGAGACACACCCGTGAGGAAGTTGCAAGCCAACAAAAAAGTTCAAGG
GCA	grancalcin, EF-hand calcium binding protein	3124.66	665.288	989.122	ILMN_1800602	GTTGGTGGTGTTTGAGGGTTGGCTAGAAATGAAAGCCTGGATTTTGTGCC
SULF1	sulfatase 1	3111.96	28.763	207.847	ILMN_1702363	CCTCACTGAGTCATCAGTACCCTCCTATTCAGCTCCCCAAGATGATGTGT
STMN2	stathmin-like 2	3063.53	13.3829	1093.89	ILMN_2126038	ACTCCAGGTTGAACTGTCTGGCTGAAGCAAGGGAGGGTCTGGCACGCCCC
NBPF10	neuroblastoma breakpoint family, member 10	3008.16	143.532	2241.61	ILMN_2155719	GGGCCTGAAGTCTTGCAGGACTCACTGGATAGATGTTATTCGACTCCTTC
POSTN	periostin, osteoblast specific factor	3005.72	5	611.184	ILMN_2196328	TCAAATCGAAGAGTTGTGAACTGTTATCCCATTGAAAAGACCGAGCCTTG
SNAI2	snail homolog 2	3000.57	5	690.726	ILMN_2082585	AGGATTTCCCATAGGAAGAGATCTGCCAGACGCGAACTCAGGTGCCTTAA
AHNAK	AHNAK nucleoprotein, transcript variant 1	2785.25	63.6213	2060.67	ILMN_1714567	GCAAATTGTCCAACCCACCCCCTCAACATGAGGGGCTTCCATTTTCTGTG
MME	membrane metallo-endopeptidase, transcript variant 1	2707.85	67.6223	280.27	ILMN_1678170	GAGTCTGCCTCCATGCTGCAGTGTTCGAGTGGATTGTAGGTGCAAGATGG
LRRN3	leucine rich repeat neuronal 3, transcript variant 1	2697.38	5	321.726	ILMN_1773650	GCTGCCTCTCTCCAGAAATGAACTGTGATGGTGGACACAGCTATGTGAGG
SLIT2	slit homolog 2	2660.09	32.3768	1441.42	ILMN_1676449	CTGACGGCTCCTCCTTTGTGGACGAGGTTGAGAAAGTGGTGAAGTGCGGC
PON2	paraoxonase 2, transcript variant 1	2644.15	237.797	1978.72	ILMN_1714158	CTGTTCTCCAAGGAAGTTCTGTAGCCTCAGTGTATGATGGGAAGCTGCTC
COL1A2	collagen, type I, alpha 2	2628.17	73.4152	3211.67	ILMN_1785272	GCGAAACCTGTATCCGGGCCCAACCTGAAAACATCCCAGCCAAGAACTGG
ADAMTS1	ADAM metallopeptidase with thrombospondin type 1 motif, 1	2608.34	71.1377	582.811	ILMN_1673566	GCCGGAACAAAAATGAGGTGTGTAGAACAGGGTCCCACAGGTTTGGGGAC
CXCR7	chemokine receptor 7	2601.2	19.88	2185.03	ILMN_1798360	TCTGTGTGGTGTTTTGTACCGGCACGGGATATGGAACGAAAACTGCTTTG
PEG10	paternally expressed 10, transcript variant 1 XM_940378	2555.01	172.561	980.952	ILMN_2297626	CGGAGGGAACTGCAGGGAGACCAACTTATTTAGAGCGAATTGGACATGGA
HAPLN1	hyaluronan and proteoglycan link protein 1	2549.35	6.28514	604.789	ILMN_2210519	AGCTCTATGTAAGGAGACTTAGAGCCAAACTGTTTAAGCTGTATCATCCC
HAPLN1	hyaluronan and proteoglycan link protein 1	2479.04	13.7255	625.391	ILMN_1678812	AAATTCTCGGATATGACCGCTGTGATGCGGGCTGGTTGGCGGATGGCAGC
	primary neuroblastoma cDNA, clone:Nbla10111, full insert sequence	2460.51	27.4123	1377.02	ILMN_1849013	GCAGTCTTACAGCCTAATTCTTCTTTGGACTGGTCCTTGGCAGCAGTTCC
LBH	limb bud and heart development homolog	2455.81	208.401	1895.59	ILMN_2315979	GTCCCTAGACCACTTTGTATGACCGTTTGCAGTCTGAGCAGGCCAGGGGC
PKIA	protein kinase inhibitor alpha, transcript variant 7	2450.32	157.156	2744.27	ILMN_2337974	ACTGTGTTTGATGGCCTCTGCTGTGTTTTAACATCGTGCTTCTTATATGG
LRRN3	leucine rich repeat neuronal 3	2386.56	11.8555	215.14	ILMN_2048591	CTTTCGAGAGAGAAGTTTAAGCTTCACCAATGCTGCTCCTGACCAATGGA
AMOT	angiomotin, transcript variant 2	2369.36	72.9211	1517.96	ILMN_1792409	GGAAGGTATCAGCTGTGGGCTAATTGCCACCAATTTCAGCCTGCCACGAT
RSPO3	R-spondin 3 homolog	2300.36	27.5847	1251.27	ILMN_1681983	GGTCACCTGGAACAGGTCTCCAATCTATGTTAGCACTATGTGGCTCAGCC
TMEM200A	transmembrane protein 200A	2265.63	138.909	706.478	ILMN_1725387	TGCCTTGAAGTTTACCTTGTGCTGGAGAGCCTTATGATAACTCCAAAGAC
IGFBP5	insulin-like growth factor binding protein 5	2225.29	9.74168	1167.67	ILMN_2132982	CACCTGAATGCGGAAGAGCTCGGCTCCCGTTTAGCATTTTGTACTTAAGG
PPAP2B	phosphatidic acid phosphatase type 2B, transcript variant 2	2189.52	107.092	246.536	ILMN_2408683	CCGTAAGTGTCCTTCCATGCAAGGTCCCACTCTAGGTGATAGACAGGGAC
PMP22	peripheral myelin protein 22, transcript variant 2	2178.91	57.1904	350.608	ILMN_1785646	TAGAGCTTGGCTGGGTCTAGGCTGTTCTGTGCCTCCAAGGACTGTCTGGC
COBLL1	COBL-like 1	2178.41	99.2524	2272.83	ILMN_1761260	TGTCGGCTTACAGCTCTTCCGGAGTCTAGAGCCTGTTGGTGTTCTGTCCC
MFAP4	microfibrillar-associated protein 4	2170.28	50.1649	1302.72	ILMN_1766914	TGGCTCCTCCTTGCTCCCCTGCTGATGGTGTCCTACCCCGAACTCCAAAA
HOXC6	homeobox C6, transcript variant 1	2158.34	57.8238	448.357	ILMN_1794492	TCCCTTCGTGTTACCCTCCTGTATAAATCCAACCTCTGGGTCCGTTCTCG
COL6A2	collagen, type VI, alpha 2, transcript variant 2C2	2148.46	76.8496	469.07	ILMN_1783909	TGTTCCACGAGAAGGACTATGACAGCCTGGCGCAACCCGGCTTCTTCGAC
REN	renin	2093.13	5	32.0047	ILMN_1742272	GCCCTGGGGGCCACCTTCATCCGAAAGTTCTACACAGAGTTTGATCGGCG
DLK1	delta-like 1 homolog	2091.14	5	1487.68	ILMN_1652975	TGCAAGCCCGAGTTCACAGGTCTCACCTGTGTCAAGAAGCGCGCGCTGAG
KCTD12	potassium channel tetramerisation domain containing 12	2090.03	11.3363	1243.25	ILMN_1742332	CTTGACATGAGCACCTTTAGATCCCTTCCCCTCCATGGGCTTTGGGCCAC
LRRN2	leucine rich repeat neuronal 2, transcript variant 2	2074.2	177.211	2232.76	ILMN_1696657	CCTTTGTGGAGAAATGTGTCACCTCCCCCAACCCGATTCACTCTTTTCTC
PALLD	palladin, cytoskeletal associated protein, transcript variant 2	2035.96	187.804	1862.38	ILMN_1698732	GCACCGGGTGGCAGATGTTCTATGCAGTGTGGTTCAAGTTTCTTTGACCG
ACTA2	actin, alpha 2, smooth muscle, aorta	2023.93	169.401	5926.88	ILMN_1671703	CACTTTCCTGCTCCTCTCTGTCTCTAGCACACAACTGTGAATGTCCTGTG
IGDCC4	immunoglobulin superfamily, DCC subclass, member 4	2016.28	155.648	999.281	ILMN_2139396	TGATTTGGGCTCTGGGTAATTTGGAAGTGTTAGGTTTGTGTCTTTGTAGC
EPAS1	endothelial PAS domain protein 1	2006.88	16.0447	1242.7	ILMN_1704753	CCCAGAGCACTTTGCAACTCCCTGGGTAAGAGGGACGACACCTCTGGTTT
RHOU	ras homolog gene family, member U	1988.41	192.451	633.623	ILMN_3242586	GCAAGGCCTTCTCTCCAGACTATCGTAACCTGGTGCCTTACCAAGTTGTG
CRISPLD2	cysteine-rich secretory protein LCCL domain containing 2	1943.44	50.5078	595.179	ILMN_1790689	ACGGCGTTCCTGGCTCTCCTGCCCACAGGATGAACATTTTCGGCTTCCTT
PCOLCE	procollagen C-endopeptidase enhancer	1939.62	140.635	252.161	ILMN_1707070	GGACCTGCCAACTCCACCCACTGGTGCCTCCCTGAAGTTTTACGTGCCTT
ALCAM	activated leukocyte cell adhesion molecule	1903.27	117.35	620.067	ILMN_1670870	GCTGTCAGAACCTCGAGAGCAGAACATGAGAAACTCAGAGCTCTGGACCG
TMEM88	transmembrane protein 88	1833.72	57.8078	2018.19	ILMN_1757129	CTCAATCCTGAACATCTAGGCTGGAACCTGCACACCTCCCCCTCAGCTCC
CDC42EP5	CDC42 effector protein 5	1833	151.253	613.638	ILMN_1774982	CTTCCCGCCCGGCACCCCACTTCTGTATACATAAACGGCCAAGGTGTGTG
ANXA1	annexin A1	1784.38	150.252	2139.45	ILMN_2184184	CCTGGTGGCTCTTTGTGGAGGAAACTAAACATTCCCTTGATGGTCTCAAG
PKIA	protein kinase inhibitor alpha, transcript variant 6	1783.87	123.597	2074.78	ILMN_1762262	CTCCTTGCAATCATGTGGACACCAATCACAAAAGTAAAGCCCTGGTGTTG
ARHGEF3	Rho guanine nucleotide exchange factor 3	1780.52	95.9309	1409.01	ILMN_1781010	CTTTGTAGGCGCCATCAGCCACTTTTAGAAGCCATCAGCCAGTGTGTTGG
C1orf63	chromosome 1 open reading frame 63	1743.64	147.469	1137.53	ILMN_1749915	TGCAGATATGAGAGATAGCACAGATGGACCAAAGGTTATGCACAGGTGGG
SLC40A1	solute carrier family 40, member 1	1742.65	5	2016.39	ILMN_2053103	GGGTGTAAGCCTTCAGCCTGGCAAGTTACATGTAGAAAGCCCACACTTGT
LDOC1	leucine zipper, down-regulated in cancer 1	1741.86	322.115	470.447	ILMN_1788250	CCACATCCCACCTACAGACTACCACCTTTCGAGATCAGGACCAACCTGGA
FBN2	fibrillin 2	1736.01	163.929	1440.49	ILMN_1670899	GGCCAAAGCACATGCAGGCTCCTGGTTGTTCCTCTCAAACCTGTGCTGAC
MATN2	matrilin 2, transcript variant 1	1704.25	94.6168	1199.91	ILMN_1694840	CTGTGGACACAACTTGCTTCTGCCTCATCCTGCCTTAGTGTGCAATCTCA
PDGFRA	platelet-derived growth factor receptor, alpha polypeptide	1688.14	27.8907	688.883	ILMN_2086470	AACTGTGATAATCCCCACAGGCACATTAACTGTTGCACTTTTGAATGTCC
GAS1	growth arrest-specific 1	1667	89.3964	1150.82	ILMN_1772910	GCGGAGAATGTATATTGCCTCTGCTCCTATCAGGGTTGCTAAACCCTGGT
CAMK2N1	calcium/calmodulin-dependent protein kinase II inhibitor 1	1661.42	68.2156	639.476	ILMN_1794863	TATGACCGACAAGGCACCTCCTGGTGTCTAACTCCCCCAAAGACAATGAG
NLGN4X	neuroligin 4, X-linked, transcript variant 1	1654.79	1942.95	385.297	ILMN_2341067	GGCTTTTACTCTTGATCTTCAAAGGCACGCAGGGTTTAATGGTTCCTTGG
ZNF503	zinc finger protein 503	1641.74	9.62521	586.36	ILMN_1787265	AGCAGCGACCGAGACCCGGTGGGACACTCCCCTTCTCCCCACTTTCACCT
ATP9A	ATPase, class II, type 9A	1636.11	123.912	1096.01	ILMN_2089073	CTGAGCGACTCTACTTTCATTGTTTGCCAGCGTGGCTCGTTGCTGTTGCC
NBPF20	neuroblastoma breakpoint family, member 20	1636.01	85.8135	1469.02	ILMN_2115490	CCTTCCAGTTGTCTTGAACAGCCTGACTCCTGGCAGCCCTATGGAAGTTC
SPON1	spondin 1, extracellular matrix protein	1635.82	52.9913	596.51	ILMN_1791890	CAAGGACAAGCCACCCTAGTGTCTCATGTTTGTATTTGGTCCCAGTTGGG
MGC16121	PREDICTED: hypothetical protein MGC16121	1634.8	120.282	1119.03	ILMN_1673409	ATGCATCGAAATTGAGCTCGTCCACACAGCCCCCTGACTGCGTGATGCCC
CHCHD9	PREDICTED: coiled-coil-helix-coiled-coil-helix domain containing 9	1605.34	1676.66	45.5727	ILMN_1677237	AGCAGCAGCCTTGCTTCTATGGGATCAAACAGTTTCTGGAGTGTGCCCAG
ANXA8	annexin A8	1546.23	13.9303	2916.46	ILMN_1778087	CATCCTTCAGCAGCTGAGAAATGAACACGAATCCATCCCAACCGAGATGC
FLJ21986	hypothetical protein FLJ21986	1543.59	5	677.761	ILMN_1677038	ACTGTTACCATCTGACTGAGGTTACTCTGGTATTTATCTCTTCGCTGCTG
PDGFRB	platelet-derived growth factor receptor, beta polypeptide	1515.12	46.2094	779.394	ILMN_1815057	GGATCCCCAGAGTTGGTCCAAGGAGGGAGAGTGGGTTCTCAATACGGTAC
KISS1	KiSS-1 metastasis-suppressor	1502.84	5	24.3655	ILMN_1669404	GTGCTGGTGCAGCGGGAGAAGGACCTGCCGAACTACAACTGGAACTCCTT
PCDH19	protocadherin 19	1499.47	22.2323	109.007	ILMN_1805132	GGCTTACGCCTTCGCTCCTCTAGTGAGGGGAATGAGCCTGATGACACTAT
RHOBTB3	Rho-related BTB domain containing 3	1485.02	96.1615	2542.43	ILMN_1744949	ATTGGGACCCCATACCGTTAGCCCTTGTATGTATACCAACACTGCCAAAG
MAP1B	microtubule-associated protein 1B, transcript variant 2	1461.06	67.4757	625.598	ILMN_2377900	GCTGAGTCATGCGTGTTGAATCCCACTTCAGTGCACCTGTGGCCTCTCAG
PRPH	peripherin	1452.35	52.1993	389.898	ILMN_1723678	TCCCCCCTCAGGACAAATCTACTCCAGCCACGATGAGAAGTGGGTGAGCC
STC1	stanniocalcin 1	1446.69	353.183	176.848	ILMN_1758164	CCAAAGCTTCGTCTTGTGTTTGCTGCAGAGTGATTCGGGGGCTGACCTAG
C1orf63	chromosome 1 open reading frame 63, transcript variant 1	1424.74	34.2711	801.984	ILMN_1760556	GGGCCCAGATGTGGGTTTGCTCAGTATTAGTAGACAAGGTCTTTGTTCAG
ANGPTL2	angiopoietin-like 2	1423.06	109.901	1330.89	ILMN_1772612	CGTGGGCCAGGCTGTGTGAGATGTTGGATGTTTGGTACTGTCCATGTCTG
CPE	carboxypeptidase E	1397.49	91.128	1038.58	ILMN_1731374	GAAAAGGTTAACAGATACAGCTCGGAGTTGTGAGCACTCTACTGCAAGAC
PRSS35	protease, serine, 35	1393.75	17.0335	1332.34	ILMN_1769580	CAGCTCATGCCCTCAATGTTTATATTGTGTTATCTGTTGGGTCTGGGACA
HS6ST2	heparan sulfate 6-O-sulfotransferase 2, transcript variant S	1367.83	72.8876	1107.13	ILMN_1739429	CTGATAGGTATTGTTGGAAAGCAGGATGAAGCCTGAGCCAGTGGAAAAGC
CNTFR	ciliary neurotrophic factor receptor, transcript variant 2	1339.97	66.148	84.9801	ILMN_1809456	TCCCCTGACCCTGCTCCTATCCCACAGTATTTAATGCCCTGTCAGTCCCT
COL4A6	collagen, type IV, alpha 6, transcript variant A	1339.54	102.168	1589.98	ILMN_1675857	CAGATGTGTGCAATGTGGCAAACTGAAGCTGCACAGTGTTGGTTTCCTTG
GPC3	glypican 3	1327.42	86.7562	5325.45	ILMN_2051972	GGCAACTCCGAAGGACAACGAGATAAGCACCTTTCACAACCTCGGGAACG
IL11RA	interleukin 11 receptor, alpha, transcript variant 1	1322.79	105.606	709.433	ILMN_1664912	TGCATGTATGTAGGTGCCTGGGGAGTGTGTGTGGGTCCTTGGCTCTTGGC
COL15A1	collagen, type XV, alpha 1	1312.83	5	90.9749	ILMN_1768940	CTGCAGGAAACCCCAGCAGTGTGAACGCATCCCAACATAGGTTAAGAGCA
GNG11	guanine nucleotide binding protein, gamma 11	1311.79	83.5973	972.07	ILMN_1782419	CCGGTTCTGGGGCGAAAATGCCTGCCCTTCACATCGAAGATTTGCCAGAG
RGS4	regulator of G-protein signalling 4	1300.63	5.15275	1121.07	ILMN_1758067	CCTTTCAAAGTGCACACACACGCGTCCACATACACTGCATTCGTTGCTCC
COMMD3	COMM domain containing 3	1285.94	95.3314	1028.44	ILMN_1690392	GCCTTCAGCTGAACCACCGTTTGTGCGAGCTGGATGTCCTTTTCAGTAGA
FLRT2	fibronectin leucine rich transmembrane protein 2	1270.42	32.4252	785.936	ILMN_1769615	CTACCTGCACACCCACCAGAAGAGCACAAAGCAAGGCCATTGCAACAGGC
CUTL1	cut-like 1, CCAAT displacement protein, transcript variant 1	1234.09	99.0829	660.638	ILMN_2278636	GTGATTTCCACAGGTTCTGGAATAACTCTTACAGCTTTGCCTTGTGTCCT
PEG10	PREDICTED: paternally expressed 10	1230.85	60.6002	499.436	ILMN_1763359	TACAGTTCCAAGATTGACAACAGAGAACAACCTGCTGGAAAGACCTGGGC
PLAT	plasminogen activator, tissue, transcript variant 1	1207.19	38.4068	1082.54	ILMN_1738742	CATGCCACCCTGTTTTCAGCTAAAGCCCAACCTCCTGACCTGTCACCGTG
BGN	biglycan	1190.1	271.725	372.206	ILMN_2206746	TCCAGCGCAAGGAGGGGCTGCTTCTGAGGTCGGTGGCTGTCTTTCCATTA
ENTPD3	ectonucleoside triphosphate diphosphohydrolase 3	1184.13	57.6194	108.049	ILMN_2087941	CCCAGATCATAGACCTCTCTGCATAGTAGTCATAGGTCTTGACTTTGGGG
TBX2	T-box 2	1176.38	5	188.823	ILMN_1792256	CTTGGGCCTAGACCGCGTGATAAAACTGGGTTGAGGGATGCTGGAACCAG
GAS1	growth arrest-specific 1	1158.35	63.0384	821.837	ILMN_2062701	GAATCCATTTGTCATCAGGAATCAAAACCCACAGTCCATTGTGAAGTGTG
TEK	TEK tyrosine kinase, endothelial	1150.46	27.1958	1094.35	ILMN_2066151	GTGACCACTCTGTCTTGTGTTTCCACAGCCTGCAAGTCAGTCCAGGATGC
LRRC32	leucine rich repeat containing 32	1147.36	20.5948	872.357	ILMN_2129161	CGCCTGATCTTTGAAAACACTACACAGGGCTGCTGTCACTTCCCAGGGCC
SNAI2	snail homolog 2	1142.91	11.8816	281.738	ILMN_1655740	CCTGCACAAACATGAGGAATCTGGCTGCTGTGTAGCACACTGAGTGACGC
CXCL14	chemokine ligand 14	1133.8	39.0504	433.815	ILMN_1748323	CCTCTGTACATATACCCTTAAGAACGCCCCCTCCACACACTGCCCCCCAG
FLRT3	fibronectin leucine rich transmembrane protein 3, transcript variant 2	1124.26	26.2929	1202.66	ILMN_1805665	AGTGCATTGTACGCCCTTTGGCCAGTCTTGTATGTGCCTTGATCCAACGC
MDK	midkine, transcript variant 1	1119.08	28.343	381.492	ILMN_2261876	CACTGGGCGACCGCACCCGTGGCTTTCTCTGGGCGACCGGGTCCCAGACT
CAV1	caveolin 1, caveolae protein, 22kDa	1110.82	403.796	353.121	ILMN_2149226	CACTTATTGGAACTCTGCTTGATTTTTGCCTCTTCCAGTCTTCCTGACAC
MEIS2	Meis homeobox 2, transcript variant g	1096.93	5	728.671	ILMN_1695945	TCGAACTCCAGCTTCAAGAATGTGTTTTCATGCCCGGCCTTTGTTCCTCC
MSX1	msh homeobox 1	1089.85	77.4526	1160	ILMN_1777397	GGTCCCCAGCAGAATTGACAGTTGAACAGAGCTAGAGGCCATGTCTCCTG
TNNT2	troponin T type 2, transcript variant 1	1088.3	34.3597	4744.28	ILMN_1664071	CCTGCCCCCACACCCACTCCACACCAGTAATAAAAAGCCACCACACACTG
COL4A5	collagen, type IV, alpha 5, transcript variant 2	1086.47	27.585	889.915	ILMN_2375360	AGCTCCAGCTGTGGTGATCGCAGTTCACAGTCAGACGATCCAGATTCCCC
PITX2	paired-like homeodomain 2, transcript variant 3	1068.73	50.1003	442.319	ILMN_1796847	AACCTGAGTGCTTGCCAGTATGCAGTGGACCGGCCCGTGTGAGCCGCACC
ALPK2	alpha-kinase 2	1066.31	5	2979.68	ILMN_1811238	CCACTGGTGTCTAATACGCTATTGTTGCCGGAGGTGGGTTCTGTGACGTG
TGFBI	transforming growth factor, beta-induced, 68kDa	1064.61	93.6624	4784.4	ILMN_1663866	CCAGCCTCATGGGAAGTCCTGGCACAGTTTTTGTAAAGCCCTTGCACAGC
HS6ST2	heparan sulfate 6-O-sulfotransferase 2, transcript variant L	1059.57	47.0297	904.928	ILMN_2415583	CCACTGTGCTGTCAAGCATCATGATTCCGGGCAGTTTTCATTTTACTGTG
FAM46A	family with sequence similarity 46, member A	1058.2	78.9823	777.831	ILMN_1740466	CAGCCAGTATTCACGTGCCAGCAACAGACCTACTCCACTTGGCTACCCTG
SLN	sarcolipin	1050.58	5	1659.56	ILMN_1778595	CAAGCCCCTGATCTGTCTCACCACACATCCCTTCAACCCACACGGTCTGC
LMCD1	LIM and cysteine-rich domains 1	1041.06	90.1839	793.552	ILMN_1754969	CTGCAAGGGGACTCTGGGAGGAGTTTTCCAGAATGCAATTCCGAGTGAGC
TFPI	tissue factor pathway inhibitor, transcript variant 1	1037.09	101.183	694.164	ILMN_1707124	CGGTCCCTCATGGTGTCTCACTCCAGCAGACAGAGGATTGTGTCGTGCCA
HOXB5	homeobox B5	1032.17	6.24929	1095.98	ILMN_1674908	AGTGAGCGAGTGGATGCTGTGCTACGTGTGAAATCTGTCTTTGCGGGGCC
NID2	nidogen 2	1031.79	5	906.629	ILMN_1698706	CCTAAACCTTGACAGTTGGAGAAGCCAATGCAGAACTGATGGGAAAGGAC
ODZ4	odz, odd Oz/ten-m homolog 4	1031.47	8.05821	806.619	ILMN_3239775	AGCTGCTTCTGGATGACCAACACTGGAGACTCTGGCCTTACCATGTGGAA
PDGFRA	platelet-derived growth factor receptor, alpha polypeptide	1028.97	11.527	268.615	ILMN_1681949	CTGTGAGCCTTGCATGACATCATGAGGCCGGATGAAACTTCTCAGTCCAG
WASPIP	Wiskott-Aldrich syndrome protein interacting protein	1028.88	60.8073	392.25	ILMN_1668417	GGCAGGTACCGTTCTAAATCTGAAACAGGGTGATAGCTCAAAGTTGCCAT
PROS1	protein S	1025.8	79.9262	1113.9	ILMN_1671928	GGAGGTAAGATTGCCACGTGCCTGCTGGTACTGTGATGCATTTCAAGTGG
NRP1	neuropilin 1, transcript variant 1	1023.61	5	946.155	ILMN_1699574	CCTTCCCACATTGCTAGACGTCTCACTCAAAGACATTTGTTGGGAGTCAC
AFAP1L2	actin filament associated protein 1-like 2, transcript variant 1	1023.25	30.2564	1212.21	ILMN_1730995	GTGATCGCCCTCTTAAAATTGGCAGTGCTGTTCCTTGTGCTGCCCCTGTC
TAC3	tachykinin 3, transcript variant 1	1015.63	71.3928	487.083	ILMN_1793006	CCGGACTCCTGGACTGCATTAGGAAGACCTCTTTCCCTGTCCCAATCCCC
PKP2	plakophilin 2, transcript variant 2a	1012.23	55.5946	937.367	ILMN_2386973	CCTTTCCTGGACTTTTTTGGCCACTGCCCTGGACTAGTGAAAGAATGGAC
PRRX1	paired related homeobox 1, transcript variant pmx-1a	1010.63	5	62.8591	ILMN_1739496	GATGCCTTCTGGATCTTAAGCCAGTTGTCAGTGGAGGTCCTCAGGGCTGC
SERPINE3	serpin peptidase inhibitor, clade E, member 3	1008.62	6.99641	586.433	ILMN_3242398	CCACAAGGCCAAGATTGAAGTTTTGGAGGAAGGCACCAAGGCATCTGGAG
BMP5	bone morphogenetic protein 5	1004.53	5	1014.86	ILMN_1660552	CGGGATCTGGGATGGCAGGACTGGATTATAGCACCAGAAGGATACGCTGC
RGL1	ral guanine nucleotide dissociation stimulator-like 1	999.767	66.971	1257.68	ILMN_1654398	GTTTCCTGGTGGACAGCCGGGTAATGCTTTTAGCTGCTCGCATGCTTGTC
STXBP6	syntaxin binding protein 6	995.861	15.8349	235.5	ILMN_2172969	GATTTTGCTCCTTGCATAGTAATCTTTTGCATGAACCATCACCAGCGTTC
IFITM1	interferon induced transmembrane protein 1	966.128	4331.77	137.658	ILMN_1801246	GGCTGTTGCCCCTGCCCCCTTGGTCCTGCCCCTAGATACAGCAGTTTATA
HOXA10	homeobox A10, transcript variant 1	912.587	5	21.7517	ILMN_1689336	CAGAAGCCTAGGAGGACTGGGGTAAGCGGAATAAACTAGAGAAGGGAGAC
OSR1	odd-skipped related 1	910.105	5	113.364	ILMN_2197128	GCCAAGAGCCGGGCGTTATATTGCGATTGGCACTTTATGCTGACCATCGG
COL6A2	collagen, type VI, alpha 2, transcript variant 2C2	873.496	32.7931	201.036	ILMN_1809928	CTCTGCCCGGACCCTCAGATCGTGTGCCCAGACCTTCCCTGCCAAACAGA
RPS6KA5	ribosomal protein S6 kinase, 90kDa, polypeptide 5, transcript variant 1	853.795	53.0439	205.605	ILMN_1657515	GGGGCATGTTGTGTCATGTAGTCAGCCACTTATGCACCAATGTGAGGAAA
HOXC4	homeobox C4, transcript variant 1	842.754	5	67.663	ILMN_1719975	TATTGCAAGGTGTGATGGTCTGGCTTGGGTGAATTTCAGGGGAAATGAGG
FXYD5	FXYD domain containing ion transport regulator 5, transcript variant 1	814.122	1273.73	249.869	ILMN_1704286	TGGCCAGAGAGGGAAGACACAGATGATGAAGCTGGAGCCAGGGCTGCCGG
KIAA1199	KIAA1199	809.919	5	168.794	ILMN_1813704	GCAACGCTCCTCTGAAATGCTTGTCTTTTTTCTGTTGCCGAAATAGCTGG
S1PR3	sphingosine-1-phosphate receptor 3	803.93	27.5971	189.512	ILMN_1703531	CAGCCTTCATCCATTAACTCTACTAGGGAGCCCACAGCCACCATTTCCAC
PLAC9	placenta-specific 9	786.617	73.1976	192.715	ILMN_1790859	CAGACACATGGCTGTGCAACGCCGTCTAGATGTCATGGAGGAGATGGTAG
RSPO2	R-spondin 2 homolog	783.098	5	183.9	ILMN_1695108	GATGGAGAGGAACACTATGGAAACTTCCCAGGTGACTTTCAGAGCAGTTG
NLGN4X	neuroligin 4, X-linked, transcript variant 1	774.05	640.359	152.932	ILMN_1728011	CTCTCCGCTAAAGTGGACATTCCCCATAAAAATTGTCCAGCTGCCTGGCT
CHSY3	chondroitin sulfate synthase 3	773.628	13.3554	95.1705	ILMN_1740407	TGAGGAGTTTTGTTCCACAAGCAACCGGTACTGGCTACCCTGGTCTTATG
GPM6B	glycoprotein M6B, transcript variant 1	760.573	1154.35	247.033	ILMN_1704665	CCAGCAGTGGAGGTGCTGTCAGAGTCCAGTGTTCTAGAAGAGGCAGTGTC
DIAPH2	diaphanous homolog 2, transcript variant 156	757.357	1961.22	181.809	ILMN_1744046	GAAGCCCTACAATCAGGTGCAGCATTCAGAGACCGTCGAAAGCGGATTCC
LOC645317	PREDICTED: similar to Coiled-coil-helix-coiled-coil-helix domain-containing protein 2, transcript variant 3	748.977	575.571	62.1384	ILMN_1704291	AAGTCACTTAGCTCTTCGCTGGTTGTCACACGTCCGGAGGCCGAGCCGTC
LRFN5	leucine rich repeat and fibronectin type III domain containing 5	730.665	71.3041	97.1669	ILMN_2139125	CACAGAGGCTGGAGTTAATCTGAAGAGCACCACTTCTCCTCTCTCTCCTG
	cDNA FLJ42149 fis, clone THYMU1000692	706.152	19.6244	153.351	ILMN_1875342	GGCAAGACAAGTTGGCCCTTTCTTACCCAGAGGTCTTTTGTGTGACTGCA
LOC728324	PREDICTED: misc_RNA, miscRNA.	695.504	691.842	18.7321	ILMN_3228639	TGGCTGTGGGCTCTGCTGTGGGTCACGCCATTACTGGGGCTTTCAGGGGA
SFRP2	secreted frizzled-related protein 2	670.895	855.68	22.1578	ILMN_1722898	GGCCCAAACTTGTGGGTCACAAACCCTGTTGAGATAAAGCTGGCTGTTAT
GPM6B	glycoprotein M6B, transcript variant 1	658.581	309.421	137.942	ILMN_1735438	TACATGTCCTATCACCTGTTCATTGTGGCCTGTGCAGGAGCTGGTGCCAC
PRND	prion protein 2	629.221	5	15.6177	ILMN_1684795	CATTGCCTTGTTGATGGGCCTTCAGATTATTTCCAGTTTTTTGCCACTGC
HLA-B	major histocompatibility complex, class I, B	626.535	64.2806	160.113	ILMN_1778401	CTGATGTGTCTCTCACAGCTTGAAAAGCCTGAGACAGCTGTCTTGTGAGG
ENTPD3	ectonucleoside triphosphate diphosphohydrolase 3	625.765	5	25.5582	ILMN_1775114	CAGCCACAGCCAGGCTTCTGTCATACAGGTAGATCCCGAAGCACAGAGAC
DDR2	discoidin domain receptor tyrosine kinase 2, transcript variant 2	624.597	5	171.2	ILMN_2410523	CCACCTTCTGCTCCTTCAACAAGGCGACGAGTGATGCTGTCAGTGCCTGG
TMEM151A	transmembrane protein 151A	611.29	5.54323	76.5682	ILMN_1710553	TGTCCTTGCTCCACCACGCAGGCCCTTGCTTCTCCCATCAACGAGTCTTG
CHGB	chromogranin B	609.915	35.1953	137.32	ILMN_1765966	TCAGCCAAAGGGGCTGACTGTCATTGGAGCGGTGGGCACTGTTAAGAAGC
NAP1L3	nucleosome assembly protein 1-like 3	608.387	525.543	173.526	ILMN_1785406	CCAGCCCATAAGACTAAGGGTTTAAATCTGCTTGCACTAGCTGTGCCTTC
LRRC3B	leucine rich repeat containing 3B	592.189	12.1051	25.6001	ILMN_2131447	GCAGACCATTCCTCAATGCTGCCAACGACGCTGACCTTTGTAACCTCCCT
GFRA3	GDNF family receptor alpha 3	583.221	7.89814	40.4564	ILMN_1810716	CCACCAAGCCCCTTTCTGAGCCCTTCCTCTTGACTACCAGGATCACCAGA
LRP4	low density lipoprotein receptor-related protein 4	541.225	27.0183	109.918	ILMN_1675268	ATACCAGGCCCTTAGCCTTGCTCTCAGTAGCGTCAGCCCCAGTTCTGAGC
C18orf20	chromosome 18 open reading frame 20	526.362	5	8.28005	ILMN_1771012	GGGAGAGATCAGAGGTCATACTGTGAAGCACCTTTGGATAAACGGCAGGG
PRPS2	phosphoribosyl pyrophosphate synthetase 2, transcript variant 1	523.28	416.281	141.834	ILMN_2399431	TGCTGCTCCTGGCGTGGAAACTTAAGTGAGACCACCAAATACATTGGTCC
PCDH18	protocadherin 18	496.895	202.209	168.136	ILMN_1799026	AATGTTTCCTGACTCCCAGGCCCCTACTATTCCAGGCCATCACACTGGCC
HOXA9	homeobox A9	492.595	5	10.0545	ILMN_1739582	CCGCCATTGGGCTACTGTAGATTTGTATCCTTGATGAATCTGGGGTTTCC
CD93	CD93 molecule	487.443	5	120.924	ILMN_1704730	GTGGCAAGCAGTTCTTTTCAGCAGATTTTGCCCACTATTCCTCTGAGCTG
	BX355045 NEUROBLASTOMA COT 25-NORMALIZED cDNA clone CS0DC029YI23 5-PRIME, mRNA sequence	466.387	9.67609	80.5965	ILMN_1887267	TTGTGCTGGGTGACAAACGGACAGTGCCCTGGACAGACTGCCTACCCTCT
NELL2	NEL-like 2	465.539	323.744	21.5458	ILMN_1725417	CCGTGACATCCTGAACCCTGGATAGAAAGCCTGAGCCCATTGGATCTGTG
CNRIP1	cannabinoid receptor interacting protein 1, transcript variant CRIP1a	452.498	12.6908	120.609	ILMN_3232894	CCCCTTTGACAAGCTTCCATAGTCTTCAGACACGCACATTGATGGCATCC
STXBP6	syntaxin binding protein 6	451.481	65.6231	114.117	ILMN_1750912	GGTAGCCAGCACAGCGTCAGAAAAATGCACCTTCTTCCAGATCCTCCACC
SLC6A15	solute carrier family 6, member 15, transcript variant 1	451.386	15.5626	9.82273	ILMN_1810533	CAGTGTGAAGTAAGTTCTCATCCAACATTTCTCCTGGCCATCCATTCTCC
	BX101784 Soares placenta Nb2HP cDNA clone IMAGp998D15202, mRNA sequence	442.518	5	17.7713	ILMN_1825300	GTTGAAAATGTGACGGGCTGTTCAGGCTTCTCTGTCATTCTTCTTGTCTC
PTGER4	prostaglandin E receptor 4	433.47	18.1414	119.776	ILMN_1795930	GGGGCACTTAATGGTCACCTTGTAACAGTTTTGTGTAACTCCCAGTGATG
SCRG1	scrapie responsive protein 1	429.544	5	42.7776	ILMN_1726204	GGGCTAACTTTGCTGCTAGGAGTTCAAGCCATGCCTGCAAATCGCCTCTC
C1orf24	chromosome 1 open reading frame 24, transcript variant 2	426.204	30.6247	69.0572	ILMN_1667966	CCTTAGCCTCTGTTTGCCACTCTGGGTATCGTCTCCTATGGCAAAGCCAT
SLC39A2	solute carrier family 39, member 2	420.132	5	110.034	ILMN_1810025	GGAGCTGTGTAGCCGCTGGTTTTGCCTTCATGGCCTTTATTGCCTTGTGG
TMEM151A	transmembrane protein 151A	417.172	5.47739	53.2796	ILMN_1709659	CACAGCCTCTTGGATGATGTCCTTGCTCCACCACGCAGGCCCTTGCTTCT
	mRNA; cDNA DKFZp761D112	410.991	56.5462	77.0231	ILMN_1914927	ACCCTTTGACTGCTGCGGCAACCTTTAACCACACAAATGTCACAAGCTAG
PCOLCE2	procollagen C-endopeptidase enhancer 2	375.195	171.822	76.9007	ILMN_1746888	CAGAGGAGCAGCTATCTGATTGGAAACCTGCCGACTTAGTGCGGTGATAG
ACCN2	amiloride-sensitive cation channel 2, neuronal, transcript variant 2	357.4	33.8974	117.723	ILMN_1769694	CCTCCCCAGAGGGAAGCAGGAATGAGGCCAAAAAGTGTGCATTGGATAGG
CLIP4	CAP-GLY domain containing linker protein family, member 4	354.854	5	105.443	ILMN_1759792	GCTAAGAATAGACTGTGGGTCTCCTCACTTGTGGCCCAGTGCTCTTTCTG
ZNF423	zinc finger protein 423	353.559	153.043	112.598	ILMN_2154950	CCTGCTACAGCTAGTGTGCTTTTAGACTTTCCGCCGCAGACTACATTTCT
BAG2	BCL2-associated athanogene 2	345.722	101.653	77.0332	ILMN_3244893	GGCCCAGCAGTGAATTATATTGGGTCAAAGGATATAGACGTTTTCATGGC
MGMT	O-6-methylguanine-DNA methyltransferase	345.637	345.019	87.4729	ILMN_1795639	GCTGGCCGAAACTGAGTATGTGCAGTAGGATGGATGTTTGAGCGACACAC
PRPS2	phosphoribosyl pyrophosphate synthetase 2, transcript variant 1	345.458	319.662	83.5841	ILMN_1758104	CTGAATGGGGGTGGACCTGGCATTTATCTGGCCAAAAACAGGAGCCAGAG
FAM129A	family with sequence similarity 129, member A, transcript variant 2	336.03	28.7902	53.4244	ILMN_1810725	GGAAGGTGTGATCTGTGGGACTGTCTGGGCCTGTTACTCATCCTGCTATC
NEFM	neurofilament, medium polypeptide 150kDa	333.424	54.7146	7.62897	ILMN_2215989	GCATGCAAGCTCAGGGTGCTCCCTCCTCAGTCTTTGGGGGATTCAAATGC
BPGM	2,3-bisphosphoglycerate mutase, transcript variant 1	332.049	59.4213	112.429	ILMN_2352921	GTCATAGCCTTATGAGTTAGCTTTCTTGCTAGCCCCCTAGTCGGTCACCA
RSPO2	R-spondin 2 homolog	331.404	5	98.9079	ILMN_2081645	TTTCCCATTTACTAAGTGGGGAGGGGGTCTCCTTATATAGTGCTTCATCG
GOLSYN	Golgi-localized protein, transcript variant 7	329.294	5	6.1417	ILMN_1738989	CCCTGCCGTGTCGTCTGAGGTACCCGTTCTTATCCTAGTGGTTCAGGAAG
ABCA8	ATP-binding cassette, sub-family A, member 8	329.221	10.9101	75.2558	ILMN_1796801	GCCAACCTCCTCTCACAGCCTCTGTATCTCTGCAGGCCATACTGGTTCCA
STARD5	StAR-related lipid transfer domain containing 5	329.019	42.2479	36.1393	ILMN_1784364	AGGCCCTGTTGCCTTTTAAGCATGTACCGCTCCCTCAGTCCTGTGCTGCA
KCNK1	potassium channel, subfamily K, member 1	327.351	154.04	101.483	ILMN_2071641	CGACCTTACATAGGAGGAGAATACTTGAAGCAGTATGCTGCTGTGGTTAG
LRRC3B	leucine rich repeat containing 3B	326.473	5	12.8011	ILMN_1708861	GTTCTGAGGAGCATGGCGTCCAATCATGAGACAGCCCACAACGTGATCTG
WNT2	wingless-type MMTV integration site family member 2	323.192	5	20.4809	ILMN_1694011	TCTGATGTAACAAGGTGGGGACGTGTGTCCTTTGGTACTATGGTGTGTTG
TCF21	transcription factor 21, transcript variant 1	322.2	5.66284	62.2594	ILMN_1728570	CGAGAGTGACCTGAAAGAAGTGGTGACCGCGAGCCGCTTATGTGGAACCA
TWIST1	twist homolog 1	318.59	5	37.8348	ILMN_1672908	AGACGGGCAGCGGCACCATCCTCACACCTCTGCATTCTGATAGAAGTCTG
CD34	CD34 antigen, transcript variant 2	316.064	5	27.5982	ILMN_1732799	AGCCCAGATCAGCTCCTAACCCTTATCACCAGCTGCCTCTTCTGTGGGTG
UST	uronyl-2-sulfotransferase	315.492	266.153	99.176	ILMN_1700024	ACTTACAGGGCCTTAATGTTATTTTGTCCCAGCCAACACCCTCTAGGTCC
APLP1	amyloid beta precursor-like protein 1, transcript variant 1	310.328	40.9108	70.8363	ILMN_1763834	CCAAAATTCCATCCCTAAGAATTCCCAGATAGTCCCAGCAGCCTCCCCAC
NUDT10	nudix-type motif 10	307.65	172.309	82.0388	ILMN_2111294	CGAAATTGGCCTTGATAATTGTTGAAGCTGGGTGATGGCTAAAATGATGG
KCNK1	potassium channel, subfamily K, member 1	307.305	188.86	102.991	ILMN_1718863	GCTGTGACCCCAGCAGGATGTCTAATATGTGAGGAAATGAGATGTCCACC
CDH5	cadherin 5, type 2, VE-cadherin	303.209	5	45.0818	ILMN_1719236	TTCGTCATGGACCGAGGTTCCCACTCTGGGCAAAGCCCCTCACACTGCAA
TMEM100	transmembrane protein 100, transcript variant 2	301.245	5	85.0545	ILMN_1698259	GGGGGTCATGGGAGTGCACAGCATTAGACAGTATTTGGTTCACCCTGTAA
FAM179A	family with sequence similarity 179, member A	298.526	22.7963	53.784	ILMN_3247182	GGGGTGGCCCCTGACAGCAAGACAACTGGCAGCTCATACCCTTTTCAGCT
CD34	CD34 molecule, transcript variant 2	294.525	6.72582	62.547	ILMN_2341229	GTTGATTTCTTTCCAGAGGGGTTGAGCAGGGATCCTGGTTTCAATGACGG
BAALC	brain and acute leukemia, cytoplasmic, transcript variant 2	291.628	9.70245	93.3439	ILMN_1687751	CCTGCAAGTTCAAGGGCTCTTTCTCCCTGGGGATGTGCTTTGTGGCTTCT
ATPGD1	ATP-grasp domain containing 1, transcript variant 2	290.442	5.60067	93.6774	ILMN_3237981	GGCCCTGAGACACGTGAACACCTCCCTCCTATGCATCACAAACCTTCTCC
NRXN2	neurexin 2, transcript variant beta	280.457	24.9593	31.059	ILMN_1738684	AGGCATTGTCCACAGACTGCTGGGGTCACTTCTTTGCCCACGGGCTCCCT
BTBD11	BTB domain containing 11, transcript variant 1	278.262	94.8063	15.2572	ILMN_1705066	CTGTCACCTTCCTCCTCCCACTTCTGTATCCTCAGAGATGCTGCGTGGAT
IFIH1	interferon induced with helicase C domain 1	275.2	6.46546	33.4948	ILMN_1781373	TCATCTGCAAATGTGGCCAGGCTTGGGGAACAATGATGGTGCACAAAGGC
NLGN4X	neuroligin 4, X-linked, transcript variant 2	269.494	104.494	50.9467	ILMN_2345119	GGCCCCGGGTGTTTCCAACGTCATGGAAGCAGCTGACACTTCTGAAACTC
LOC728324	PREDICTED: misc_RNA, miscRNA.	266.713	347.881	6.44717	ILMN_3304555	GGCCAGTACCAGTCGTTCAGCCACCAGCAGCGGCACCCCCATCTGTAGTT
PCDH10	protocadherin 10, transcript variant 1	266.355	14.7401	13.4497	ILMN_1688500	TCGGTGCTGGATGCCTTCTTTTGTCCCTTCTGATGGACGCCAGGCTGCTG
RASIP1	Ras interacting protein 1	264.512	103.257	78.0943	ILMN_1755657	CTTCTACGGACAGGAGCCCGCCTGAGCGCAAAGCTTTCTGGGAGTTGTAG
SLC22A3	solute carrier family 22, member 3	264.286	5	24.3783	ILMN_2048478	CTGAGATCTGGGTTTAACGATCTGGGCTTTGTCATGGTGTTTTACGTTCG
CRTAC1	cartilage acidic protein 1	264.266	5	21.6598	ILMN_1658384	ACAGATGTGCCCAGGGAGGTGGTGTCACTGCACAGGAAGTATGAGGACTT
HOXA5	homeobox A5	257.954	5	5	ILMN_1753613	CTGAAACTCCCTTGTGTTCCTTCTGTGAAGAAGCCCTGTTCTCGTTGCCC
OTOL1	otolin-1	256.543	5	10.7594	ILMN_2259155	TTAAAGGCTCCAAGGGTGAGTTGGCTAGAGTGCCCCGGTCGGCTTTCAGC
AKR1B15	aldo-keto reductase family 1, member B15	253.652	17.0215	81.2034	ILMN_2278335	GGCAACCATACTCAGCTTCAACAGAAACTGGAGGGCCTTTGACTTCAAGG
FOSB	FBJ murine osteosarcoma viral oncogene homolog B	251.98	30.5976	63.4244	ILMN_1751607	TGGGCCGTCCCCTCTCCCCTTGGTTCTGCACTGTTGCCAATAAAAAGCTC
XYLT1	xylosyltransferase I	247.265	51.5697	64.4476	ILMN_1830462	CCTTGAGGTAGAATGTGAGTCTCAGAAATGACTGCATTACCTGCcctttt
ENPP1	ectonucleotide pyrophosphatase/phosphodiesterase 1	243.626	147.841	66.5359	ILMN_1700888	GTTCGGGGGAATAAAGACAGACCACACCTAAAACTGCCTTTCTGCTTCTC
LOC387856	similar to expressed sequence AI836003	242.939	5	57.7614	ILMN_1672121	GGGCATGGAGCATGTGGCTGTCCTGAGGTTCTTTTACTGATGTGCCGCCC
ESAM	endothelial cell adhesion molecule	241.463	19.5588	39.6052	ILMN_1668092	CACCCCTATCTAACACCACCCTTGGCTCCCACTCCAGCTCCCTGTATTGA
PCDH10	protocadherin 10, transcript variant 2	241.178	31.6571	15.181	ILMN_1715458	CGTCACCGGTTACACCGACCAGCAGCCTGATATCATCTCCAACGGAAGCA
NTRK2	neurotrophic tyrosine kinase, receptor, type 2, transcript variant b	235.861	5	36.1195	ILMN_1714067	GAGTGAGCACCCAGAATGTGTTGAACCAACCCCCACCCCTAACTACTGAC
HMGN2	high-mobility group nucleosomal binding domain 2	232.224	96.7683	78.497	ILMN_3251232	TGGTAGATCTGCGGTTTTGGCTGGGTAGCTGACAGGAGCCTCTCTACTTC
MEOX1	mesenchyme homeobox 1, transcript variant 3	227.22	5	32.8673	ILMN_1657145	GCTGGTGTTGCAGAGGGAGGTCAACGTGAGTTTGGATCTCTTGTACGCAG
CCDC151	coiled-coil domain containing 151	218.553	521.55	32.1574	ILMN_3246065	AGCTGGGTCCGCCCCGGCCTCAGAGTTGCGCAATAAATGTTACCGACCAT
STRA6	stimulated by retinoic acid gene 6 homolog	217.023	6.85103	60.3748	ILMN_1807652	CTCCCTACCCTGGCTCTGCCATCAGCCTTGAAGGGCCTCGATGAAGCCTT
BACE2	beta-site APP-cleaving enzyme 2, transcript variant c	214.758	63.9986	35.2035	ILMN_2326712	CTCAGCTATTAAGAAAATCACATTTCCAGGGCAGCAGCCGGGATCGATGG
TCF21	transcription factor 21, transcript variant 2	214.67	5	31.4934	ILMN_1766712	CCTCTCTCTGTCCCACCCCGCGAGAACACTTTACAACGACGAGGAGATTC
GJA4	gap junction protein, alpha 4, 37kDa	213.433	5	16.5047	ILMN_1671106	AGCTGATCCAGAGGAACCCAGAGCCAACTTACCCCAACCTCACCCTATGG
PITX2	paired-like homeodomain 2, transcript variant 2	211.832	5	55.1331	ILMN_1720976	TCTCCTGAGAGCCGAAAAGAGGCAGCCAGCAGCAAGTTCTTCCCGCGGCA
LBR	lamin B receptor, transcript variant 1	211.306	86.4733	45.8407	ILMN_1768969	GGGTGATCTCATCATGGCCTTGGCGTGGTCCCTCCCATGTGGTTTTAACC
LOC375295	PREDICTED: hypothetical gene supported by BC013438	210.017	8.71688	23.8641	ILMN_1674782	GCTAACCTACCTGCAAGGAGAGCTCTGTGATTGGCATCCCCATCATGCTG
PPAP2B	phosphatidic acid phosphatase type 2B, transcript variant 1	208.46	5	26.9557	ILMN_1672608	GAGCCGGGGCCGACCCGCCACTATCCGCAGCAGCCTCGGCCAGGAGGCGA
ARAP3	ArfGAP with RhoGAP domain, ankyrin repeat and PH domain 3	204.35	144.624	64.4135	ILMN_3240997	CTTAGAGCCATAAGCCCCACATATTATCCCTGAACAAGGGCAGCTCCTGC
ITGA11	integrin, alpha 11	204.196	29.3455	57.9455	ILMN_1651343	TGATAATGCCCCAAGGACAAGGGGCGTGCCTGGCGCCCAGTGGAGTAATT
FAM101B	family with sequence similarity 101, member B	201.908	36.6621	22.7568	ILMN_1714418	CCTGGCTCCCGGCTGTGCGCTGAGGCTTTGTCCCCTGTCCTTTGGCGAAG
C4orf31	chromosome 4 open reading frame 31	198.65	5	65.0253	ILMN_1689176	CTTGAAGGAACTTGCCATTCCTTGCTTTGACCACTGCATGAACTGCTTCT
TSPYL2	TSPY-like 2	197.17	45.7299	60.3257	ILMN_1657554	GCCCTCCGCCCCCGCAGGCTTCTGTGTGCTGCTAACTGTATTTATTGTGA
PRRX2	paired related homeobox 2	196.866	275.319	47.198	ILMN_1790338	TTGGAGGGGTTGGGCCGGAAGGTGGAAGAGCCTGCCAAGGACCTCATTTA
LY6G6D	lymphocyte antigen 6 complex, locus G6D	196.179	5	5	ILMN_1696295	TGCAGCAGCTACCGCCCTGACCTGTCTCTTGCCAGGACTGTGGAGCGGAT
CLDN5	claudin 5	195.793	10.8106	19.0428	ILMN_1728197	AGTGACTTGGCCTGGACCTCCCGGTCTCACTCCAGCATCTCCCCAGGCAA
HOXA13	homeobox A13	195.069	5	7.29583	ILMN_1731349	CCAACCAGCTGAACCTTTCAGGCTACAAGAGAACCCGGGTCGGTAATGTC
DLK2	delta-like 2 homolog, transcript variant 2	194.895	5.87482	19.4472	ILMN_1676728	CTGGAGTGGTCCGTTCTCACCACCCTTCAGCTTGGGTACACACACAGAGG
HOXD11	homeobox D11	191.415	5	5	ILMN_1746158	TCTGTAGGAAGTTGGGCCGGGTTGGGGGTTGCTAGAAGGCGCTGGTGTTT
ICAM2	intercellular adhesion molecule 2, transcript variant 1	188.28	5	23.9239	ILMN_1786823	GCCAGATGGTCATCATAGTCACGGTGGTGTCGGTGTTGCTGTCCCTGTTC
DLEU2	PREDICTED: deleted in lymphocytic leukemia, 2, misc RNA.	187.188	53.0951	40.6306	ILMN_1658607	CATTAGGAAGTGGTAGAAACTTTAAATCGCCCCAGAGTTTGCCTGTTTCC
ZNF558	zinc finger protein 558	183.373	109.839	35.5947	ILMN_1766195	TGGAGAAACCCCTAGGAATGTAATCAGTGTTAGGATGCCTCAGCCTGAAC
STOX1	storkhead box 1, transcript variant 1	179.17	33.5388	54.2977	ILMN_2229214	CGAAGGCACAAAGAGCAGTCAACCACTCACATCTAATTCCTTACTACCGC
PECAM1	platelet/endothelial cell adhesion molecule	175.665	5	29.1682	ILMN_1689518	CCCTGCTCCCACAGAACACAGCAATTCCTCAGGCTAAGCTGCCGGTTCTT
PMP22	peripheral myelin protein 22, transcript variant 2	172.757	5.86337	11.6928	ILMN_1810864	CCAACGCACCCGAGTTTGTGTTTGAGGCCACCCTGAGGATCGGGACAGCT
EBI2	Epstein-Barr virus induced gene 2	171.88	5	45.3587	ILMN_1798706	CGGCAAGTCAGTGTATCGATTTCTAGTGCTGTGAAGTCAGCCCCTGAAGA
IL2RB	interleukin 2 receptor, beta	171.439	31.1247	50.9588	ILMN_1684349	GGGGCTCCACACCTTTGCTGTGTGTTCTGGGGCAACCTACTAATCCTCTC
NBLA00301	Nbla00301, non-coding RNA.	169.331	5	33.3974	ILMN_3241944	CGAAACCAGTCCTCTCCACCGCCTGGGGATCTTCACTTTCGCAGTCTACG
TMEM132B	transmembrane protein 132B	168.886	84.1285	31.9648	ILMN_3240241	CTGGCCTAGAAAGGCTGTGGCTTATGTTGGGATTGATGATGGAATCTGCC
ATP8B4	ATPase, class I, type 8B, member 4	167.415	5	40.3449	ILMN_1783956	CTGCCTATGGACGTTGTCTTTCCCTTACATGCCTGCCTACACTTAACCAG
LOC389328	PREDICTED: hypothetical LOC389328	167.178	5	53.1825	ILMN_3206672	TGCGTGGCCCGGGACTTCAGCCGTGGCTTCGCGTCAAGAGGGTATTTTTC
DSEL	dermatan sulfate epimerase-like	166.865	51.858	33.1234	ILMN_2167915	CGTCGTTTTTCCTTCATACGTTATCTAGTTATGCAGCACTGGAAACAGAC
	cDNA: FLJ23006 fis, clone LNG00414	164.789	54.5694	29.0709	ILMN_1842850	GGCATGGCAGCCAACTTTGTATCTGCTATTTTTAGTACGAGCAGAGCTTC
ATPGD1	ATP-grasp domain containing 1, transcript variant 2	160.388	5	43.2365	ILMN_1725746	CACAGTGGAGAGCGGGTCACAGGACATGATGCAGGGTCCAGGTTTCTGTT
NAP1L5	nucleosome assembly protein 1-like 5	159.897	55.9752	9.73576	ILMN_1773307	ACTTGAAGAACCAATCCAAGTGTGTGCCCCTACCCCCAGCTCAGAAGTAG
DSC3	desmocollin 3, transcript variant Dsc3a	159.548	19.6622	53.8174	ILMN_2359159	CTCAACCAAAAGACAGTCGAGAAGCCAGGGGGAGAAAGAACTCAGGGCAC
ALDH1L2	PREDICTED: aldehyde dehydrogenase 1 family, member L2	159.393	25.3657	49.2279	ILMN_1736539	CCCCATACCTGCCCTCCAAGAAAATAAAGCTGTCAAGGAAAATCTGGGCT
HIST3H2A	histone cluster 3, H2a	157.897	257.013	33.2912	ILMN_1779648	TCTATCTGGCCGCGGTGCTCGAGTACTTGACTGCCGAGATCCTGGAGCTT
TSHZ2	teashirt zinc finger homeobox 2	156.411	5	49.5849	ILMN_1655611	CTCCCGGGTATCGTCGGCTCAGAGGTCTCCAGAAACAATAGCTGCCGAAG
RIMS2	regulating synaptic membrane exocytosis 2, transcript variant 2	156.291	16.5559	47.7549	ILMN_1665257	AGAAGTGGTCAGGAACAATCATCAGCCCTCCTCTGGGCGGGAATCAGAGC
SPRR2F	small proline-rich protein 2F	154.931	5	11.3121	ILMN_1674367	GGTTTTCTTTTTGAGGCTGCCATACTGCCACTGTCGAGGTGGAGACTGAG
STOX1	storkhead box 1, transcript variant 1	154.864	30.8845	41.8166	ILMN_1664014	GCATGGCAGGAGATAGTGGAATAGATTCTCCACGGACACAGAGTCTGGGA
BCL2	B-cell CLL/lymphoma 2, nuclear gene encoding mitochondrial protein, transcript variant alpha	154.57	11.8704	35.6353	ILMN_2246956	CATGCACCTAAACCTTTTGGAAAATCTGCCGTGGGCCCTCCAGATAGCTC
COL14A1	collagen, type XIV, alpha 1	150.818	5.51113	24.5786	ILMN_1786598	CTACTTTTGGGGGGCAGGGCTCATTTCAGCAGCCTAAATCTCCTCCTTGG
KCND2	potassium voltage-gated channel, Shal-related subfamily, member 2	150.207	79.4683	15.2075	ILMN_1748755	ATACCGTGTTGGTGGTGAATGACTATTGATGACTGTGTTAAGTGCATCTG
RNF112	ring finger protein 112	150.004	18.5259	17.7181	ILMN_1744676	CCTGTTTAGATGGGGGAGTGCCCATGCCCTCTGTGAAGTGCCCAAATGCG
C18orf34	chromosome 18 open reading frame 34	149.699	5	26.9053	ILMN_1673320	CGGTGTTGACAGTGACTGTTCGCTTCCCCAGATTTCCCTATCGTCTTGGC
ADAMTS20	ADAM metallopeptidase with thrombospondin type 1 motif, 20	149.455	5	38.0528	ILMN_1651717	GTGGAGGGTACTGTGGAAAGTGTCTTCCTCACATGACTACTGGTCTCCCA
LRRC4C	leucine rich repeat containing 4C	148.696	5	44.5108	ILMN_1663037	TTACGGGAGACACACCCATGGAAAGCCACCTGCCCATGCCTGCTATCGAG
RAMP2	receptor activity modifying protein 2	147.658	33.571	48.4962	ILMN_1814464	CTAGGGGGCACGAGCTTCTCAACAACCATGTTACTCCACTTCCCCACCCC
TCF21	transcription factor 21, transcript variant 1	147.467	5	20.8851	ILMN_1719351	TGAAGTGGGGCCCCAGGTGATGTCATTGCTGCTGGTCCCAGGACCACATT
DRD2	dopamine receptor D2, transcript variant 2	143.427	5	23.5906	ILMN_1675057	CTCTATCTGGGCCTGGGCTAGGGGACATCAGAGGTTCTTTGAGGGACTGC
DKK2	dickkopf homolog 2	142.884	5	21.0686	ILMN_2194688	CCCATCTGCAGTCTCAAATTTAAGTTCTCCCAGTAGAGATTGAGTTTGAG
CTSO	cathepsin O	142.162	15.8905	5	ILMN_1769633	CGCCAGTCAGAACCAATCCGAAAAGAATGTGTGTTGACTCAGGTTTGGAG
LNPEP	leucyl/cystinyl aminopeptidase, transcript variant 2	141.512	5.0464	40.2189	ILMN_1814737	TTCTACCCTAAGAGCCGCCATCACTTCAGGCCGCTGGTTTGTCAGCCATC
S1PR5	sphingosine-1-phosphate receptor 5	138.24	102.723	36.3608	ILMN_2073184	CCAGCTAAGCCCAGACCCCGTGGATTCTAGATAGATTTTAGAGGCAGCAG
AKAP4	A kinase anchor protein 4, transcript variant 2	137.029	5	10.198	ILMN_1734794	CCTCAGGTTTCAGCTAAAGCAGCAGAGAAGGGGTACAGTGTAGGAGGTCT
DACH1	dachshund homolog 1, transcript variant 2	132.264	5	27.3013	ILMN_1755741	GGTAGCCTAGTTATTTGAGCCTGGTTTCAATGTGAGAACCACGTTTACTG
ECSCR	endothelial cell-specific chemotaxis regulator	132.204	63.107	36.9318	ILMN_3245630	GTGGAAATACTGCCTGCTTCTCCCACCTCCTCAGAGCCACAGGAAAGAGG
TMEFF2	transmembrane protein with EGF-like and two follistatin-like domains 2	131.512	13.0849	7.20005	ILMN_1730645	CTAAAGGGAGCATGTTTCACAGTGGCTGGACTACCGAGAGCTTGGACTAC
SFRP5	secreted frizzled-related protein 5	131.093	5	12.3067	ILMN_1790026	CATCCTAGCCCCCCTTAGGAAAGGAGTTAGGGTCTCAGTGCCTCCAGCCA
BCL2	B-cell CLL/lymphoma 2, nuclear gene encoding mitochondrial protein, transcript variant alpha	130.596	11.5786	30.1978	ILMN_1801119	GAGCACAGAAGATGGGAACACTGGTGGAGGATGGAAAGGCTCGCTCAATC
CLDN11	claudin 11	125.311	156.179	27.9475	ILMN_1754103	ACGGGTGTAAACACTGATGGTATATCAGTATCTGAGACCCCAAACTCTCC
EMILIN1	elastin microfibril interfacer 1	125.162	5	20.5738	ILMN_1711439	GCCGCCCATGCAGACTTTTGGCCTGGCGCGATCCCCCAAGAACCCCTCCA
FGF2	fibroblast growth factor 2	124.165	556.484	25.5734	ILMN_2105919	TTGGGGGAGCTGGTAACTGATGAAATCTTTTCCCACCTTTTCTCTTCAGG
JAKMIP2	janus kinase and microtubule interacting protein 2	122.479	18.0474	25.5217	ILMN_1702320	CACCAGTGAGAGGGAGATCAAAAGCTAAGAACTACCCTGTAGCCAGGACT
ZFHX4	zinc finger homeobox 4	122.064	5	7.43332	ILMN_1657606	GAGGTTAGCCCTGCGCACGTAGGACTGAATTCAGTGATATCCCTATACAC
KCNS3	potassium voltage-gated channel, delayed-rectifier, subfamily S, member 3	121.459	199.21	34.034	ILMN_2175112	CCAGTCTCTCTTCTGTAGGCATTGTGGTGAGCGATCCTGACTCCACAGAT
HECTD2	HECT domain containing 2, transcript variant 1	121.228	10.3571	38.8552	ILMN_1668876	CTTGCTATGCTTCCTGCACCCAACCAGCAGAATTCTTCCAGGGTGGAGGA
SHE	Src homology 2 domain containing E	120.097	28.0819	21.862	ILMN_2133996	AACAGGCGTCTCATTTTGTCAAGTTCTTAGCCGTTCAGTTTGTCAGGGGC
TRIM36	tripartite motif-containing 36, transcript variant 1	118.528	53.5348	25.6159	ILMN_1724350	AAGCTGCTAAAGTCACATTTGTGGTTGATACTCAAGCCTTGTACAAGCAC
BACE2	beta-site APP-cleaving enzyme 2, transcript variant b	117.431	74.3924	22.3793	ILMN_1669323	CCCCTCACCCAAAAGAATTATCATCCCAACAGCCAAGACCCAACAGGTGC
MGC42630	hypothetical protein MGC42630	117.069	32.0483	27.6684	ILMN_1716555	GAAACAATCTGATTGGGGCATTGCTGGATCAGAAAATGTGTGACCTTTTT
CALCRL	calcitonin receptor-like	116.578	5	8.51894	ILMN_1758281	CCTTGTCAACCTCTTCCTGTCTTACCAAACAGTGGGAGGGAATTCCTAGC
NTRK2	neurotrophic tyrosine kinase, receptor, type 2, transcript variant d	114.699	5	18.4023	ILMN_2357855	ACTGTGAAAGGCAACCCCAAACCAGCGCTTCAGTGGTTCTATAACGGGGC
ZNF589	zinc finger protein 589	114.572	129.724	25.3859	ILMN_1654612	AGAAGGAATGGCTGGTCCAGAGGCTTTTGTCCACTCCCTCTCACTGGAAG
IRX2	iroquois homeobox 2	111.294	944.93	29.0082	ILMN_1782412	TCCAAGTGGACAGGACTCTGACATTCTCCCGGGGCTCACAACAGTATCTC
PRR16	proline rich 16	111.119	7.67126	26.3154	ILMN_1709153	GACCTGCAACTGTGCCTCCTCCCACTGCACCAAAACCACAGAAGACGATC
GPM6B	glycoprotein M6B, transcript variant 4	110.445	71.1341	23.0897	ILMN_1670308	CAGAAGCCCGGTCAGCGCACGTGCCCGCGAGACCTGCAAACTTGTGCCAC
HOXD10	homeobox D10	110.24	5	5.07918	ILMN_1714691	AGTGCTGGAGGACTGGGAAAGCGGAAACAAAACCTTCACCGCTCTTTGTT
GPR116	G protein-coupled receptor 116, transcript variant 1	110.154	5.35445	26.0411	ILMN_1728785	TGGCCCTTGGTGTGTTGCATAGCTCCCTATGTATTCTCTGTTTCCATCTT
DRD2	dopamine receptor D2, transcript variant 2	110	5	21.2707	ILMN_2401494	CCGAGGAGCCAGGCAACTTCAGTCCTGGGAGACCCATGTAAATACCAGAC
CCNE2	cyclin E2, transcript variant 2	109.589	49.9342	34.7333	ILMN_2412384	GCTGTGGCTCCTTCCTAACTGGGGCTTTCTTGACATGTAGGTTGCTTGGT
COL6A6	collagen, type VI, alpha 6	109.456	5	19.1963	ILMN_3237932	CACCCAATGTTCAGACCTTACCTCAGTCTAAGAGCTGGCTCCACAGTTGG
C2orf32	chromosome 2 open reading frame 32	108.553	5	17.5861	ILMN_2182148	GGCCCTGGCAGGCTTGTCCTGCTCTTGACCATTCCACTGACTAACTTTGG
HSPA12B	heat shock 70kD protein 12B	107.686	39.4403	29.732	ILMN_1676897	GAGGGGTGGTCCCAGCTCTGCTATTGACTCGGTATGCCTTTAGGACATTC
NCCRP1	non-specific cytotoxic cell receptor protein 1 homolog	102.717	12.0207	30.5816	ILMN_3248032	GACAGCGTCCCCCGTGTGTGGAATGTGGGGATTAAAAGCATTTATCAACC
JAM2	junctional adhesion molecule 2	102.625	30.3058	7.14943	ILMN_1672350	GCAGCCGTAGTAGTTGTGGCCTTAGTGATTTCCGTTTGTGGCCTTGGTGT
CSGALNACT1	chondroitin sulfate N-acetylgalactosaminyltransferase 1	102.021	5	6.06374	ILMN_2055523	CCAGAATCTAGTGGGATGGAAGTTTTTGCTACATGTTATCCACCCCAGGC
C1QTNF5	C1q and tumor necrosis factor related protein 5	101.916	5	21.3315	ILMN_1744487	GTCCTGCTGCTGGCAAGGAATGGGAACAGTGGCTGTCTGCGATCAGGTCT
CNTNAP4	contactin associated protein-like 4, transcript variant 2	101.84	5	22.3287	ILMN_1704210	GTACAGGCTTGGGGTGGCTCCAGGAAGCCTCGTCCAGTGATATATTTCTC
HOXA10	homeobox A10, transcript variant 2	101.129	5	5	ILMN_1770247	CCGCGCGGAGAAGCCAGCTGTCCCTTGGCAGTGATTTCGGAAATGTGTCA
TRIM4	tripartite motif-containing 4, transcript variant beta	100.931	176.477	15.3373	ILMN_2323385	CCTCAGTCTACCCTTCTGCTCTAGATTGTCTGGACTCAGGAGATTGTGGC
BEND6	BEN domain containing 6	100.578	5	9.09391	ILMN_1706969	AGGCTTCTCGCTTGGTGTCAGGTTGTCACATGTGACCACTGTGCAATGCG
GIMAP8	GTPase, IMAP family member 8	100.064	6.60015	25.4567	ILMN_1747305	GGTGGCAGGAGGGTGAAGATTGAAAAGCTGCCTATTGCGTGTTATGCTGG
