# Supplementary material for: Cardiogenic programming of human pluripotent stem cells by dose-controlled activation of EOMES
Source: Nat Commun. 2018 Jan 30;9:440. doi: 10.1038/s41467-017-02812-6 (PMC5789885; doi:10.1038/s41467-017-02812-6)
Supplement: Supplementary file 5 — Supplementary Data 2 [file 41467_2017_2812_MOESM5_ESM.xls]

## Sheet: Supplementary Data 2
Supplementary Data 2 Cardiac induction time-courses.
Symbol	Definition	STANDARD PROTOCOL WT hESCs d0 Signal	STANDARD PROTOCOL WT hESCs d1 Signal	STANDARD PROTOCOL WT hESCs d2 Signal	STANDARD PROTOCOL WT hESCs d3 Signal	STANDARD PROTOCOL WT hESCs d4 Signal	STANDARD PROTOCOL WT hESCs d5 Signal	STANDARD PROTOCOL WT hESCs d6 Signal	STANDARD PROTOCOL WT hESCs d7 Signal	STANDARD PROTOCOL EOMES KO hESCs d0 Signal	STANDARD PROTOCOL EOMES KO hESCs d1 Signal	STANDARD PROTOCOL EOMES KO hESCs d2 Signal	STANDARD PROTOCOL EOMES KO hESCs d3 Signal	STANDARD PROTOCOL EOMES KO hESCs d4 Signal	STANDARD PROTOCOL EOMES KO hESCs d5 Signal	STANDARD PROTOCOL EOMES KO hESCs d6 Signal	STANDARD PROTOCOL EOMES KO hESCs d7 Signal	TET-ON PROTOCOL EOMES KO / TET-ON hESCs d0 Signal	TET-ON PROTOCOL EOMES KO / TET-ON hESCs d1 Signal	TET-ON PROTOCOL EOMES KO / TET-ON hESCs d2 Signal	TET-ON PROTOCOL EOMES KO / TET-ON hESCs d3 Signal	TET-ON PROTOCOL EOMES KO / TET-ON hESCs d4 Signal	TET-ON PROTOCOL EOMES KO / TET-ON hESCs d5 Signal	TET-ON PROTOCOL EOMES KO / TET-ON hESCs d6 Signal	TET-ON PROTOCOL EOMES KO / TET-ON hESCs d7 Signal	Probe ID	Probe Sequence	RATIO STD PROT EOMES KO d0 vs. STD PROT WT d0	RATIO STD PROT EOMES KO d1 vs. STD PROT WT d1	RATIO STD PROT EOMES KO d2 vs. STD PROT WT d2	RATIO STD PROT EOMES KO d3 vs. STD PROT WT d3	RATIO STD PROT EOMES KO d4 vs. STD PROT WT d4	RATIO STD PROT EOMES KO d5 vs. STD PROT WT d5	RATIO STD PROT EOMES KO d6 vs. STD PROT WT d6	RATIO STD PROT EOMES KO d7 vs. STD PROT WT d7	RATIO TET-ON PROT EOMES KO d0 vs. STD PROT WT d0	RATIO TET-ON PROT EOMES KO d1 vs. STD PROT WT d1	RATIO TET-ON PROT EOMES KO d2 vs. STD PROT WT d2	RATIO TET-ON PROT EOMES KO d3 vs. STD PROT WT d3	RATIO TET-ON PROT EOMES KO d4 vs. STD PROT WT d4	RATIO TET-ON PROT EOMES KO d5 vs. STD PROT WT d5	RATIO TET-ON PROT EOMES KO d6 vs. STD PROT WT d6	RATIO TET-ON PROT EOMES KO d7 vs. STD PROT WT d7
EEF1A1	eukaryotic translation elongation factor 1 alpha 1	16045	15281.5	15256.8	16830.7	15100.6	14370.1	15525.7	14425.1	16457.3	11870.6	15363.3	16013.6	14729.8	15597.4	15037.7	15498.4	15208.1	15031	14999.2	15948.4	16411.7	15761.5	16256.2	17237.9	ILMN_1343291	GCCTATAAACAGATTGATGCACGTGGTGGGAACCCTGAGCTAGTAGCCTT	1.0257	0.776795	1.00698	0.951455	0.975445	1.08541	0.968568	1.07441	0.94784	0.983606	0.983112	0.947578	1.08683	1.09683	1.04705	1.19499
GAPDH	glyceraldehyde-3-phosphate dehydrogenase	5996.82	4811.76	6069.69	4528.04	3932.33	3671.1	4283.01	4577.63	5531.17	10025.3	5715.14	3960.8	4123.45	4273.82	3941.86	4494.17	3200.95	4253.03	3648.59	2508.82	2892.83	3173.56	2913.36	2518.28	ILMN_1343295	CTCTAACGTGGAGAAATGAGCTTCATGCTGAGGTAGTGGTTGCCTTAGAG	0.92235	2.0835	0.941587	0.874728	1.0486	1.16418	0.920348	0.981768	0.533775	0.883882	0.601117	0.554063	0.735653	0.86447	0.680214	0.550128
LOC643334	PREDICTED: hypothetical LOC643334	5	5	5	5	5	5	5	5	5	5	5	5	5	5	5	5	5	5.15526	5	5	5	5	5	5.01763	ILMN_1651199	CGCCAGTCAGAACCAATCCGAAAAGAATGTGTGTTGACTCAGGTTTGGAG	1	1	1	1	1	1	1	1	1	1.03105	1	1	1	1	1	1.00353
SLC35E2	solute carrier family 35, member E2	15.208	12.5578	8.61631	7.54245	9.73083	6.48982	8.15527	5	5	16.1364	6.51881	5	5	6.06654	10.9217	5	38.2442	7.03292	5	11.688	5	5	5	7.84554	ILMN_1651209	CTCGGAGGGGCGATCATGAGAAACCTTCCAGGGAAACTGAGCACAGGATG	0.328774	1.28497	0.756566	0.662915	0.513831	0.934777	1.33922	1	2.51473	0.560044	0.580295	1.54963	0.513831	0.770437	0.613101	1.56911
DUSP22	PREDICTED: dual specificity phosphatase 22	5	5	5	5	5	5	5	5	5.49748	5	5	5	5	5	5	5	5	5.07091	5	5	5	5	5	5	ILMN_1651210	ACCATTGGACCTATCTTGGCTTCTCGGCTGGGGCTGCGGGTGCTGGATTT	1.0995	1	1	1	1	1	1	1	1	1.01418	1	1	1	1	1	1
LOC642820	PREDICTED: hypothetical protein LOC642820	5	8.10266	5	9.07404	5	5.28153	5	5	5.88138	8.97987	5	19.5851	5	5.29236	5	5	5	15.8634	5.24852	20.4031	8.90832	12.4053	5	5	ILMN_1651221	GGATACGCAGAAGGACATCTTTCTAGTCTAACAGTCAGGAGCTGCTCTGG	1.17628	1.10826	1	2.15837	1	1.00205	1	1	1	1.9578	1.0497	2.24852	1.78166	2.3488	1	1
RPS28	ribosomal protein S28	6894.88	6835.85	6323.44	5906.95	6809.76	6111.01	6946.61	7366.71	7705.82	4474.33	5601.33	5367.72	7298.13	6365.87	6963.66	5463.88	6499.51	5024.91	5313.62	6447.43	6652.36	6445.81	5049.71	4463.2	ILMN_1651228	CTTAGGCTTCGGCCTCACCCCCACGTCGGTGATTCAGGTGACGAATCTGT	1.11761	0.65454	0.885804	0.908712	1.07172	1.04171	1.00245	0.741699	0.942657	0.735083	0.840305	1.0915	0.976886	1.05479	0.726931	0.60586
IPO13	importin 13	55.969	57.1603	44.5136	58.9142	79.739	66.718	84.4694	88.2462	41.876	98.1571	71.3548	81.8937	96.0455	102.644	112.884	95.7965	62.0401	71.1642	61.1383	72.549	63.0159	95.9768	84.6386	106.615	ILMN_1651229	TCCGGTGTGGCCGCGGGGCGTGCAACCCGGACCCTGGCCAGCTCCGTGTC	0.748199	1.71723	1.60299	1.39005	1.2045	1.53847	1.33639	1.08556	1.10847	1.24499	1.37348	1.23143	0.790277	1.43855	1.002	1.20816
TESSP1	PREDICTED: testis serine protease 1, misc RNA.	5	5	5	5	5	5	5	5	5	5	5	5	5	5	5	5	5	8.89347	5	5	5	5	5	5	ILMN_1651230	TGCTGGTGGCTCCCATGATTTGGAAATAACCTCATGTTCCACTTGGCAGT	1	1	1	1	1	1	1	1	1	1.77869	1	1	1	1	1	1
LOC653113	PREDICTED: hypothetical LOC653113	5	5	7.29816	8.01861	7.20839	15.0756	6.93129	8.20393	5.20467	6.1943	5	9.96985	5	5	9.60578	9.75816	5	5	5	5	7.63757	11.8712	5.75337	5	ILMN_1651232	TTCTGTGGCCCCGTTCGCCTTGCCGACAGTGTCCTTGCTGCCCGCAATCA	1.04093	1.23886	0.685104	1.24334	0.693636	0.331663	1.38586	1.18945	1	1	0.685104	0.623549	1.05954	0.787447	0.830058	0.609464
AFAP1	actin filament associated protein 1, transcript variant 2	5	5	5	5.60438	10.2624	6.00159	5	5	5	6.19851	5.06523	5	12.4308	5	5	6.24425	5	5	5	5.56602	5	5	8.05704	5	ILMN_1651235	GCCAGGCCCTACTCTTAGCCCCTTCATCATGTCATCTCCCTTATGCTGGA	1	1.2397	1.01305	0.892159	1.21129	0.833113	1	1.24885	1	1	1	0.993155	0.487214	0.833113	1.61141	1
GGTLC1	gamma-glutamyltransferase light chain 1, transcript variant C	5	5	5	5	5	5	5	5	5	5	5	5	5	5	5	5	5	5	5	5	5	5	5	5	ILMN_1651236	CAGCCCAAAACATGTGGATGGAAGAAAATTGAGTCTCTCCAAAGTGGTAG	1	1	1	1	1	1	1	1	1	1	1	1	1	1	1	1
CDT1	chromatin licensing and DNA replication factor 1	582.351	678.7	544.315	464.855	303.472	246.893	175.5	164.663	516.967	403.843	603.274	400.825	415.274	444.93	460.061	383.917	539.288	444.907	714.104	512.146	467.468	290.583	300.888	209.167	ILMN_1651237	CCCCTGCCTGCATCAACTGTTGCAAATCCCGTTTCTCTCTCCCGGTAAGG	0.887725	0.595025	1.10832	0.862258	1.36841	1.80212	2.62143	2.33153	0.926054	0.655528	1.31193	1.10173	1.5404	1.17696	1.71447	1.27027
TRPV1	transient receptor potential cation channel, subfamily V, member 1, transcript variant 4	5	5	5	5	5	5	5	5	5	5	5	5	5	5	5	5	5	5	5	5	5	5	5	5	ILMN_1651238	GGCCAAGAATGTGTGTAAGCAAACAGGGCGGGAGAGCTGTGTGTCGCCTC	1	1	1	1	1	1	1	1	1	1	1	1	1	1	1	1
LOC652879	PREDICTED: similar to phosphodiesterase 4D interacting protein isoform 2	5	5	5	5	5	5	5	5	5	5	5.26365	5	5	5	5	5	5	5	5	5	5	5	5	5	ILMN_1651249	GGGACCCACCCCCCTGCTTGCGGAACCAACTTTTCTCTGTGTGTCCAGCA	1	1	1.05273	1	1	1	1	1	1	1	1	1	1	1	1	1
LOC644150	PREDICTED: similar to SH3 domain binding protein CR16, transcript variant 2	94.0896	118.679	72.5599	31.708	35.561	40.7621	19.1104	22.8753	94.6321	54.8172	54.6384	56.7328	67.4429	43.2376	42.9099	31.2096	70.71	59.8109	12.0641	5	26.3242	21.1147	13.9943	6.02974	ILMN_1651253	CCAGTGATACGCCAAGTTCTCTAAGTCCTCTGAATCTCCCTGGAGCTGGA	1.00577	0.461893	0.753012	1.78923	1.89654	1.06073	2.24537	1.36433	0.751517	0.503971	0.166265	0.157689	0.740254	0.517999	0.732287	0.263591
LPP	LIM domain containing preferred translocation partner in lipoma	455.632	270.969	437.763	507.648	455.596	846.158	792.295	926.619	436.256	285.404	410.607	818.799	789.657	1116.48	1355.2	1743.19	582.617	988.357	1240.51	1353.63	1412.7	1663.81	1764.22	1932.99	ILMN_1651254	ATGTGAAAATAGAATTCTCTCTAGAGGAATGGCAATGCCTGGACACTGCG	0.957475	1.05327	0.937966	1.61293	1.73324	1.31947	1.71047	1.88124	1.2787	3.64749	2.83373	2.66647	3.10077	1.96632	2.22673	2.08607
FLJ36848	PREDICTED: hypothetical LOC647115	60.8736	28.1341	41.4643	30.7683	25.0539	27.3217	45.1047	28.3321	28.6035	11.1093	30.8619	27.0484	28.888	34.281	7.13579	8.52516	66.6179	29.9837	48.7836	67.0778	49.1435	31.113	50.0587	71.9825	ILMN_1651259	GGGCCCTGCCTTCAGCTGGTGCTTGCTGCGATTCCTGTGCCTTATGTAAC	0.469884	0.394869	0.7443	0.879101	1.15304	1.25472	0.158205	0.300901	1.09437	1.06574	1.17652	2.1801	1.96151	1.13877	1.10983	2.54066
CCNE2	cyclin E2	5	5	5	5	5	5	5	5	5	5	5	5	5	5	5	5	5	5	5	5	5	5	5	5	ILMN_1651260	CTAAATTTGATGCTGAAGTGCTAGCCTAAGCTCACTAACCTGCCAACTTA	1	1	1	1	1	1	1	1	1	1	1	1	1	1	1	1
HNRNPAB	heterogeneous nuclear ribonucleoprotein A/B, transcript variant 2	4968.51	5743.58	4961.11	4533.87	4372.53	4165.99	3493.87	3097.71	4412.51	7503.52	5428.31	5194.91	4989.56	4184.41	3596.34	3605.98	4395.14	2807.4	3083.38	4147.2	3740.98	4563.78	4495.18	3435.21	ILMN_1651262	CACATCGTGCCCTGTGGACTGGTTGGGTCAGGCGTCACTTCCTTGAGTAA	0.888096	1.30642	1.09417	1.1458	1.14111	1.00442	1.02933	1.16408	0.8846	0.488789	0.62151	0.914715	0.855563	1.09548	1.28659	1.10895
LOH12CR1	loss of heterozygosity, 12, chromosomal region 1	5	5	5	8.12965	11.6742	5	5	5	5	11.5585	5	5	9.86305	5	5	5	5	5	5	7.95301	5	5	5	5	ILMN_1651268	TTCCCTTGAGCGACAGTGGCCTCACTACATTGCCCAGGCTAGTCTTGAAC	1	2.3117	1	0.615032	0.844856	1	1	1	1	1	1	0.978271	0.428294	1	1	1
SNIP1	Smad nuclear interacting protein 1	181.272	209.376	220.128	230.389	214.304	212.02	163.114	156.518	212.313	118.155	251.255	281.162	195.546	199.303	165.644	164.114	205.056	168.251	155.36	210.039	187.718	208.036	248.907	189.248	ILMN_1651278	CTGCCGGGTGGCCAGGGTATGGGGCATGTGCCCAGCAATGTGGCTCCTTG	1.17124	0.564322	1.14141	1.22038	0.912471	0.940019	1.01551	1.04854	1.1312	0.803583	0.705773	0.911671	0.875939	0.981209	1.52597	1.20911
LOC645349	PREDICTED: hypothetical protein LOC645349	5.3815	5	5	5	5	6.08878	21.981	5.11029	8.03166	8.6514	5.36641	5	5	7.37968	7.16544	5	12.2227	5	5	5	5.82066	5	5	5	ILMN_1651279	CCAGAAACTGGCTTAGAGGAGCTCCAAATATGTGGAATTACCACACTCTG	1.49246	1.73028	1.07328	1	1	1.21201	0.325983	0.978417	2.27124	1	1	1	1.16413	0.821182	0.227469	0.978417
LOC389669	PREDICTED: hypothetical LOC389669	5	5	5	5	5	5	5	5	5	5	5	5	5	5	5	8.69791	8.31927	5	5.46166	5	5	5	5	5	ILMN_1651281	CCCTGGGACCTGGGGCATCTTTGCCCACCTTAGGAGTGCTTTGTCCATCT	1	1	1	1	1	1	1	1.73958	1.66385	1	1.09233	1	1	1	1	1
COL17A1	collagen, type XVII, alpha 1	28.2795	50.5588	41.9159	49.1419	64.0061	26.9838	19.7848	11.8324	21.4124	19.983	25.529	34.7646	30.3136	37.259	38.8634	44.0329	49.7328	94.9231	308.171	66.6507	14.2415	26.1941	14.0979	5	ILMN_1651282	ACTTGAGGACTTCTCCACACCCCCATTCAGATGCCTGAGAACAGCTAAGC	0.75717	0.395243	0.609053	0.707434	0.473605	1.38079	1.96431	3.72137	1.75862	1.87748	7.35212	1.35629	0.222501	0.970734	0.712564	0.422567
BCL6B	B-cell CLL/lymphoma 6, member B	70.7877	37.4483	77.9976	41.3779	23.4915	50.5403	104.674	56.7325	37.6685	6.61002	19.9799	5.84671	5	5	10.189	5	37.3079	41.3528	65.3444	14.8631	13.7251	11.7183	5	10.46	ILMN_1651285	ACTGCGGCTGTGGGGCCTGGCATGTGTCTCAACATGGCACTGGAGCTCTA	0.532134	0.176511	0.256161	0.1413	0.212843	0.0989309	0.0973398	0.0881329	0.52704	1.10426	0.837775	0.359204	0.584258	0.23186	0.0477673	0.184374
GRHL1	grainyhead-like 1, transcript variant 1	5	5	5	5	5	5	5	5	5	5	5	5	5	5	5.38877	5	5	5	5	5	5	5	5	5	ILMN_1651286	AACACGCCTTTCATCAACCTTCCCGCCCTGTGGAGGAGCGTCGCCAACAT	1	1	1	1	1	1	1.07776	1	1	1	1	1	1	1	1	1
LOC339760	PREDICTED: hypothetical LOC339760	5	5	5	5	5	5	7.57666	7.52611	5	6.25263	5	6.40481	9.50052	5	5	8.13192	5	5	10.6316	5.36051	5.23882	8.3541	5	5	ILMN_1651288	GCTAGTTTCGGTGGGCACAGGCCAAAGGATGCCAACACATGACATCTTGG	1	1.25053	1	1.28096	1.9001	1	0.659922	1.08049	1	1	2.12632	1.0721	1.04776	1.67082	0.659922	0.664354
LOC644613	PREDICTED: hypothetical protein LOC644613	5	5	5	5	5	5	5	5	5	5	5	5	5	9.08646	5	5	5	7.9427	5	5	5	5	5	5	ILMN_1651292	ATGCGGCTGAACTTACATCCCCCCACACCCCGGACGAGGAGGCACAATTT	1	1	1	1	1	1.81729	1	1	1	1.58854	1	1	1	1	1	1
LOC143666	PREDICTED: hypothetical protein LOC143666	81.6095	68.824	32.2266	27.2062	37.287	23.253	32.2093	29.1692	76.3104	73.6153	44.8773	42.6342	37.7754	28.2577	42.919	40.7602	75.4372	54.9615	53.4931	20.0313	14.6074	25.3241	23.3415	25.69	ILMN_1651296	ACCCATTGCGGTTTACCTAAAAGTAACCATCAGTCAGTGCAAAATGTGCC	0.935068	1.06962	1.39256	1.56708	1.0131	1.21523	1.3325	1.39737	0.924367	0.798581	1.65991	0.736279	0.391755	1.08907	0.724682	0.880724
ATP13A4	ATPase type 13A4	5	5	5	5	5	5	5	5	5	5	5	11.2074	5	5	5	5	5	5	5	5	5	5	5	5	ILMN_1651303	ATCCTGACCAGGAGACTTGACCTCATCTGTTTCTGTATCAGAAATGTCCT	1	1	1	2.24148	1	1	1	1	1	1	1	1	1	1	1	1
DIAPH2	diaphanous homolog 2, transcript variant 156	5	5	5	5	5	5	5	5	5	5	5	5.17753	5	5	5	5	5	5	5	5	5	5	5	5	ILMN_1651309	AGCGCTCCTTCCAGTGCGCCCAGTACAGCAGGAGATTCATGCAGAAGCCC	1	1	1	1.03551	1	1	1	1	1	1	1	1	1	1	1	1
MLLT4	myeloid/lymphoid or mixed-lineage leukemia; translocated to, 4, transcript variant 1	5	5	5	5	5	5	5	5	5	5	5	5	5	5	5	5	5	5	5	5	5	5	5	5	ILMN_1651310	ACCATATTTCAGAGGCCCACATGGCAAGGAAGGGAGGGCCATCTTTGGCC	1	1	1	1	1	1	1	1	1	1	1	1	1	1	1	1
HMG20B	high-mobility group 20B	723.994	475.85	688.936	627.72	548.523	474.597	527.66	478.856	677.39	517.102	629.77	651.93	650.518	506.772	643.443	559.604	781.888	811.879	726.26	658.767	651.407	619.387	557.48	587.135	ILMN_1651315	TGGATTCATCACAGGACCCTCCAGCCTCAGCCAGCAAGGATACCACCAGG	0.935629	1.08669	0.91412	1.03857	1.18595	1.06779	1.21943	1.16863	1.07996	1.70617	1.05418	1.04946	1.18757	1.30508	1.05651	1.22612
CD69	CD69 molecule	12.278	9.15137	5	5	6.51852	7.1147	5	5.31428	5	12.4497	5	8.73474	5	8.13384	5	5	5	5	5	5	8.19059	5	5	8.54275	ILMN_1651316	GAGACTGATGATAGATTCCAATTTGTTATCGTACACGGGTGCTCTAGATT	0.407232	1.36042	1	1.74695	0.767045	1.14324	1	0.940861	0.407232	0.546366	1	1	1.25651	0.70277	1	1.60751
LOC653493	PREDICTED: similar to Nitric oxide synthase, inducible	5	5	5	5	5	5	5	5	5	5	5	5	5	5	5	5	5	5	5	5	5	5	5	5	ILMN_1651325	GGGGGGTCTCGATTTCACTAACGTTGTATATGAAAATGTCTGCAATAAAA	1	1	1	1	1	1	1	1	1	1	1	1	1	1	1	1
LAT1-3TM	PREDICTED: SLC7A5 pseudogene, transcript variant 2, misc RNA.	18.6131	20.9108	14.0886	10.926	7.52074	5.8661	12.2306	16.1996	13.3759	18.186	12.7719	8.72826	27.4784	15.3076	10.0341	16.7028	13.0466	21.5428	21.7082	15.7144	9.31632	16.1625	13.6405	11.4442	ILMN_1651328	TGCCCCAGGCAGCAGGGCATGATGGGGGGCATGCATCAGAAAGAGTCCTA	0.718627	0.869697	0.906541	0.79885	3.65368	2.6095	0.820411	1.03107	0.700935	1.03023	1.54084	1.43825	1.23875	2.75525	1.11528	0.70645
LOC646360	PREDICTED: hCG25653	5	8.44914	5	5	5	5	5	5	5	5	5	5	5	5	5	5	5	5	5	5.5746	8.85038	5	5	5	ILMN_1651329	GGGGGCTATCCCTGAAACTTTTGTCACATCCGCTAGACTTTCTTTTCCCA	1	0.591776	1	1	1	1	1	1	1	0.591776	1	1.11492	1.77008	1	1	1
KCNG4	potassium voltage-gated channel, subfamily G, member 4, transcript variant 2	5	5	5	5	5	5	5	5	5	5	5	5	5	5	5	5	5	5	5	5	5	5	5	5	ILMN_1651330	CGGTTGGTGCGTGAGGGCTTCAATGTGGGGATCGTGGTTGACCCTCTGTT	1	1	1	1	1	1	1	1	1	1	1	1	1	1	1	1
MLYCD	malonyl-CoA decarboxylase, nuclear gene encoding mitochondrial protein	46.6205	50.2405	77.3093	77.0036	76.3113	63.5606	94.4579	147.772	54.2764	41.9371	83.0073	90.1082	68.3226	70.5921	60.3819	59.3549	45.314	15.0562	29.5019	39.8319	39.8331	41.9775	62.5509	64.3343	ILMN_1651336	GCACCATGGCTGGCTTCAAAAACCTTTAATAAGCCCCTCCTGTTTGCTAA	1.16422	0.834726	1.0737	1.17018	0.895314	1.11063	0.639246	0.401667	0.971977	0.299682	0.381608	0.517273	0.521982	0.660432	0.662209	0.435364
UHRF1BP1L	UHRF1 binding protein 1-like, transcript variant 1	8.88119	5	5	5	9.49931	5	5.3656	5	10.6763	11.5055	5.03626	5	5.36581	12.1326	5	5.85691	5	5	8.93638	5	5	5	5	5	ILMN_1651339	ACCGTCTTCTCCTGGTAAAAAGCCTGGTGGAATGAAGGCAGGAACATTTG	1.20213	2.30109	1.00725	1	0.564863	2.42651	0.931862	1.17138	0.562988	1	1.78728	1	0.526354	1	0.931862	1
LOC401010	PREDICTED: hypothetical LOC401010, misc RNA.	70.0984	80.6589	41.4556	39.563	23.9937	24.8439	21.3353	18.2048	51.0098	68.9007	51.4061	46.8628	38.4269	54.5523	43.2833	42.9753	29.7616	25.8143	27.7648	33.5528	28.811	30.7286	29.5147	20.2273	ILMN_1651341	TTCTGTTGTTGCGGAGACACTGCAGACTCCACTGTGCCGAGGTTGAACTC	0.727689	0.854223	1.24003	1.18451	1.60155	2.1958	2.02872	2.36066	0.42457	0.320042	0.669748	0.848085	1.20078	1.23687	1.38338	1.1111
ITGA11	integrin, alpha 11	11.6346	31.4863	5.21259	21.4328	16.5517	12.5116	17.3617	5	29.3455	13.5419	26.0138	11.0319	20.5527	18.0722	14.7207	39.0208	5	23.0023	23.2993	5	14.6455	18.9892	86.0014	97.5248	ILMN_1651343	AGGCTCACTTGCCTTTGGCTTCCTGTTGACTTCTTCCCGACCCAGAAAGC	2.52227	0.43009	4.99058	0.51472	1.24173	1.44444	0.847884	7.80416	0.429753	0.730551	4.46982	0.233287	0.884838	1.51773	4.95351	19.505
TICAM2	toll-like receptor adaptor molecule 2	36.9559	43.1599	39.3351	34.7521	46.2687	30.7142	41.2288	43.5782	33.7829	40.0825	40.7139	44.7746	53.7358	49.593	58.7116	65.612	60.6461	79.8777	54.0298	53.5442	46.7245	29.384	48.7646	50.6469	ILMN_1651346	CTGCAGCCGTCCAGAGACTGGCAGGCCTCGGCCTAAAGGTCTGGAGACTG	0.914142	0.928697	1.03505	1.2884	1.16139	1.61466	1.42404	1.50561	1.64104	1.85074	1.37358	1.54075	1.00985	0.956693	1.18278	1.16221
SERTAD2	SERTA domain containing 2	177.861	202.712	290.003	446.82	678.05	556.582	596.691	664.231	207.212	173.32	258.1	426.841	475.509	556.934	654.409	639.518	150.241	448.679	583.957	914.725	1080.12	793.731	993.842	917.389	ILMN_1651347	GGTTGACGGAGAACAGCTTGTCTGGCACAACAATGGTGCAGGCCCACGAG	1.16502	0.855006	0.889993	0.955286	0.701288	1.00063	1.09673	0.962795	0.844708	2.21338	2.01362	2.04719	1.59298	1.42608	1.66559	1.38113
LOC729444	PREDICTED: hypothetical LOC729444	5	5	5	5	5	5	5	5	5	5	5	5	5	5	5	5	5	5	5	5	5	5	5	5	ILMN_1651351	GAGCATCCTGACGACTCCATTTCCTTCTGGCTCCCCACCCAGTCTTACAC	1	1	1	1	1	1	1	1	1	1	1	1	1	1	1	1
SPP1	secreted phosphoprotein 1, transcript variant 2	288.523	291.243	73.0318	37.156	30.3378	64.0617	177.321	259.748	268.347	666.644	280.277	339.922	781.527	1004.45	930.092	1249.85	950.124	308.579	174.692	43.6857	53.3033	196.709	518.592	895.111	ILMN_1651354	GCCTCCCTGCTCCTAGTAATGTATGTTTTGTGCTGAACTGGCAGCTATCC	0.930072	2.28897	3.83775	9.14852	25.7609	15.6793	5.24524	4.81177	3.29306	1.05953	2.39199	1.17574	1.75699	3.07062	2.92459	3.44608
HBE1	hemoglobin, epsilon 1	5	5	5	5	8.84123	5.99634	5	5.24065	5	5	5	5	5	5	5	5	5	5	5	5	5.34246	9.50013	5	5	ILMN_1651358	TAAAAGCCTGTATAAGATATAGCCAGCTATGGTCTGTGGGCCAAATCCAG	1	1	1	1	0.565532	0.833841	1	0.95408	1	1	1	1	0.604267	1.58432	1	0.95408
PCBD2	pterin-4 alpha-carbinolamine dehydratase/dimerization cofactor of hepatocyte nuclear factor 1 alpha 2	24.4349	46.2772	46.4549	56.235	43.5188	41.9747	55.0476	71.1998	33.1271	26.0605	44.3168	39.4503	28.0281	42.3347	37.1737	36.3669	14.8138	40.4365	47.992	51.1857	52.7989	42.5949	61.2236	52.5948	ILMN_1651364	ATACAATGTTTACCAGTCCGAAGCCCACGGCCTCCCGCTGCACCTGCCAG	1.35573	0.56314	0.953974	0.701525	0.644047	1.00858	0.675301	0.510772	0.606257	0.87379	1.03309	0.910211	1.21324	1.01478	1.11219	0.738692
ZBED2	zinc finger, BED-type containing 2	5	5	7.5004	5	5	5	5	5	5	5	5	5	5	5	5	22.0449	5	5	5	5	5	5	5	5	ILMN_1651365	GAACTGATGTAAGCCTCTTTGCCTCTGCTTTGTCATGCCATTAAGCTCAC	1	1	0.666631	1	1	1	1	4.40898	1	1	0.666631	1	1	1	1	1
LOC652300	PREDICTED: hypothetical protein LOC652300	5	5	5	5	5	5	5	5	5	5	5	5	5	5	5.66391	5	5	5	5	5	5	5	5	5	ILMN_1651369	AATGTCGTTACTGACCATCTACTATATCCTAGGCACTGTGATCCAGAGAC	1	1	1	1	1	1	1.13278	1	1	1	1	1	1	1	1	1
USP21	ubiquitin specific peptidase 21, transcript variant 3	5	8.20769	5	5	5	5	6.86993	12.2871	5	5	16.8354	5	5	5	5	5	5	5	5	5	7.62454	5	5	5	ILMN_1651370	ACCTCTCGGAAAGGAGCAAAACTTTGCTCAGATCCCAGAATTAACCTGAT	1	0.609185	3.36707	1	1	1	0.727809	0.406931	1	0.609185	1	1	1.52491	1	0.727809	0.406931
RHD	Rh blood group, D antigen, transcript variant 1	5	5	5	5	5	5	5	5	5	5	5	5	5	5	5	5	5	5	5	5	5	5	5	5	ILMN_1651373	CACAACCTCAACCCAGCCAGAAAGTACTTCCCCCAGTGGGAGGCTCCCAC	1	1	1	1	1	1	1	1	1	1	1	1	1	1	1	1
AUP1	ancient ubiquitous protein 1	257.394	308.532	223.62	189.497	209.555	193.184	220.775	248.589	247.767	616.768	289.396	281.355	314.679	246.884	293.446	278.562	137.708	86.6382	94.2802	142.565	135.11	122.497	105.114	114.368	ILMN_1651378	GGATGCGTTGCCTTTTGCAGCTGTGGATTCGTGTGGGTTCCTGTTTCCAG	0.962595	1.99904	1.29414	1.48474	1.50165	1.27797	1.32916	1.12057	0.535006	0.280808	0.421609	0.752335	0.644748	0.634093	0.476111	0.46007
LOC644783	PREDICTED: hypothetical protein LOC644783	5	5	5	5	5.15493	5	5	5	7.58833	5.78327	5	5.20101	5	10.0576	9.13717	5	5.1731	5	5	7.6861	5	8.89775	7.48583	5.9556	ILMN_1651380	GCCCAGCCAGCACGCCTCAAGGTAGATGGAATCCCCACTGGTCAGAGAAA	1.51767	1.15665	1	1.0402	0.969945	2.01151	1.82743	1	1.03462	1	1	1.53722	0.969945	1.77955	1.49717	1.19112
MFN2	mitofusin 2, nuclear gene encoding mitochondrial protein	80.3129	125.525	71.394	61.1565	70.2474	87.2806	135.71	122.289	75.7419	257.132	97.8964	89.1651	93.1257	129.622	111.675	154.414	164.073	148.08	160.222	165.846	184.326	253.794	219.549	230.425	ILMN_1651385	CCATCCCTCATGTGTTCTCAGCTGGCACTGGCTCTGCCATCCTGCCTCAT	0.943085	2.04845	1.37121	1.45798	1.32568	1.48512	0.8229	1.2627	2.04292	1.17968	2.2442	2.71183	2.62395	2.90779	1.61778	1.88426
LOC645448	PREDICTED: similar to chromosome 9 open reading frame 36	5	5	5	5	5	5	5	5	5	5	5	5	5	5	5	5	5	5	5	5	5	5	5	5	ILMN_1651388	TCCATGCCCAAGGTTCCCAGGTGCAGGACAGAGGTGTGGCCTATTGTACC	1	1	1	1	1	1	1	1	1	1	1	1	1	1	1	1
LOC644897	PREDICTED: hypothetical protein LOC644897	5	5	5	5	5	5	5	5	5	5	5	5	5	5	5	5	5	5	5	5	5	5	5	6.12313	ILMN_1651395	CAGGGCAACAGCCCACCCCCTAGTACAACTGATGCTCCCTGAGACAACCT	1	1	1	1	1	1	1	1	1	1	1	1	1	1	1	1.22463
LOC643038	PREDICTED: similar to ATP-binding cassette, sub-family A, member 9 isoform a	5	5	5.41513	5	5	5	5	5	8.17756	5	5	5	5	5	5	5	5	5	5.04933	5	5	5	5	5	ILMN_1651396	CTGAGTATGTGCCCCATCTAAGTTTGCAGCTTTAGATTGTGGTCAGAGGC	1.63551	1	0.923338	1	1	1	1	1	1	1	0.932448	1	1	1	1	1
LOC642161	PREDICTED: similar to T-cell receptor beta chain V region CTL-L17 precursor	5	5	5	5	5	9.16462	5	6.16321	9.79484	5.22183	8.52212	8.55799	5	9.22729	9.6339	5	7.65487	8.9093	5	6.76924	5	5	5.04825	5	ILMN_1651403	GGTACATCAAGTGACCGAGGTTATGGTTCCCCAAGATACGCTGAAGTGTG	1.95897	1.04437	1.70442	1.7116	1	1.00684	1.92678	0.811266	1.53097	1.78186	1	1.35385	1	0.545576	1.00965	0.811266
LILRA6	leukocyte immunoglobulin-like receptor, subfamily A, member 6	5	5	5	5	5	5	5	5	5	5	5	5	5	5	5	5	5	5	5	5	5	5	5	5	ILMN_1651404	AAGACCCTGGCCTCAGGCCGGAGCAGCCCCATCATGCCGAGGGAGCGCAG	1	1	1	1	1	1	1	1	1	1	1	1	1	1	1	1
BRD9	bromodomain containing 9, transcript variant 1	688.957	940.181	841.921	843.289	752.231	774.667	820.157	748.321	696.636	813.452	775.551	805.088	723.266	728.444	757.634	620.067	815.902	608.519	650.65	823.715	1004.78	971.149	887.687	901.809	ILMN_1651405	TTTTTTGGCACAAGTTTGGCCATGGGAAGTGCTTTGGAGTTTCTTCTCAG	1.01115	0.865208	0.921168	0.954699	0.961495	0.940333	0.923767	0.828611	1.18426	0.647237	0.772816	0.976788	1.33573	1.25363	1.08234	1.20511
LOC648934	PREDICTED: similar to citrate synthase precursor, isoform a	5	7.28639	5	5	5	5.74751	5	11.5029	6.09723	5	20.8345	5.3116	5	5	5	12.1825	5	5	5	5	5	5	6.53356	5	ILMN_1651408	GCCTGACAAATAAGTCAGCAGCTTATACCCACAGAAGCCAGTGCCAGTTG	1.21945	0.686211	4.1669	1.06232	1	0.869941	1	1.05908	1	0.686211	1	1	1	0.869941	1.30671	0.434673
DERL3	Der1-like domain family, member 3, transcript variant 1	8.19539	34.3308	21.2635	6.67762	6.43976	16.5228	8.99629	5	6.00649	36.3191	8.65256	13.6944	5	10.2245	5	5	15.2926	10.3562	9.96841	5	13.0164	18.4106	5.96268	5	ILMN_1651415	ATGAGGTGCGGAAGCTCTTCATCAGGCTCTACCCTGGAAGCTGGTGGGAT	0.73291	1.05792	0.406921	2.05079	0.776426	0.618811	0.555785	1	1.86599	0.30166	0.468804	0.748769	2.02126	1.11425	0.662794	1
SYTL2	synaptotagmin-like 2, transcript variant b	5	5	5	5.53605	5.23828	5	5	5	5	5.37693	5	10.1107	5	5	5	5	5	5	6.30882	5	6.74617	5	5	5	ILMN_1651428	CAGAAGAATACTCAATGGCAGCCCCTACAGTAACTGGTCCCCAGCACTGC	1	1.07539	1	1.82633	0.954513	1	1	1	1	1	1.26176	0.903171	1.28786	1	1	1
SELM	selenoprotein M	114.382	87.3865	130.866	99.293	87.4961	91.8467	151.671	123.429	105.016	61.5623	47.4626	117.641	329.13	205.344	232.225	159.217	58.4875	86.2615	50.6652	29.0721	35.9743	38.8072	57.6784	51.5446	ILMN_1651429	CTCAGGAGTGTCATTGCTCATATAGAAGACCCAGAGGACACTAACCAAGG	0.918112	0.704483	0.362682	1.18479	3.76165	2.23573	1.5311	1.28995	0.511333	0.987126	0.387155	0.292791	0.411153	0.422521	0.380285	0.417606
CTRB2	chymotrypsinogen B2	5	5	5	5	5	5	5	5	5	5	5	5	5	5	5	5	5	5	5	5	5	5	5	5	ILMN_1651430	TCACTGCAGCCTCCATCTCCCGGGGCTCAGGTGATTTTCCCACCTCAGCT	1	1	1	1	1	1	1	1	1	1	1	1	1	1	1	1
DCK	deoxycytidine kinase	216.577	199.805	149.829	123.418	134.072	111.526	73.3333	74.9376	169.3	151.194	195.532	165.381	133.093	125.516	131.985	136.552	206.342	361.014	271.587	224.069	165.248	170.448	120.597	138.985	ILMN_1651433	CCGGTGGTCCGCCTCTCAGGACAGAGGTGCAACATTTGGGAGTTTATGCA	0.781709	0.75671	1.30503	1.34001	0.992692	1.12544	1.79979	1.82221	0.952745	1.80683	1.81264	1.81552	1.23253	1.52833	1.6445	1.85467
LOC653148	PREDICTED: similar to chromosome 15 open reading frame 38	5	5	5	5	5	5	5	5	5	5	5	5	5	5	5	5	5	5	5	5	5	5	5	5	ILMN_1651435	CTCATGCTCTCCGCAGGGGGGCGCTCACAAAGATGCCAGGGGTGTTTATT	1	1	1	1	1	1	1	1	1	1	1	1	1	1	1	1
FOXI1	forkhead box I1, transcript variant 1	5	5	5	5	5	5	5	5	5	5	5	5	5	7.17015	5	5	5	5	5	5	5	5	7.07456	5	ILMN_1651437	ATTCAGCGTTTGGGTCAAGATGAAGGCGGGTTCTGGACAGACGTACCCAG	1	1	1	1	1	1.43403	1	1	1	1	1	1	1	1	1.41491	1
ZFPM1	zinc finger protein, multitype 1	172.124	160.954	203.268	231.945	193.329	203.953	188.137	203.048	167.912	209.993	172.617	170.274	199.86	174.63	199.164	189.882	85.9064	105.373	103.406	119.635	164.366	120.977	120.04	93.1214	ILMN_1651438	AGAAGGGAGAGGATGAGGGAGCATCTGCAGGTCAAGGGCCGAAGCCTGAA	0.975529	1.30467	0.849208	0.734113	1.03378	0.856229	1.05861	0.935156	0.499096	0.654676	0.508717	0.51579	0.850188	0.59316	0.638044	0.458617
LOC651463	PREDICTED: hypothetical protein LOC651463	5	5	5	5	5	5	5	5	5	5	5	5	5	5	5	5	5	5	5	5	5	12.3148	5	5	ILMN_1651447	CCCCAAGGGAGGTGGAACAGCCCCACACACAGCAGGGGCATGAGAAGTTA	1	1	1	1	1	1	1	1	1	1	1	1	1	2.46296	1	1
LOC652663	PREDICTED: hypothetical LOC652663	5	5	5	5.34155	5.72951	5	5	5	6.71053	5	5	5	5	6.62776	5	5	5	5	5	5	5	5	5	5.66362	ILMN_1651453	CACACCCCTTTTCCATTTAAGACCCTGCTACTGTGTGAAGAGATGATACT	1.34211	1	1	0.936057	0.872675	1.32555	1	1	1	1	1	0.936057	0.872675	1	1	1.13272
UTY	ubiquitously transcribed tetratricopeptide repeat gene, Y-linked, transcript variant 1	5	5	5	5	5	5	5	5	5	5	5	5	5	5	5	5	5	5	5	5	5	5	5	5	ILMN_1651456	GCAGGGTGGGCAGTGAGAGCTGCTATGGAATCAATGGACAAACTGACAGG	1	1	1	1	1	1	1	1	1	1	1	1	1	1	1	1
GPR32	G protein-coupled receptor 32	5	5	5	5	5	5	5	5	5.16624	5	5	5	7.51005	5	5	5	5	5	5	5	5	5	5	5	ILMN_1651457	CACCTCTGACAAATCAAGATGCACGACCCCTGGACACCTTCAAAAAGCCA	1.03325	1	1	1	1.50201	1	1	1	1	1	1	1	1	1	1	1
KDM2B	lysine-specific demethylase 2B, transcript variant 2	6.6082	5	10.8337	6.25148	5	5	5	5	10.8309	5	5	5.03303	5.22717	5	5.79006	5.33993	9.51685	7.00014	10.6418	13.6863	6.8028	10.1624	5.41741	14.103	ILMN_1651464	CTGCCCAGATGGCCACCTCGTGGTGCTGCGGTGACTTTGTAGCCAACTTT	1.639	1	0.461525	0.805094	1.04543	1	1.15801	1.06799	1.44016	1.40003	0.982295	2.1893	1.36056	2.03249	1.08348	2.82061
ALOX5	PREDICTED: arachidonate 5-lipoxygenase	5	5	6.50449	5.92329	5	5	5	5	5	5	5	5	5	5	5	5	5	5	5	5	5	5	5	5	ILMN_1651466	TCCCCTGTACCTGTGCCAAGCCTAGCACTTGTGATGCCTCCATGCCCCGA	1	1	0.7687	0.844126	1	1	1	1	1	1	0.7687	0.844126	1	1	1	1
MMP17	PREDICTED: matrix metallopeptidase 17, transcript variant 1	5	5	5	7.64142	5	5	5	5	5	5	5	5	5	5	5	17.3109	5	5	5	5	5	8.09028	5	9.9114	ILMN_1651470	GCTCTGCAGTCACAGATTGTCACGGAGCCCCTGGTTGTCTGAGGACCCCA	1	1	1	0.654328	1	1	1	3.46218	1	1	1	0.654328	1	1.61806	1	1.98228
LOC652224	PREDICTED: similar to zinc finger, CCHC domain containing 9	5	5	5	5	5	5	5	5	5	5	5	5	5	5	5	5	5	5	5	5	5	5	5	5	ILMN_1651477	TTCTAGGCTAGTTTCTGGTCTTATCATTGAGTTACAGCTTAGTGATGATT	1	1	1	1	1	1	1	1	1	1	1	1	1	1	1	1
COX11P	COX11 homolog, cytochrome c oxidase assembly protein pseudogene on chromosome 6.	30.446	27.9169	21.4873	30.6951	29.2656	36.4684	23.8953	18.2636	24.9447	38.1503	27.1218	24.5422	9.61441	14.7375	20.2371	14.4674	61.3957	50.7838	27.7285	41.0748	23.229	21.1581	28.097	29.4016	ILMN_1651486	GAGACAGGGACGCACTCTTTACGGCTTCGGCGGCTAATGCTACCGCTTAA	0.81931	1.36656	1.26222	0.799547	0.328523	0.404117	0.846908	0.792142	2.01655	1.8191	1.29046	1.33816	0.793732	0.580177	1.17584	1.60984
LOC644234	PREDICTED: hypothetical protein LOC644234	5	5	5	9.04962	5	5	5	5	5	5	9.72951	5	5.62021	5	7.55044	5	14.4966	5	8.4388	5	8.19158	5	5	6.33709	ILMN_1651488	CGATCTCATCAAGGACTCCCCACCCTGCCCTCCCCACAAACCAACCCATA	1	1	1.9459	0.55251	1.12404	1	1.51009	1	2.89931	1	1.68776	0.55251	1.63832	1	1	1.26742
CYP26A1	cytochrome P450, family 26, subfamily A, polypeptide 1, transcript variant 1	99.1546	13.3984	704.999	934.014	246.886	89.5005	40.805	34.2992	67.6277	5	10.5339	105.627	231.707	139.835	76.8895	70.7399	34.6087	39.9234	189.747	208.516	136.793	42.8157	58.2801	82.2429	ILMN_1651490	TCCTCCTACGCCAAGAACGGGACCGCGGACGGGCCGCACTCCCCCACCTC	0.682043	0.373178	0.0149418	0.11309	0.938519	1.56239	1.88432	2.06244	0.349038	2.9797	0.269146	0.223247	0.554074	0.478385	1.42826	2.39781
WNT2B	wingless-type MMTV integration site family, member 2B, transcript variant WNT-2B2	5	5.41008	5	5	5	7.43917	5	5	5	5	5	5	5	5	5	5	12.062	7.59735	8.40118	5.01718	5	10.2476	5	5	ILMN_1651492	TATGGGTCTGTGGTGGGAGTAGGAGGGGAGCAGATGTGGGGAGTGGAGGA	1	0.924201	1	1	1	0.672118	1	1	2.41239	1.4043	1.68024	1.00344	1	1.37752	1	1
LOC644824	PREDICTED: hypothetical protein LOC644824	5	5	5	5	5	5	5	5	5	5	5	5	5	5	5	5	5	5	5	5	5	5	5	5	ILMN_1651495	CCACCAAGGCCCTAGACTCATCTTGGCCCTCCTCAGCTCCCTGCCTGTTT	1	1	1	1	1	1	1	1	1	1	1	1	1	1	1	1
HIST1H2BD	histone cluster 1, H2bd, transcript variant 2	143.142	229.033	176.385	100.21	111.529	117.952	123.004	197.194	118.786	269.859	175.832	162.485	259.794	179.602	181.058	175.681	266.412	253.339	714.21	357.507	469.267	173.438	189.545	251.443	ILMN_1651496	CCCCATTCCCCCTCTTGGGCCTCAGTTTCCCGACTTGCAAAATAAGCAGA	0.829846	1.17825	0.996867	1.62146	2.32939	1.52267	1.47197	0.890905	1.86117	1.10613	4.04916	3.5676	4.20759	1.47041	1.54097	1.27511
GADD45G	growth arrest and DNA-damage-inducible, gamma	290.106	42.5097	25.6259	58.147	108.54	316.415	495.147	308.69	212.568	17.8819	87.5675	224.581	286.593	241.979	326.849	320.752	115.495	120.433	249.382	66.2614	89.4199	154.253	254.953	261.041	ILMN_1651498	CTCCGGAGCTGGCTGAAACTTGTCACATCAAAACAATACCCACATTTCAG	0.732726	0.420655	3.41714	3.8623	2.64044	0.764753	0.660104	1.03907	0.398115	2.83307	9.73161	1.13955	0.823842	0.487503	0.514904	0.845641
ERGIC1	endoplasmic reticulum-golgi intermediate compartment 1, transcript variant 2	9.24513	8.09703	7.37774	5.00059	8.64385	5	9.40597	11.3333	5.31191	16.2102	5	19.3118	11.8982	17.8944	12.528	15.2822	17.4141	30.8543	11.0229	36.3533	24.8812	27.3499	25.1723	20.9527	ILMN_1651499	CACCCGGAAAAGGAATGAGCGGGAAAGGCAGCGGGTGAAATGTGTCAATG	0.574564	2.00199	0.677714	3.8619	1.37649	3.57888	1.33192	1.34843	1.8836	3.81057	1.49407	7.2698	2.87848	5.46997	2.6762	1.84878
ABCD4	ATP-binding cassette, sub-family D, member 4, transcript variant 2	5	5	5	5.58213	5	6.35391	7.2522	5	5	5	7.81685	6.98011	5	5	5.14928	9.06932	5	5	5	5	5	5	5	5	ILMN_1651501	CTGCGACGGCGGCAATCAGCAGTGGTGGATGGCTTGTTCTCTGTCGCTGA	1	1	1.56337	1.25044	1	0.786918	0.71003	1.81386	1	1	1	0.895715	1	0.786918	0.689446	1
FAM193A	family with sequence similarity 193, member A	101.35	107.277	108.765	122.232	129.789	130.092	112.757	112.019	110.911	161.518	119.609	108.868	135.633	140.293	158.306	136.575	139.403	118.478	118.495	133.513	172.947	178.108	187.556	158.578	ILMN_1651504	CCCAGCAGATTGACTACAGTAGGGGTTCCATATATCACAGTGTAGAAGGG	1.09434	1.50562	1.0997	0.890669	1.04503	1.07841	1.40395	1.21921	1.37547	1.10441	1.08946	1.09229	1.33252	1.36909	1.66336	1.41563
NCOA6IP	nuclear receptor coactivator 6 interacting protein	142.657	218.36	134.822	118.129	96.2955	88.3059	75.7786	50.4172	150.862	144.455	175.612	140.392	98.6674	87.6206	50.6919	46.1314	171.934	95.1416	97.3971	114.391	93.1205	75.6445	81.605	72.8866	ILMN_1651506	ACATTTGCTGGGTGGGCAGAAGAGAGAGCCTGGGAGGAAATATCAGGCGC	1.05752	0.661545	1.30255	1.18846	1.02463	0.992239	0.668947	0.914994	1.20523	0.435709	0.722415	0.968351	0.967029	0.856618	1.07689	1.44567
LOC642732	PREDICTED: misc_RNA, miscRNA.	5	6.55874	5	5	8.26312	5	7.89459	5	5	5	5	5	26.3137	9.5184	16.3668	21.4604	5.87369	16.9947	9.43293	5	5	5	5	6.92693	ILMN_1651507	GGGTTTGATAATCTCCCAGTCCTTAGTAAAGATTGAGAGAGGCTGGAGCA	1	0.762342	1	1	3.18447	1.90368	2.07316	4.29208	1.17474	2.59115	1.88659	1	0.605098	1	0.633345	1.38539
LOC649500	PREDICTED: hypothetical protein LOC649500	5.75889	5	7.25401	5	5	5.67535	5	5	5	5	5	5	5	5	5.53199	5	5	5	5	5.20123	10.1609	11.9201	8.62519	5	ILMN_1651508	CAGAGACTGCCCACACCTCCACAGTGCTTACCACCACGGCCACCACAACT	0.868223	1	0.689274	1	1	0.881003	1.1064	1	0.868223	1	0.689274	1.04025	2.03218	2.10032	1.72504	1
SKIV2L2	superkiller viralicidic activity 2-like 2	503.768	673.587	474.159	478.076	431.268	456.173	440.314	395.93	510.019	373.545	498.099	409.084	403.93	415.423	300.042	454.142	446.091	574.986	466.672	392.805	410.445	385.178	322.791	368.889	ILMN_1651513	AGCCCAGGATCTGGCTTTGCCAGAGGTTGCAACATGTTGAGAGAACCCGG	1.01241	0.554561	1.05049	0.855689	0.936612	0.910671	0.681429	1.14703	0.885509	0.853618	0.984211	0.821636	0.951717	0.844369	0.733093	0.931703
LOC648170	PREDICTED: hypothetical LOC648170	5	5	5	5	5	5	5	5	5	5	5	8.73541	5	5	5	5	5	5	5	5	5	5	5	5	ILMN_1651520	CCCAGGGGTCAGCCTGAGAATCTCGCCCTTGGATTAAAAGCCACCAATGC	1	1	1	1.74708	1	1	1	1	1	1	1	1	1	1	1	1
LOC644519	PREDICTED: hypothetical protein LOC644519	5	5	5.06243	5.70194	5	5	5	5	5	5	5	5	5	5.96104	5	5	5	5.42976	5	9.00018	5	5	5.78695	5	ILMN_1651532	CTGTGATGAAAATCCTGGATGGCTGACCAAGACTGGCACTTGTTCCAGCC	1	1	0.987668	0.876894	1	1.19221	1	1	1	1.08595	0.987668	1.57844	1	1	1.15739	1
TMEM217	transmembrane protein 217	5	5	12.3068	5.0856	5	5	5	6.49167	5.93881	5	5	5	5	5	5	5	5	5	5	9.78948	5	5	7.38072	5	ILMN_1651535	GAAGAAGATGATCGAGACAGCCGACATCAGCGTGACAGCAGGAGATGCCC	1.18776	1	0.40628	0.983168	1	1	1	0.770217	1	1	0.40628	1.92494	1	1	1.47615	0.770217
GEFT	RhoA/RAC/CDC42 exchange factor, transcript variant 2	5	5	5	5	5	5	5	5	5	5	5	5	5	5	5	5	5	5	5	5	5	5	5	5	ILMN_1651536	GCACTGAAGCTCTGTAGAACAACAGCAGTGGAGGAACATGAGGTGGAAGC	1	1	1	1	1	1	1	1	1	1	1	1	1	1	1	1
NUMBL	numb homolog-like	35.2276	28.2269	32.0258	27.5787	21.9936	24.9377	13.8992	31.7354	29.2445	15.4923	37.0171	20.4686	30.0258	27.4316	18.5671	28.6391	31.3596	27.5698	28.1194	42.3111	25.9371	10.683	12.255	20.6562	ILMN_1651538	CATGAACCCTGTGGGCATAAGTGGCAGGGAAGAATTTGAACAGTCTATTG	0.830159	0.548849	1.15585	0.742189	1.36521	1.10001	1.33584	0.902433	0.8902	0.97672	0.878023	1.53419	1.1793	0.428389	0.881708	0.650887
LOC652451	PREDICTED: similar to Metabotropic glutamate receptor 5 precursor	5	5	5	5	5	5	5	5	5	5	5	5	5	5	5	5	5	5	5	5	5	5	5	5	ILMN_1651543	GCCAGGGACCAGTGGTGGGAGGAGGCTGCGGCGCTAGATGCGGACACCTG	1	1	1	1	1	1	1	1	1	1	1	1	1	1	1	1
HDAC8	histone deacetylase 8	14.2436	23.8234	40.3496	53.4416	72.1193	69.7019	64.5528	56.1121	31.3954	66.4235	30.8064	39.8246	35.7773	48.8623	42.8242	38.3392	39.8307	52.9912	68.408	72.191	97.8688	103.924	76.9243	128.09	ILMN_1651544	AGCCCTCCTGGCCTTCGTGATCCCAGCTTTGGCCATCGTGGTAGTAAACC	2.20418	2.78816	0.763487	0.745198	0.496085	0.701018	0.663398	0.683261	2.7964	2.22434	1.69538	1.35084	1.35704	1.49098	1.19165	2.28275
SEMA3E	sema domain, immunoglobulin domain, short basic domain, secreted, 3E	5	5	5	46.8743	69.7018	67.3171	57.7828	26.8786	5	5	5	14.689	7.78248	8.38009	5	5	5	5	5	27.448	63.0558	29.2634	5	8.90965	ILMN_1651547	GCGCAGCAACGACGAGGTGGCCAAGGAGTTCGTGAAGCTCAAGTCGGACA	1	1	1	0.313371	0.111654	0.124487	0.086531	0.186022	1	1	1	0.585567	0.904651	0.43471	0.086531	0.331478
RGS5	regulator of G-protein signaling 5	6.40915	13.8822	5	25.277	103.718	177.699	169.605	112.357	18.6	13.9588	16.7733	31.2007	27.7546	32.8588	35.4952	45.6174	5.10822	5.13769	14.2979	30.0715	75.5365	82.2807	73.6839	78.2705	ILMN_1651554	GCTGTGCAAAGGTTGAGAGCTATTGCTGATTAGTTACCACAGTTCTGATG	2.9021	1.00551	3.35465	1.23435	0.267596	0.184913	0.209282	0.406005	0.797021	0.370092	2.85957	1.18968	0.728286	0.463034	0.434445	0.696626
KDELC2	KDEL containing 2	140.786	136.919	193.971	159.947	257.634	244.076	168.122	202.447	158.793	154.225	134.91	204.853	233.732	255.587	433.351	564.01	162.76	201.267	220.702	212.356	176.027	233.162	228.91	184.638	ILMN_1651557	TGCCCAATACTCTTGCCCATCCTCGCTTGCTGCCCTAGGATGTCCTCTGT	1.12791	1.12639	0.695517	1.28075	0.907224	1.04716	2.57761	2.78596	1.15608	1.46997	1.13781	1.32766	0.683244	0.955281	1.36157	0.91203
MYO15B	myosin XVB pseudogene on chromosome 17. XM_944869 XR_015465 XR_017826 XR_017827 XR_017828 XR_017903	5	5	5	5	5	6.80919	5	5	5	5	5	5	5	5	5	5	5	5	5	5	5	5	5	5	ILMN_1651563	CAACATGGAATAGAGGGAGTTACAGGGGCAAGGACAGTGGTGAGTAGGCG	1	1	1	1	1	0.734302	1	1	1	1	1	1	1	0.734302	1	1
LOC650677	PREDICTED: hypothetical protein LOC650676, transcript variant 1	5	5	5	5.70399	5	5	5	5	5	5	6.0318	5	5	5	7.46207	5	5	6.84354	6.9734	6.33423	6.68801	5	5	5	ILMN_1651565	ATGGGGAGGCTCCTCGTTCCAGGATATTCAGAGGATGCCATCGCGAGGAT	1	1	1.20636	0.876579	1	1	1.49241	1	1	1.36871	1.39468	1.11049	1.3376	1	1	1
WHSC1	Wolf-Hirschhorn syndrome candidate 1, transcript variant 9	5	5	5	5	7.20408	5	5	5	5	10.4365	6.14985	5	5	5	8.72589	5.24014	5	10.7687	6.81958	15.164	15.7431	5.0236	5	6.87151	ILMN_1651567	CAAGAGGGCGGGAGAACTCACTGATGATGAGGTGGAACGTGTGATCACCG	1	2.0873	1.22997	1	0.694051	1	1.74518	1.04803	1	2.15375	1.36392	3.0328	2.18531	1.00472	1	1.3743
MUC13	mucin 13, cell surface associated	5	5	5	5	5	5	5	5	5	5	5	5	5	5	5	5	5	5	5	5	5	5	5	5	ILMN_1651568	AGGAAACAGAGGCTAAGAGTGCAGGAGGGTGTTGCCCACGTTCATTGCCC	1	1	1	1	1	1	1	1	1	1	1	1	1	1	1	1
XRCC2	X-ray repair complementing defective repair in Chinese hamster cells 2	30.0533	20.3551	9.83845	15.2328	6.19221	11.8349	5.8332	14.3744	13.5566	32.746	21.2314	5	5	13.1107	5.03282	5.02597	7.95573	5	21.6345	13.7324	15.8759	5	11.7545	5.32715	ILMN_1651569	CCTGCTCTAGCCACACCTTTGACCTCACTTCAGTTTCTCTGTGTCCAGCC	0.451085	1.60874	2.158	0.328239	0.807466	1.10781	0.862789	0.349647	0.264721	0.245639	2.19897	0.9015	2.56386	0.42248	2.01511	0.3706
AQP3	aquaporin 3	5	8.08185	9.23198	5.34029	5	5	7.92255	5	5	5.11388	6.91987	8.88659	5	5	5	5	5	11.4481	5	5	5.98205	5	5	5.20184	ILMN_1651574	CTATCTGTTGCATATGAGAATGTGATTGGAGCTAGAAGAACCTCCTGGAG	1	0.632762	0.749554	1.66406	1	1	0.63111	1	1	1.41652	0.541595	0.936279	1.19641	1	0.63111	1.04037
LOC645947	PREDICTED: similar to Lsm3 protein	5	5	5	5	5	5	5	5	5	5	5	5	5	5	5	5	5	5	5	5	5	5	5	5	ILMN_1651576	AGCTGGACTTCTGGGTGGGGCGGGGACTTGGAGAACTTTTCTGTCTTACA	1	1	1	1	1	1	1	1	1	1	1	1	1	1	1	1
LOC646307	PREDICTED: hypothetical protein LOC646307	9.82787	5	5	5	5	5	5	5	5	5	5	5	5	5	5	5	5	5	5	5	5	12.869	5	6.09521	ILMN_1651582	AGATAACATTTCTTGAAGGCTGGGAGGGGAAGGAGGGCCTGGCAGATGGC	0.508757	1	1	1	1	1	1	1	0.508757	1	1	1	1	2.57381	1	1.21904
LOC643576	PREDICTED: similar to Phosphoglycerate mutase 1, transcript variant 3	5	5	5	5	5	5	5.13175	5	6.09567	5	5	5	5	5	5	5	5	5	5	5	5	5	5	5	ILMN_1651584	GCGCATCTACAAGCACCCGTTCTACAATCTCTACACGCTCGACTACGACG	1.21913	1	1	1	1	1	0.974327	1	1	1	1	1	1	1	0.974327	1
FBXO44	F-box protein 44, transcript variant 4	5	5	5	5	5	5	5	5	5	5	5	5	5	5	5	5	5	5	5	5	5.85996	5	5	5	ILMN_1651597	AATGAGAAACGGCAGCGCCGACAGGAGCGGCGGCAGATGAAGCGGTTATA	1	1	1	1	1	1	1	1	1	1	1	1	1.17199	1	1	1
ENTPD2	ectonucleoside triphosphate diphosphohydrolase 2, transcript variant 1	5	5	5	5	5	5	5	5	5	5	5	5	5	5	9.7835	8.51039	5	5	5	5	5	5	5	5	ILMN_1651599	GTTAGAGGGCTGCAACAGTACAACGTACATACAGGATGCCTTCCAGCTGC	1	1	1	1	1	1	1.9567	1.70208	1	1	1	1	1	1	1	1
MARK4	MAP/microtubule affinity-regulating kinase 4	5	10.5198	5	5	5	10.7307	14.5323	7.87461	5	5	9.52664	6.81534	5	6.97413	8.63098	5	5	19.5222	5	5	5	5	5.24613	20.1279	ILMN_1651604	GGCCAAGATCGCCCCACTGCACTCCAGCCTGGCAATAGACCGAGCTCCGT	1	0.475292	1.90533	1.36307	1	0.649921	0.593917	0.634952	1	1.85575	1	1	1	0.465951	0.360998	2.55605
LOC653210	PREDICTED: similar to melanoma antigen family D, 4 isoform 1, transcript variant 5	5	5	5.82606	8.04278	5	5	5	5	5	5	5	5	5	5	7.11729	5	5	5	5	5	5	6.2613	5	5	ILMN_1651606	TCCTTGTTTGAATGCTGTAGATCTGTACCTAGTACCCCTCCCATCTACTG	1	1	0.858213	0.621676	1	1	1.42346	1	1	1	0.858213	0.621676	1	1.25226	1	1
LOC649683	PREDICTED: similar to CG14085-PB, isoform B	5	5	5	5	5	5	5	5	5	5	5	5	5	5	5	5	5	5	5	5	5	5	5	5	ILMN_1651608	GGATTGCGGATATTTACCTCTGTCCCCAAACGCTGACCACGCCCTGGCTG	1	1	1	1	1	1	1	1	1	1	1	1	1	1	1	1
SPRED3	sprouty-related, EVH1 domain containing 3, transcript variant 1	6.98149	5	5	6.79584	5	5	5	5	5	5	5	5	5	5	5	5	5	5	5	5	5	5	5	5	ILMN_1651609	AAAACGAGGCCCACTGCGACTTTGTGAAGCTGCGGGAGATGCTGATTCGG	0.71618	1	1	0.735744	1	1	1	1	0.71618	1	1	0.735744	1	1	1	1
LOC730525	PREDICTED: hypothetical protein LOC730525	458.404	453.005	329.724	199.313	108.07	87.976	105.235	95.731	384.514	83.5327	82.8993	108.912	120.093	65.7407	47.2111	45.7729	442.97	148.645	117.746	174.687	150.666	173.791	262.168	299.579	ILMN_1651610	ATGCCACCAGTTCAGGTCCCCCACGAGGCTCACTGTGCTGCTGTCCTACC	0.83881	0.184397	0.25142	0.546435	1.11125	0.747257	0.448627	0.478141	0.966332	0.328132	0.357103	0.876448	1.39415	1.97543	2.49127	3.12939
CTNNB1	catenin, beta 1, 88kDa, transcript variant 2	34.9069	33.9918	25.9197	31.3406	23.9282	22.9951	15.1925	15.4107	41.968	10.68	44.6052	44.3986	42.5525	46.7776	43.5228	43.3524	19.9558	13.8828	8.41582	11.9008	22.8998	21.9622	12.0873	15.6299	ILMN_1651617	TGCCCCCACCCGGCCAGCTCTCGACAGATCAAAGCTTCGTCGTAAACAAG	1.20229	0.314193	1.7209	1.41665	1.77834	2.03425	2.86475	2.81313	0.571687	0.408416	0.324688	0.379726	0.957024	0.955082	0.795611	1.01422
C6orf201	chromosome 6 open reading frame 201	5	5	5	5	5	5	5	8.35004	5	5	5	5	5	5	5	5	8.25015	5	5	5	5	5	5	5	ILMN_1651624	AGTGGGAACTGGTGCTCGAGGCGGAGCAGAGGGAATCAGAATGTGGCTGA	1	1	1	1	1	1	1	0.598799	1.65003	1	1	1	1	1	1	0.598799
EXOC6	exocyst complex component 6, transcript variant 1	55.9807	51.6088	55.1696	74.4759	75.0608	121.862	140.584	101.791	61.553	83.8086	91.5003	84.6008	100.906	93.3273	103.983	99.4398	92.3336	201.064	114.621	101.567	85.6391	162.928	146.075	153.379	ILMN_1651628	CACATCTCCTTCTGGCTCAGGTGAAATCCATGCCCTTCTGCTTATAGACC	1.09954	1.62392	1.65853	1.13595	1.34433	0.765844	0.739649	0.976898	1.64938	3.89593	2.07761	1.36376	1.14093	1.33699	1.03906	1.5068
CYP2A13	cytochrome P450, family 2, subfamily A, polypeptide 13	6.19498	5	5	5	5	5	10.2593	5	9.11638	5	6.48761	5	5	5.03947	5.46979	5	8.24302	5	5.87357	6.84515	19.1117	5	7.66009	5	ILMN_1651636	TCTCCTCTGCTGGTGAACAGATGGCTGCTGGGTGGACAGTCACAGGTGTC	1.47158	1	1.29752	1	1	1.00789	0.533154	1	1.3306	1	1.17471	1.36903	3.82235	1	0.746649	1
CRSP2	PREDICTED: cofactor required for Sp1 transcriptional activation, subunit 2, 150kDa, transcript variant 3	5	5	5	5.73042	5	8.90434	5	7.16413	5	5	5	5	5	8.10862	5	8.42294	5	5	5.6405	5	5	5	5	5	ILMN_1651637	GGTGCCCTTACTATCCATTCCCTATACACCCTGTTCTTTCCCAGACATAC	1	1	1	0.872537	1	0.910636	1	1.17571	1	1	1.1281	0.872537	1	0.561524	1	0.697922
LOC643069	PREDICTED: hypothetical LOC643069	5	5	5	5	5	7.43103	5	15.1498	5	5	5	5	5	5	5	5	5	5	5	5	6.69819	5	5	5	ILMN_1651641	GCACACTTAACCTGCTTCGTCAGAGGGTACTTGGCATCACCGGTGCACAG	1	1	1	1	1	0.672854	1	0.330038	1	1	1	1	1.33964	0.672854	1	0.330038
GPC2	glypican 2	442.233	280.083	455.865	311.376	325.453	303.209	257.149	245.834	370.875	232.065	181.92	133.221	162.197	111.37	72.1703	73.4636	336.395	2776.26	3076.73	1682.64	508.068	333.82	393.72	381.996	ILMN_1651642	GGAACATGAGACTTCCTGTGACCAGTCCACCCTGGCTCCCAGCTGTCTGT	0.838642	0.828556	0.399066	0.427846	0.498373	0.367305	0.280655	0.298834	0.760674	9.91228	6.74921	5.4039	1.56111	1.10096	1.5311	1.55388
ASB11	ankyrin repeat and SOCS box-containing 11, transcript variant 2	5	5	5	5	5	5	5	5	5	5	5	8.18701	5.80419	5	5	8.19834	5	5	6.45385	5	5	5	5	5	ILMN_1651643	GCAGCAGCTCCAGTCCTCACACCAGCCAAGGTCACAGGCAAGAGCAAGAA	1	1	1	1.6374	1.16084	1	1	1.63967	1	1	1.29077	1	1	1	1	1
RTN3	reticulon 3, transcript variant 2	5	5	5	5	5	5	5	5	5	5	5	5	5	5	5	5	5	5	5	5	5	5	5	5	ILMN_1651652	TGGGAGAGACTGCAAACCAGTTCGAGCCCCCAGCATGGCGTTAGGTGTCA	1	1	1	1	1	1	1	1	1	1	1	1	1	1	1	1
PSG7	pregnancy specific beta-1-glycoprotein 7	5	5	5	5	5	5	5	5	5	5	5	5	5	10.8551	36.4498	78.4424	5	5	5	5	5	5	5	5	ILMN_1651656	GAGACTGCTAGAACCAAGCACTACCAGTATCTCCATCCTTAACTGTCCAG	1	1	1	1	1	2.17102	7.28995	15.6885	1	1	1	1	1	1	1	1
ADAM33	ADAM metallopeptidase domain 33, transcript variant 1	5	5	5	5	5	5	5	5	5	5	5	5	5	6.00231	7.55592	7.73485	5	5	5	7.73808	5	5	5	5	ILMN_1651657	CGCTGATTGTTGAACAGATAAATACGAAACTGCCATCATCATTTGTAGAA	1	1	1	1	1	1.20046	1.51118	1.54697	1	1	1	1.54762	1	1	1	1
TMEM191B	PREDICTED: transmembrane protein 191B, transcript variant 2	5	5	5	5	5	5	5	5	5	5	5	5	5	6.72088	5	5	10.6463	5	6.89678	5	5	5	5	5	ILMN_1651660	GGACAGCTGTGTCTTTGCTGGGGAGTATGAAGACACTCTTGGGACCTGTG	1	1	1	1	1	1.34418	1	1	2.12926	1	1.37936	1	1	1	1	1
LOC643899	PREDICTED: hypothetical protein LOC643899	5	5	5	5	5	5	5	5	5	5	5	5	5	5	5	5	5	5	5	5	5	5	5	5	ILMN_1651662	CTCGAGATGTGGACCATGTGGGCACTGGTGACAGATGAGGGGCTCAAGTG	1	1	1	1	1	1	1	1	1	1	1	1	1	1	1	1
SDHALP1	succinate dehydrogenase complex, subunit A, flavoprotein pseudogene 1 on chromosome 3.	5	5.20969	5	5	5	5	9.10775	12.7185	7.19243	13.8628	5	14.9335	5	6.29535	5	5	5	8.22012	5	5	5	5	5	5	ILMN_1651664	CTCATCTCCTAAAAGGCAGAGTACAAAGTAAGCCATGTATCTCAGGAAGG	1.43849	2.66097	1	2.98669	1	1.25907	0.548983	0.393128	1	1.57785	1	1	1	1	0.548983	0.393128
LOC646717	PREDICTED: hypothetical protein LOC646717	5.3206	5	5	5	5	5.25496	5	5	5	5	5	5	5	5	5	5	5	6.19272	5	5	5	5	5	5	ILMN_1651672	CCGCGAGGCTTGGTTGGCTATCGCTTTACACACGAATCCGACTATTGCGG	0.939743	1	1	1	1	0.951481	1	1	0.939743	1.23854	1	1	1	0.951481	1	1
LOC649150	PREDICTED: similar to eukaryotic translation elongation factor 1 alpha 2	14158.9	14413.5	13942.3	13439.1	13827.1	14199	12988.9	12081.5	13486.4	11694.3	12725.7	14140.3	12592.1	13779.2	12884	13348.6	10874	11384.5	11335.1	11991.1	12206.9	12469.2	12796.1	12423.4	ILMN_1651680	CCCAAATACTTCAGTATATCCTGAAGCTACGCAAAGAATTACAACTAGGC	0.952504	0.811339	0.912738	1.05218	0.910684	0.970436	0.991918	1.10488	0.767996	0.78985	0.812998	0.892255	0.88282	0.878177	0.985156	1.0283
WDFY3	WD repeat and FYVE domain containing 3, transcript variant 3	14.5592	5	5	5.62205	5	5	5	5	5	5	5	5	8.12378	5	5	5	5	5	5	14.7341	5.67533	10.0166	5	5	ILMN_1651681	CTGCACCTCGCCAGATGTCCAATGTCTGACTCCTGCATACCAAGGTGTTC	0.343426	1	1	0.889355	1.62475	1	1	1	0.343426	1	1	2.62077	1.13507	2.00332	1	1
KIAA0586	KIAA0586	114.772	138.084	126.696	92.3772	77.4743	92.4317	73.375	64.2132	128.147	113.983	117.658	78.4018	73.653	77.8125	76.6205	64.3955	157.499	156.874	135.616	141.492	132.103	118.529	127.66	118.704	ILMN_1651684	CTGCTGGGTTGAGTCTAGCTGTGTAGGCCCCTTGTTCCTCACCTGGAGAA	1.11654	0.825463	0.92866	0.848714	0.950677	0.841838	1.04423	1.00284	1.37228	1.13608	1.0704	1.53167	1.70512	1.28235	1.73983	1.84859
C8ORFK32	C8orfK32 protein	5	5	5	5	5	5	5	5	5	5	5	5	5	5	5	5	5	5	5	5	5	5	5	5	ILMN_1651685	AGAGGACAGTCCAAACTCAGCTTCTCAGGGATGCTGTCCTTGCAGGCCGC	1	1	1	1	1	1	1	1	1	1	1	1	1	1	1	1
PGBD4	piggyBac transposable element derived 4	5	5	6.48548	5	5	5	5.81215	7.44678	5	5	5	9.05541	5	5	5	5.33041	5	5	5	5	5.7844	5	5	6.14435	ILMN_1651690	GAAGCTGGAGCCCTCCTCTTGGAATATTCAGCCTAAGAACCTCATAGGAC	1	1	0.770953	1.81108	1	1	0.860266	0.715801	1	1	0.770953	1	1.15688	1	0.860266	0.825102
STK10	serine/threonine kinase 10	24.8055	17.5771	23.155	17.8728	19.7867	19.2849	14.6772	13.664	30.6442	27.2922	21.5761	21.4625	22.4838	43.9943	47.2623	46.8706	20.9877	36.5904	25.1144	17.1539	12.4265	24.9066	29.9681	27.8568	ILMN_1651692	CCTCCCCAAAAGCAGCATATTAGGCCCAGGACATACCTGAAGGCTGGTCG	1.23538	1.55272	0.931811	1.20085	1.13631	2.28128	3.22012	3.43022	0.846093	2.08171	1.08462	0.959775	0.628022	1.29151	2.04181	2.03869
GSG1	germ cell associated 1, transcript variant 3	5	5.94447	5	5	5	5	5	5	6.03424	7.87964	15.1285	6.27055	9.59755	7.05248	5	5	6.09864	9.79091	8.93708	5.35509	6.78843	12.7557	15.3047	5.14144	ILMN_1651693	AGCCGTGCCGCTGCTCCCCAGAGACAAGCTGCGTTAACATGAGGGTGTAT	1.20685	1.32554	3.02571	1.25411	1.91951	1.4105	1	1	1.21973	1.64706	1.78742	1.07102	1.35769	2.55114	3.06093	1.02829
EPS8	epidermal growth factor receptor pathway substrate 8	13.2087	13.2429	5.20853	5.78242	5.11199	5	8.86284	16.5954	5	8.0666	12.0489	5	11.5497	18.6296	29.1063	32.8704	5	33.9779	72.9316	75.8894	31.947	20.4673	28.9209	23.9096	ILMN_1651699	GCTGCTGAAGTAGTGTTTAGGATCCTCCATGGCAGTTAGTGAATGTAAGA	0.378539	0.609128	2.31331	0.864689	2.25933	3.72591	3.28408	1.9807	0.378539	2.56576	14.0023	13.1241	6.24942	4.09346	3.26317	1.44074
CAT	catalase	5	7.04377	35.5307	37.9952	8.70271	8.56914	10.3491	8.9305	5	5	5	6.14386	7.375	8.03386	10.8322	5	5	5	5.38452	5	5	5	5	5	ILMN_1651705	CCGCAGCTCAGGACATGGGAGTCCCACCGTATTGTCCAGGCTGGTCTCGA	1	0.709847	0.140723	0.161701	0.847438	0.937534	1.04667	0.559879	1	0.709847	0.151545	0.131596	0.574534	0.583489	0.483133	0.559879
RESP18	regulated endocrine-specific protein 18	5	5	8.07576	5	5	5	5	5	5	5	5	5	5	5	10.344	5	5	5	5	5	6.22203	5	5	5	ILMN_1651708	GCATGTGGCCAACACAAGGTATGTCACTCCCGAGAATGCAGAAATTTTAG	1	1	0.619137	1	1	1	2.0688	1	1	1	0.619137	1	1.24441	1	1	1
IQCD	IQ motif containing D	5	5	5	5	5	5	5	5	5	6.14994	5	5	5	5	5.88923	5	5	5	5	5.18908	5	5	5	5	ILMN_1651710	CCACCATAGAACCCACACGGGAGAGAGATCTTATAACTGTGATAACTGCG	1	1.22999	1	1	1	1	1.17785	1	1	1	1	1.03782	1	1	1	1
LOC728005	PREDICTED: similar to centaurin, gamma-like family, member 1, transcript variant 1	5.41964	5	5	5	5	5	5	5	5	5	5	5	5	5	5	5	5	5	5	5	5	5	5	5	ILMN_1651711	GCAGCAGGAATTCACAAAAGAACTTCCAGGATATGGCTATACCAAAAAAC	0.922571	1	1	1	1	1	1	1	0.922571	1	1	1	1	1	1	1
RBM11	RNA binding motif protein 11	35.5887	34.5989	28.7424	32.2096	24.4102	24.9279	25.4095	12.3324	39.4624	23.9808	34.9408	23.5594	19.1023	22.8281	21.3881	26.8214	16.7531	29.1519	28.4823	31.3107	14.5363	8.62487	5.01056	9.33069	ILMN_1651712	GGCCAACAAGACGATGCCGGAGACCCCAACTGGGGACTCAGACCCGCAAC	1.10885	0.693109	1.21565	0.731442	0.782556	0.915764	0.841736	2.17487	0.470743	0.842569	0.990951	0.972094	0.595501	0.345992	0.197192	0.756599
RNF2	ring finger protein 2	5.27026	9.88531	7.00681	14.4586	23.5064	21.5601	26.474	10.2841	7.3029	13.9163	6.89061	17.3833	5	5	5	6.64221	9.286	6.2499	22.5981	5	8.07136	11.8576	5	9.38454	ILMN_1651715	CATAGTGTTAATTCTACATAGTGCTACACAGCTTTTAGTGTCACATAGCC	1.38568	1.40777	0.983416	1.20229	0.212708	0.23191	0.188864	0.645872	1.76196	0.632242	3.22517	0.345816	0.343368	0.54998	0.188864	0.912529
ADAMTS20	ADAM metallopeptidase with thrombospondin type 1 motif, 20	5	5	5	5	5	5	5	5	5	5	5	5	5	5	5	7.64569	10.4438	36.7975	6.1469	5	5	5	7.03625	5	ILMN_1651717	GACAGAGAGCTGTGTACCATCTAGCCACTAGGCTTGTTCAAACTGCTCGA	1	1	1	1	1	1	1	1.52914	2.08877	7.35951	1.22938	1	1	1	1.40725	1
MBTPS1	membrane-bound transcription factor peptidase, site 1	260.07	251.417	299.42	380.344	353.132	336.53	299.786	340.493	258.878	387.549	300.86	297.113	375.576	397.66	509.87	558.977	428.61	494.697	632.421	675.296	567.616	652.275	469.907	557.943	ILMN_1651719	GTAAGGGTGGAAGGAAATCTGTAGCTGGATTTACCACAAGTGACATCTAG	0.995414	1.54146	1.00481	0.781169	1.06356	1.18165	1.70078	1.64167	1.64805	1.96764	2.11215	1.77549	1.60738	1.93824	1.56748	1.63863
LOC648473	PREDICTED: hypothetical LOC648473	5	5	5	5	5	5	5	5	5	5	5	5	5	5	5	5	5	5	5	5	5	5	5	5	ILMN_1651727	TGGTGGTCTGGGCTATGGCTGTGGCTGTGGAGGCTACAGATATGGCTCTG	1	1	1	1	1	1	1	1	1	1	1	1	1	1	1	1
TGOLN2	trans-golgi network protein 2	516.129	504.07	614.67	607.165	551.57	626.78	524.5	500.425	559.107	171.152	671.649	684.462	654.359	593.997	793.505	640.296	342.806	369.754	395.751	452.049	527.375	341.144	440.528	407.999	ILMN_1651735	CATAGATTTGCACTGTTGGGTGTGTGTTCCGAATCAGTGGGTTTTCCCAC	1.08327	0.339541	1.0927	1.12731	1.18636	0.947696	1.51288	1.2795	0.664186	0.733536	0.643843	0.744525	0.956134	0.544281	0.8399	0.815306
LOC644689	PREDICTED: similar to N-acetylated-alpha-linked acidic dipeptidase II	5	5	8.61398	5	5	5	5	5	6.42135	5	5	6.05103	5	5	13.7834	5.11934	6.5761	5	5	5	5	5	5	5	ILMN_1651737	GCCCAGCAATGTCCGCTCAAGTTCTGGGATTTTTACGCAGCTGGACTCCC	1.28427	1	0.580452	1.21021	1	1	2.75667	1.02387	1.31522	1	0.580452	1	1	1	1	1
ARMCX3	armadillo repeat containing, X-linked 3, transcript variant 3	5	6.27668	8.20061	7.77947	5.95905	10.4716	5	7.42485	14.6012	7.65645	7.58931	8.02083	10.9695	7.72967	10.7963	7.88872	15.784	8.75979	5.33178	5.27924	5	5	5	6.97638	ILMN_1651741	ATGGTCTCTACCTTTGTTCCTCCAACGCCATTGCCCACGCAGAACCATCA	2.92025	1.21983	0.925458	1.03103	1.84082	0.738155	2.15926	1.06247	3.15681	1.39561	0.650169	0.678612	0.83906	0.477481	1	0.939598
TMEM25	transmembrane protein 25	46.475	47.5805	27.2396	37.1204	54.1669	28.9757	52.964	43.2007	48.7103	34.318	43.9373	46.5091	52.8348	60.513	60.1585	70.733	24.0411	34.8529	21.1933	34.72	24.0234	26.4065	28.9203	7.50674	ILMN_1651745	TTTTTTGACACAAGCAAGTCCAGAGAACTTTTACCATGTATGGTTACCGG	1.0481	0.721261	1.613	1.25293	0.975407	2.08841	1.13584	1.63731	0.51729	0.732504	0.778033	0.935335	0.443508	0.911333	0.546037	0.173764
CXorf21	chromosome X open reading frame 21	5	10.2137	5	8.35656	5	8.57977	5	7.80781	6.06856	5	5	6.18874	5	6.81724	5	6.25636	9.11427	6.49423	13.2582	6.97871	8.36117	7.76574	7.96413	5	ILMN_1651752	CTAGAGTGCCGTATCATCAGACTTACCCTGTCCTGCCCCACCTTCCCTGC	1.21371	0.48954	1	0.740584	1	0.794571	1	0.801295	1.82285	0.635837	2.65165	0.835117	1.67223	0.905123	1.59283	0.640384
LOC645643	PREDICTED: hypothetical protein LOC645643	5	5	5	5	5	5	5	5	5	5	5	5	5	5	5	5	5	5	5	5	5	5	5	5	ILMN_1651758	ATTGGGAACCCCAGGAACCACAGGCCCCAAAAAGGGAGTTACAGCCCTGG	1	1	1	1	1	1	1	1	1	1	1	1	1	1	1	1
LOC646537	PREDICTED: hypothetical protein LOC646537	5	5	5	5	5	5	5	5	5	5	5	5	5	5	5	5	5	5	11.4085	5	5	5	5	5	ILMN_1651760	CCTGCATCTACAAGCCTTCTATGGAGAGTTGTTCAGTCAGTGACCATGGG	1	1	1	1	1	1	1	1	1	1	2.28171	1	1	1	1	1
TFDP3	transcription factor Dp family, member 3	5	5	5	5	5	5	5	5	5	5	5	5	5	5	5	5	5	5	5	5	5	5	5	5	ILMN_1651763	GCTCAGTAAGGTGGAGCTGGAGTACCCTCCGGACAACTTGCCAAGCTTCA	1	1	1	1	1	1	1	1	1	1	1	1	1	1	1	1
MKL1	megakaryoblastic leukemia 1	35.3702	31.3118	20.6161	18.4734	28.8656	28.6187	34.3239	41.2004	40.0563	48.5315	41.5279	36.3701	47.0125	53.2032	73.6043	89.2668	39.8377	34.9524	7.91301	18.0818	29.5668	44.5054	35.8509	41.8903	ILMN_1651767	AGCCCCACCGTGATGAGCTGCTAGTCTGAATAACGTTCCCTGACTTAGGG	1.13249	1.54994	2.01435	1.96878	1.62867	1.85904	2.1444	2.16665	1.12631	1.11627	0.383827	0.978806	1.02429	1.55511	1.04449	1.01674
ZFYVE16	zinc finger, FYVE domain containing 16	29.3238	27.2714	26.9307	27.0599	47.4561	48.7968	57.3962	71.5944	34.9083	20.6901	45.0472	28.3258	30.3448	45.0202	52.2889	69.7854	24.2018	51.8818	43.8809	63.7052	56.4145	64.3423	70.5185	101.861	ILMN_1651769	GCTCACAAAAACCTGTGTTGTATAAAATCGAGGTTTAGGGGATCTAGGGC	1.19044	0.758673	1.67271	1.04678	0.639429	0.922604	0.911018	0.974733	0.825329	1.90242	1.6294	2.35423	1.18877	1.31857	1.22863	1.42275
RRAGB	Ras-related GTP binding B, transcript variant RAGBl	5	5	5	5	5	5	5	20.7415	5	5	5	5	5	5	5	5	11.336	5	5	9.66808	5	5	5	5	ILMN_1651771	AGCCCCTGCAGAGTGTGGTGGACCACATGGCCACCCACCTTGGGGTGTCC	1	1	1	1	1	1	1	0.241062	2.26719	1	1	1.93362	1	1	1	0.241062
FHOD1	formin homology 2 domain containing 1	131.302	158.072	86.3136	57.1951	52.313	57.3741	46.038	46.4326	99.5949	301.761	103.372	97.6213	127.349	84.0465	96.4466	88.4565	272.71	173.744	100.058	84.7336	90.36	120.641	81.8535	78.931	ILMN_1651776	CCAGAACTGGCTGGAAAAGAAGGACGTGGTGGGAAGAGCAAGAGGGTTTT	0.758521	1.909	1.19763	1.70681	2.43436	1.46489	2.09493	1.90505	2.07697	1.09914	1.15924	1.48148	1.7273	2.10272	1.77795	1.6999
MSH5	mutS homolog 5, transcript variant 3	5	5	5	5	5	6.46784	6.33647	5	7.82114	5	5	5	5	5.75605	5	6.57526	5	10.0911	7.24664	5	5	5.23458	5	5	ILMN_1651787	GTGGTTGAGGGTAGATTTTCTTGTTCAAAAGATTTGAAATCTTGGTCCTG	1.56423	1	1	1	1	0.889949	0.789083	1.31505	1	2.01821	1.44933	1	1	0.809323	0.789083	1
MAP3K11	mitogen-activated protein kinase kinase kinase 11	58.8628	59.9992	64.6252	66.6672	70.0921	64.7097	68.7597	62.9312	42.4305	89.4525	54.663	59.0732	74.1186	70.9666	74.0123	82.5436	73.4831	62.7039	51.3938	55.144	57.722	64.0605	54.7303	54.2553	ILMN_1651788	TGAACGAGCAATGCCGCTTTGACTTCGGCCTGGGCTACATGATGTGCACG	0.720838	1.49089	0.845846	0.886091	1.05745	1.09669	1.07639	1.31165	1.24838	1.04508	0.795259	0.827154	0.823517	0.989967	0.795965	0.862137
VCX2	variable charge, X-linked 2	8.72466	11.5391	8.14478	7.01307	5	5	5	5	5	8.33687	5	5	9.29382	5	5	5	5	5	5	5	5	5	5	5	ILMN_1651789	CCAAGGGTTGCGGACTATGGCCCTAAAGCTCATCCACAAGGAGTTCCTCG	0.573088	0.722489	0.61389	0.712954	1.85876	1	1	1	0.573088	0.433309	0.61389	0.712954	1	1	1	1
RORC	RAR-related orphan receptor C, transcript variant 1	8.74715	5	5	5	5	5.57154	5	5	5	5	5	5	5	5	5	5	5	5	5	5	5	5	5	5	ILMN_1651792	GCAGCCGCCGAAAAACAGGAAAGTTGGGAAGCGGGGGTAGGACTACACTG	0.571615	1	1	1	1	0.897419	1	1	0.571615	1	1	1	1	0.897419	1	1
SLC38A2	solute carrier family 38, member 2	1164.37	854.257	803.449	889.386	1190.82	1093.62	911.556	1146.87	1397.17	297.256	976.359	1078.6	1138.03	1445.26	1564.87	1484.62	1068.29	451.454	634.597	788.226	1049.3	819.15	923.528	894.007	ILMN_1651799	CTCAACCAAAAGACAGTCGAGAAGCCAGGGGGAGAAAGAACTCAGGGCAC	1.19993	0.34797	1.21521	1.21275	0.955666	1.32154	1.71671	1.2945	0.917477	0.528475	0.78984	0.886259	0.881154	0.749029	1.01313	0.77952
GSTM4	glutathione S-transferase M4, transcript variant 2	34.8254	17.617	19.9557	27.7531	29.5116	30.4032	90.0085	74	24.157	35.9969	34.7487	18.0408	22.0983	6.82751	13.2357	13.8377	6.60501	27.1959	13.864	5	13.8033	20.7777	36.9397	35.0168	ILMN_1651800	CAGGGTTTGAACCGGAAGCGGGAGTAGGTAGCTGCGTGGCTAACGGAGAA	0.69366	2.04331	1.74129	0.650046	0.7488	0.224566	0.14705	0.186996	0.189661	1.54373	0.69474	0.18016	0.467725	0.683407	0.410402	0.473199
LOC653801	PREDICTED: hypothetical LOC653801	5	5	5	5	5	5	5	5	5	5	5	5	5	5	5	5	5	5	5	5	5	5	5	5	ILMN_1651806	CCGCTGTTTTAGGGTAGACACTGACAACGTTATGTGTGGTCTTTAACCTG	1	1	1	1	1	1	1	1	1	1	1	1	1	1	1	1
LOC729269	PREDICTED: similar to Protein MICAL-3	7.40588	15.1446	5	5	5	5	5	5	5	6.01349	5	5	9.04291	5	7.18239	5.26679	5	7.75943	5	5	5	10.0739	5	5	ILMN_1651811	TGGCTCCCAAGGAGGTGTAGCAGGTGTGAGCAATATTAGTGCCATGTGCC	0.675139	0.397073	1	1	1.80858	1	1.43648	1.05336	0.675139	0.512358	1	1	1	2.01477	1	1
GRIK1	glutamate receptor, ionotropic, kainate 1, transcript variant 1	5	5	5	5	5	9.75968	26.1994	5.29935	5	5	5	5	5	5	5	5	5	5	5	5	5	5	5	5	ILMN_1651817	GTTCCTGAACTAGAGGTCTTCCCCAGCTCTGACGTGGCAGTGAGGTGACC	1	1	1	1	1	0.512312	0.190844	0.943512	1	1	1	1	1	0.512312	0.190844	0.943512
GALNT11	UDP-N-acetyl-alpha-D-galactosamine:polypeptide N-acetylgalactosaminyltransferase 11	200.941	211.27	283.426	285.312	322.612	289.882	256.477	297.222	283.099	297.988	225.408	304.054	341.179	306.203	362.546	325.654	357.439	1072.12	916.519	734.609	670.88	672.713	596.665	569.95	ILMN_1651819	CACGGCCATGATCACCAGGGCAGGCCTTCCTTGCCAGGACCTCGAGTTTG	1.40886	1.41046	0.795299	1.06569	1.05755	1.0563	1.41356	1.09566	1.77882	5.07466	3.23372	2.57476	2.07953	2.32064	2.32639	1.91759
BASP1	brain abundant, membrane attached signal protein 1	2714.49	1996.92	2121.39	2134.41	2502.73	2477.69	2477.28	2745.29	3290.29	3009.55	4299.37	3918.72	3635.22	4016.99	3455.04	4269.37	1822.69	2396.08	1375.38	1142.16	1644.34	1771.04	1976.02	1791.15	ILMN_1651826	CAGCAGAATGCCACGAGCCAAAGAGCCGCCAAAAACGGACCCCCGGTCAG	1.21212	1.5071	2.02668	1.83597	1.45251	1.62126	1.39469	1.55516	0.671467	1.19989	0.648341	0.53512	0.657019	0.714795	0.797657	0.652443
CCT3	chaperonin containing TCP1, subunit 3, transcript variant 3	1202.54	1910.91	1196.86	1361.45	1093.24	1059.95	845.377	868.55	1393.22	1206.14	1516.25	1235.33	1364.26	1193.84	875.775	961.834	1395.45	958.832	768.365	927.739	1054.91	870.34	915.713	777.979	ILMN_1651828	TATTTAGGGCAATAAGCAGCATTGGCCTGGAGTGCCAGAGCGTCACCTCC	1.15857	0.631186	1.26686	0.907366	1.24791	1.12631	1.03596	1.1074	1.16042	0.501766	0.641986	0.681437	0.96494	0.821111	1.0832	0.895722
EHD1	EH-domain containing 1	431.908	449.122	456.959	575.356	599.588	711.816	919.157	971.732	461.099	236.41	486.082	667.863	897.177	1177.54	1476.96	1414.53	598.484	1052.26	788.533	977.434	898.175	1095.74	1329.36	1234.99	ILMN_1651832	CAAGCCTGCCCAGAACCAGGTTGGCCCACACAGCCCCAGGCTTCAGGACC	1.06758	0.526384	1.06373	1.16078	1.49632	1.65427	1.60687	1.45568	1.38567	2.34292	1.72561	1.69883	1.49799	1.53936	1.44628	1.27092
RND1	Rho family GTPase 1	6.59444	5.70599	5	13.739	24.8816	15.3809	26.4768	14.9709	17.543	18.0748	5	12.2347	8.41499	12.1708	7.79288	12.3932	5.2267	5	5	5	5	32.8519	34.7278	61.5874	ILMN_1651838	TTTGAATGAGAGGAGGGGATCACGGGTAGAGTGGGCTCCAGGAGGTAGGG	2.66026	3.16769	1	0.890511	0.338202	0.791297	0.294328	0.82782	0.792591	0.876272	1	0.363929	0.200952	2.1359	1.31163	4.1138
LOC400954	PREDICTED: similar to echinoderm microtubule associated protein like 5, transcript variant 4	5	5	5	5	5	5	5	5	5	5	5	10.3636	5	5	5	5	5	5	5	5	5	5	5	5	ILMN_1651846	GATCCTGTCTGGCTTGCCTGCCCCAGATTTTATTGATTACCCTGAGCGGC	1	1	1	2.07273	1	1	1	1	1	1	1	1	1	1	1	1
ITSN1	intersectin 1, transcript variant 1	5	5	5	5	5	5	5	5	5	5.75865	5	5	5	5	5	5	5	5	5	5	5	5	5	5	ILMN_1651848	CCTCTGTTGCAGTCTTTTTAAGGGGTGGGCCAATCATAATGAAGAGGGGC	1	1.15173	1	1	1	1	1	1	1	1	1	1	1	1	1	1
RPS16	ribosomal protein S16	11095.7	10787.3	11266	10793.1	10873.3	11569.8	11460.6	10713.5	12050.5	9426.88	10894.5	11267	11228.9	11536.9	11698.6	10794	11734.8	11369.4	11827.4	11786.9	12021.3	12001.7	11456.7	10785.5	ILMN_1651850	GATCTCGGCTCACTGCAACCTCCGCCTCCTGTGTTCAAGCGATTCTTCTG	1.08605	0.873887	0.967029	1.0439	1.0327	0.997153	1.02076	1.00751	1.0576	1.05396	1.04983	1.09208	1.10559	1.03732	0.999653	1.00672
KIAA1257	PREDICTED: KIAA1257	6.25912	5	5	5	5	5	5	5	17.4797	6.24978	5	5	5	5	9.47802	5	5	5	5	5	5	5	5	5.23685	ILMN_1651865	GACCTCAGACCAGGGTTCAAGTCTCCAAGGGGCAACCTGGGCTCCTTGCA	2.79269	1.24996	1	1	1	1	1.8956	1	0.798835	1	1	1	1	1	1	1.04737
UBIAD1	UbiA prenyltransferase domain containing 1	326.166	386.803	256.804	257.216	209.776	240.719	247.219	225.317	345.251	275.92	317.17	325.615	290.428	209.101	213.47	173.404	242.351	153.986	143.647	146.943	162.203	126.403	170.828	158.45	ILMN_1651872	GCTATGGAGGCAGGGACCAGCACGATAGACCTTTGGTGGAGGCAGAAAGC	1.05851	0.713333	1.23507	1.26592	1.38447	0.86865	0.863485	0.769602	0.743027	0.398098	0.559362	0.571282	0.773219	0.525107	0.690999	0.703231
EVC	Ellis van Creveld syndrome	5	5	5	5	5	5	5	5	5	5	5	5	5	5	5	5	5	5	5	5	5.56231	5	5	5	ILMN_1651878	AGGCCTCTGGTGGTGTCAGCATGTTTGTGTGGAGGAATGTGGAACCTTGC	1	1	1	1	1	1	1	1	1	1	1	1	1.11246	1	1	1
CWF19L1	CWF19-like 1, cell cycle control	614.717	741.494	722.898	737.22	653.919	609.483	543.928	543.65	621.739	537.211	709.832	707.715	604.91	662.224	597.359	586.217	852.463	805.61	876.186	909.03	703.058	714.946	669.517	615.069	ILMN_1651886	GGAAACCTGCTTCTCCTACTCCGGTTATTGTGGCCTCCCACACAGCCAAC	1.01142	0.724498	0.981926	0.959978	0.925054	1.08653	1.09823	1.0783	1.38676	1.08647	1.21205	1.23305	1.07515	1.17304	1.23089	1.13137
LOC653314	similar to ribosomal protein L19	8867.29	10353.2	9957.5	10645.7	10796.3	9674.49	9730.83	9179.93	10388	9161.25	10053.7	8627.62	8926.15	9563.61	10476	9950.2	7006.92	6469.17	5460.89	6610.7	6920.07	7729.34	7327.56	7952.06	ILMN_1651899	GGTGATGCCCACTGGAACTCTCCTCACACCTGGCAGCTTCATGGATGTTG	1.17149	0.884867	1.00966	0.810436	0.826779	0.988539	1.07658	1.08391	0.790198	0.624844	0.54842	0.620976	0.640967	0.798941	0.753025	0.866245
KCNA4	potassium voltage-gated channel, shaker-related subfamily, member 4	5	5	5	5.35572	5	5	5	5	5	5	5	5	5	5	5	5	5	5	5	5	5	5	5	6.49878	ILMN_1651900	CCTAGCCCTGGTTTTTGGCCTCCTTTTTGCTGTCACCAGCGTCGCGTTCC	1	1	1	0.933582	1	1	1	1	1	1	1	0.933582	1	1	1	1.29976
RASL11A	RAS-like, family 11, member A	23.7698	16.63	5	5.55319	5	5	5	5	24.2558	6.80569	14.3744	10.9035	15.5347	5.43592	18.2745	17.3962	5	9.76101	5.20998	5	5	5	5	5	ILMN_1651902	CCTCTTGCAACAATGACGGTGCATGTTCTTATAAATATAGGAAGGTCCAG	1.02045	0.409241	2.87488	1.96347	3.10694	1.08718	3.6549	3.47924	0.210351	0.586951	1.042	0.900384	1	1	1	1
LOC645669	PREDICTED: similar to Methyl-CpG binding domain protein 3-like 2	5	5	5	5	5.3921	5	5	5	5	5	5	5	5	5	5	5	5	5	5	5	5	5	5	5	ILMN_1651903	GTAACATGAGTCAGTGGGACTGGTGTGCTTCCAGAGAGTGTCTTCGAGGG	1	1	1	1	0.927283	1	1	1	1	1	1	1	0.927283	1	1	1
ZNF187	zinc finger protein 187, transcript variant 1	5	5	5	5	5	5	5	5	5	5	5	5	5	5	5	5	5	5	5	5	5	5	5	5	ILMN_1651905	TTGGTTGAAAATCGCCCCCGGCTTTGGCCGTGGCCGCGGGTGAGATTCGG	1	1	1	1	1	1	1	1	1	1	1	1	1	1	1	1
LOC651357	PREDICTED: hypothetical protein LOC651357	5	5	5	5	5	5	5	5	8.12923	5	5	5	5	5	5	5.88992	5	5.82762	5	5	5	5	5	5	ILMN_1651913	AGAATCTGTTTCCTGGCCGTAGAGGTGGCCTGCACTCCTCAGCCTGTGCT	1.62585	1	1	1	1	1	1	1.17798	1	1.16552	1	1	1	1	1	1
OCLN	PREDICTED: occludin	5	5	5.12589	5	5	14.2138	5.96369	5.3194	5.98666	5	15.8568	6.09322	14.3124	28.2906	28.0661	13.1335	7.86944	5	5	9.73884	5	5	5	6.71828	ILMN_1651916	TGTGCTTCAAGAGGCCAGTGGAGGGGACAGAGACAAACGGCCAGTGGTGA	1.19733	1	3.09346	1.21864	2.86248	1.99036	4.70617	2.46897	1.57389	1	0.97544	1.94777	1	0.351771	0.838407	1.26298
SETD8	SET domain containing 8	100.081	129.165	121.236	125.224	89.6501	129.882	155.901	122.064	101.632	134.916	107.235	131.964	107.158	129.788	142.333	142.975	91.4634	76.7203	99.8435	79.8659	97.036	143.614	137.866	112.513	ILMN_1651936	AGAAGGGATCACAGATGCAGCCACCATGAAGACATTCTGTGGCACTCCAG	1.0155	1.04453	0.884516	1.05382	1.19529	0.999277	0.912969	1.17131	0.913892	0.59397	0.823545	0.637782	1.08239	1.10573	0.884318	0.921754
LOC649652	PREDICTED: similar to echinoderm microtubule associated protein like 5, transcript variant 2	6.03617	8.12826	7.60212	5	5	13.1279	17.6121	5	8.7743	5	5	9.35136	5	9.86616	7.80132	5	6.79408	5	5	6.76512	5	5.12337	5	5	ILMN_1651938	GGCTCAGCACTTCTTGTTGCTGCCATGTGAAGAGGGATAGCTTTGCTTCC	1.45362	0.615138	0.657712	1.87027	1	0.75154	0.442952	1	1.12556	0.615138	0.657712	1.35302	1	0.390265	0.283896	1
OR6C76	olfactory receptor, family 6, subfamily C, member 76	5	5	5	5	5	5	5	5	5	5	5	5	5	5	5	5	5	5	5	5	5	5	5	5	ILMN_1651940	AAGGCTGTGGGGCCCGATACCATGATTTTGCTGCACTCCTAGACCTGGCC	1	1	1	1	1	1	1	1	1	1	1	1	1	1	1	1
ANK3	ankyrin 3, node of Ranvier, transcript variant 1	5	8.11464	5	5.12622	7.43065	12.3781	10.0978	5	8.26739	5	5	5	5	5	5	5	23.5	9.67993	5	9.44986	5	5.10088	7.89647	5	ILMN_1651943	CAGGAGGAAGAGACTGCTGGACTCCCCTGAGAGGTAGGGTTTGTGCTAGG	1.65348	0.61617	1	0.975378	0.672888	0.403939	0.495156	1	4.69999	1.1929	1	1.84344	0.672888	0.412089	0.781997	1
CTNND1	PREDICTED: catenin, delta 1, transcript variant 3	7.46558	5	5	5	5	5	5	5	5	5.29433	5	5	5	5	5	5	5	5.09216	5	5	5	5	5	5	ILMN_1651944	CAGGCACTGGTTGTTGATGGTCGGTGGTTGGGTGTGGGCAGTCATCAGTC	0.669741	1.05887	1	1	1	1	1	1	0.669741	1.01843	1	1	1	1	1	1
SCYL3	SCY1-like 3, transcript variant 1	8.95262	8.83302	9.67962	11.1953	29.5606	30.2161	23.9509	17.391	9.36468	32.5078	13.6769	21.9871	16.7046	24.8755	39.2976	40.3343	11.8359	32.5834	23.5524	25.2645	28.3415	16.5968	32.9226	42.9204	ILMN_1651949	TGATCAGGCTGCCAATGAATGGGGCAGGAGTGGCAAAGACCCCAATCACT	1.04603	3.68025	1.41296	1.96395	0.565096	0.823253	1.64076	2.31927	1.32206	3.68881	2.43319	2.25671	0.95876	0.549271	1.37459	2.46796
TPST1	tyrosylprotein sulfotransferase 1	121.555	93.1638	130.224	171.29	191.791	174.394	198.488	222.964	97.3381	121.516	112.779	108.803	98.0605	106.15	123.122	139.229	96.8872	191.302	209.285	173.744	174.061	183.966	206.509	209.603	ILMN_1651950	GACGGAGCTCAGGCTGTCTCTACGGGTCACCGCTGTGAAAAGAAGGCAGA	0.800777	1.30433	0.866035	0.635199	0.511288	0.608677	0.620298	0.624446	0.797068	2.05339	1.60711	1.01433	0.907556	1.05489	1.04041	0.940076
MGP	matrix Gla protein	5	8.87017	5	5	9.26572	5.52789	5	5	5	5	5	8.15864	9.41508	5	7.89353	18.8932	5	5	5	5	5	5	6.06295	5	ILMN_1651958	AGTGTCTGAACTCAGGAACCAAATAGATGTGGATAGCATGGGATTTTTGG	1	0.563687	1	1.63173	1.01612	0.904504	1.57871	3.77863	1	0.563687	1	1	0.539623	0.904504	1.21259	1
ABCC5	ATP-binding cassette, sub-family C, member 5, transcript variant 2	93.085	210.884	177.96	188.676	177.13	181.733	259.705	269.516	94.4664	157.104	161.092	128.109	107.314	154.84	142.679	137.639	224.32	189.36	183.133	215.035	189.675	207.312	324.237	333.391	ILMN_1651964	GGAGGACCCCCTGGATCTTAGGCTCAGCCCAGAGGAGCGAATTTGTGTGA	1.01484	0.744977	0.905211	0.678989	0.605851	0.85202	0.549388	0.510687	2.40984	0.897935	1.02907	1.1397	1.07083	1.14075	1.24848	1.237
FGFR3	fibroblast growth factor receptor 3, transcript variant 1	25.6492	25.8749	17.5603	11.5666	6.98387	6.04136	35.8442	14.8669	31.9442	24.827	11.2063	10.1606	24.2875	25.5191	17.1981	16.8712	29.3606	7.74185	5	5.74116	5	5.43559	14.6275	22.4093	ILMN_1651966	CATGTGCCCCACCAGGCCAGCTCCCCCAGACTCAGAGGGCAGCAGTAACA	1.24543	0.959502	0.638159	0.878444	3.47766	4.22407	0.479803	1.13481	1.1447	0.299203	0.284733	0.496355	0.715936	0.89973	0.408087	1.50732
TP53I3	tumor protein p53 inducible protein 3, transcript variant 1	6.40006	9.34588	13.0361	10.7752	16.7892	14.6564	15.6643	21.6773	20.8477	14.3413	15.2875	29.1512	20.9716	22.6005	24.9601	11.3914	5	6.63803	10.5346	13.4891	19.5981	15.469	11.8313	5	ILMN_1651967	CCGGGGCTCCCGGGGGGCCTATGAGTTCAGACTTGGGGGGCTCCATCTGT	3.25742	1.5345	1.17271	2.70539	1.24911	1.54202	1.59344	0.525499	0.781242	0.710263	0.808113	1.25187	1.1673	1.05544	0.755303	0.230656
LOC283767	PREDICTED: FLJ40198 protein	7.30949	5	7.24114	6.05962	5	5	5.94618	6.05255	13.6402	5	5	8.00087	5.58959	5.33694	7.04102	6.10299	5	5	12.1754	15.9815	16.8434	8.18759	6.67244	5	ILMN_1651980	TGGTGTGCCATCGCCGTGCTAGTGGGGGTGCTTCTCCTCGTTCTCATCTT	1.86609	1	0.690499	1.32036	1.11792	1.06739	1.18412	1.00833	0.684042	1	1.68141	2.63738	3.36867	1.63752	1.12214	0.826098
LOC653648	PREDICTED: similar to neurotrophic tyrosine kinase, receptor, type 2	5	5	19.1745	5	5	5	5	18.965	5	5.85944	5	5	5	11.9193	5.43149	5	5	5	5	22.4498	5	6.12515	5	5	ILMN_1651984	TACTCCCACGAGGCCCGTGCAGCACTGGGCAGGGGTGACCTGGCCCAGGC	1	1.17189	0.260764	1	1	2.38385	1.0863	0.263643	1	1	0.260764	4.48995	1	1.22503	1	0.263643
C6orf129	chromosome 6 open reading frame 129	237.723	170.201	396.587	349.862	305.347	241.811	243.783	251.266	338.543	231.445	262.548	242.874	194.956	304.56	308.864	285.028	128.383	382.141	559.676	418.344	298.673	305.321	306.954	293.251	ILMN_1651987	TGTCATCTACCTCAAGCCCAAAGGTCCCCACTCTCAGGAGGGTGACACCC	1.42411	1.35983	0.66202	0.694199	0.638474	1.25949	1.26696	1.13436	0.540055	2.24523	1.41123	1.19574	0.978144	1.26264	1.25913	1.16709
FAM156A	family with sequence similarity 156, member A	28.3321	36.5947	22.3135	49.5763	33.3789	35.8361	42.822	33.6605	16.3885	44.9608	41.4213	21.8341	32.3506	26.0555	40.3318	26.6577	9.24108	13.1741	36.9137	30.2513	37.9357	22.0782	31.5604	26.6348	ILMN_1652000	GGAGACGGCCCAAGGCAAAGCACAAGTACACCCATCCTCAGTAAATCGAG	0.578441	1.22861	1.85634	0.440414	0.969192	0.727075	0.941847	0.791956	0.326169	0.360002	1.65432	0.610197	1.13652	0.616089	0.737014	0.791278
GNG10	guanine nucleotide binding protein, gamma 10	144.181	129.569	162.969	142.61	157.113	172.718	168.437	151.092	167.778	128.596	208.368	156.626	215.925	220.238	295.963	321.497	151.383	197.398	224.692	174.701	154.72	122.446	111.266	142.841	ILMN_1652003	CGGCGTCGCTGTCAGTGTCTTCCTCAGAGGCCATCCCCTGTGACTGGATC	1.16366	0.992487	1.27857	1.09828	1.37433	1.27514	1.75711	2.12783	1.04995	1.52349	1.37874	1.22502	0.984771	0.708939	0.660578	0.945395
SMC1A	structural maintenance of chromosomes 1A	8.85673	6.2256	5	9.30451	5	5	5	5	5.09839	9.52637	8.8987	6.80223	5	5	11.6858	8.46325	5	10.8014	29.4007	30.4054	11.3668	8.46148	10.272	5	ILMN_1652006	CTCAAAAAGGATCACGCGAAAGGGTGGCTGAGGCTCTTGAAACAGGACGT	0.575652	1.53019	1.77974	0.731068	1	1	2.33715	1.69265	0.564543	1.735	5.88014	3.26781	2.27337	1.6923	2.05439	1
C15orf23	chromosome 15 open reading frame 23	251.296	191.247	212.595	176.722	177.221	157.812	159.762	106.057	237.74	260.159	173.237	191.572	146.455	154.314	119.664	162.875	319.052	209.946	282.978	301.399	233.631	183.821	173.851	199.349	ILMN_1652008	CTCCGAGAGCCCACTCCAACTTCGGATCCAAGTTGAGGTTGAACCCAGGC	0.946057	1.36033	0.814868	1.08403	0.826398	0.977833	0.749016	1.53573	1.26963	1.09777	1.33107	1.70549	1.31831	1.16481	1.08819	1.87965
LOC647451	PREDICTED: similar to heat shock protein 90Bf	5	5	7.665	5	5	6.92708	6.40758	5.94775	5	5	11.6927	5	5	5	5	5	8.73432	9.01668	5.11101	5	5	5	6.56452	5	ILMN_1652015	GGGAAAACTTGTATGCTAGGCACTTTTGTCCAGAGCCTGCTGTCCCATGG	1	1	1.52546	1	1	0.721805	0.780326	0.840654	1.74686	1.80334	0.666798	1	1	0.721805	1.02449	0.840654
PPEF1	protein phosphatase, EF-hand calcium binding domain 1, transcript variant 1b	5	5	58.7967	16.8118	17.4189	33.7045	29.0929	16.9812	6.38877	5	5	5	5	5	5	5	5	5	5	5	5	5	5	5	ILMN_1652017	GCAGCAACCTGGTTCTTAAACACAAAGTAAGTTGCCCATTAACAAATGGC	1.27775	1	0.0850387	0.29741	0.287045	0.148348	0.171863	0.294444	1	1	0.0850387	0.29741	0.287045	0.148348	0.171863	0.294444
DHX57	DEAH box polypeptide 57	5	5	5	5	5	5	5	5	5	5	5	5	5	5	5	5	7.20714	5	5	5	5	5	5	5	ILMN_1652022	CCAAAGCCAAGTTTACCTGCTGTTCTCACCCCCAATGAGGTCTTAGGCAG	1	1	1	1	1	1	1	1	1.44143	1	1	1	1	1	1	1
AGFG2	ArfGAP with FG repeats 2	5	6.05166	10.4966	5	10.0648	5	9.55078	5	5.88639	5	7.26416	5.97681	5	5	5	9.90299	37.0177	5	12.6343	6.97804	5	5	5	6.84571	ILMN_1652023	CCCCTTGCCTGCCTTCCTCGCCAGTAGCTTGCAGAGTAGACACGATGACA	1.17728	0.826219	0.692052	1.19536	0.496779	1	0.523518	1.9806	7.40354	0.826219	1.20366	1.39561	0.496779	1	0.523518	1.36914
CSNK1G3	casein kinase 1, gamma 3, transcript variant 2	129.198	124.987	141.243	125.977	120.626	121.575	104.843	120.088	129.663	74.2114	123.366	119.854	142.003	138.69	104.186	131.16	153.503	197.468	213.947	172.102	134.163	157.797	150.814	135.07	ILMN_1652024	GTCTGGCAGCTGATCTGGCCCACACGGTGCATGTAAGTGACCCCAGTGTA	1.00359	0.593754	0.873433	0.951393	1.17721	1.14078	0.993738	1.0922	1.18812	1.57991	1.51474	1.36614	1.11222	1.29794	1.43848	1.12476
UPP2	uridine phosphorylase 2	5	6.51287	10.2545	5	5	5	5	5	5	5	5	5	5	5	5	5	5	13.7551	5	5	5	5	5	5	ILMN_1652037	GCCGGACCTGAGAATTAGAAGACAATCCTGGGAAACGTTCACGCCTCTGC	1	0.767711	0.487591	1	1	1	1	1	1	2.11198	0.487591	1	1	1	1	1
TTN	titin, transcript variant novex-3	5	5	5	5	5	5	5	5	5	5	5	5	5	5	5	5	5	5	5	5	5	5	5	5	ILMN_1652056	CAGGTCTGGGGATGGGGGACACCTTGGGCCACAGGATACTGGTTGCTTCA	1	1	1	1	1	1	1	1	1	1	1	1	1	1	1	1
KCNMB1	potassium large conductance calcium-activated channel, subfamily M, beta member 1	30.1239	26.5135	35.5953	24.3828	37.7294	85.5656	342.608	193.651	35.5359	37.5924	57.083	92.8226	65.1342	91.3232	80.717	100.192	68.6374	22.1152	5	5	98.7634	219.427	289.421	311.161	ILMN_1652065	TTCTGCAGCATGCCTCCCCCACATCTCATAGCACCAGGTTGTGTCTGACC	1.17966	1.41786	1.60367	3.80689	1.72635	1.06729	0.235596	0.517384	2.27851	0.834113	0.140468	0.205063	2.61768	2.56443	0.844759	1.60682
SNED1	sushi, nidogen and EGF-like domains 1	5	5	7.53497	5	5	5	5	5	5	5	5	5	5	5	5	5	5	5	5	5	5	5	5	5	ILMN_1652066	GTCCGGGGCTGCCTTCCGCGACAGAAGAAAAAGGACACCGATGCCAAAAG	1	1	0.663573	1	1	1	1	1	1	1	0.663573	1	1	1	1	1
MGC42105	serine/threonine-protein kinase NIM1	5	5	5	5	5	5	5.01173	5	5	5	5	5	5	5	5	5	5	5	19.2632	5	5	5	5	5	ILMN_1652072	GCCCACGGTGTTCAAAATGCACAGCAGTGCCAGATGGCTGGACTCAGATA	1	1	1	1	1	1	0.99766	1	1	1	3.85264	1	1	1	0.99766	1
LOC653658	PREDICTED: similar to ribosomal protein S23	6686.98	7415.09	7868.96	7178.35	8111.51	6745.93	6681.09	6926.22	6884.36	5882.6	7207.8	7233.1	7165.12	7694.85	6834.1	6264.6	6650.3	6208.91	5324.84	6483.22	5995.01	5519.57	5739.34	5933.1	ILMN_1652073	GAGCCGGGGCACCTTGCTGTTCGCTGCTGTGTCGTCTTCTAATGTGAGCT	1.02952	0.793328	0.915979	1.00763	0.883327	1.14067	1.0229	0.904476	0.994515	0.837334	0.67669	0.903163	0.739074	0.818207	0.859042	0.856615
LOC641846	PREDICTED: hypothetical protein LOC641846	5	5	5	5	5	5	5	5	5	5	5	5	5	5	5	5	5	5	5	5	5	5	5	5	ILMN_1652079	CTGGGAAAGATGGTTGTAGTTGTCTTTAGCTTCGGTTCAACTGAGTTTCG	1	1	1	1	1	1	1	1	1	1	1	1	1	1	1	1
LOC644003	PREDICTED: similar to Mucin-2 precursor	5	5	5	5	5	5	5	5	5	5	5	5	5	6.5837	5	5	5	5	5	5	5	5	5	5	ILMN_1652081	CAGGAACACCAGGTGAGGCTGCAGGAGCTGGAGGAGAGGCTGGGGAAGCT	1	1	1	1	1	1.31674	1	1	1	1	1	1	1	1	1	1
ELF4	E74-like factor 4	25.6673	40.2018	52.0838	52.102	59.3061	73.388	85.7994	74.0464	44.925	81.6901	43.8959	82.3718	171.458	226.714	390.559	385.25	19.0699	300.026	216.985	170.627	245.862	151.933	180.846	164.827	ILMN_1652082	CCTAGAGGGGCAAAAGATGGAGTGAGCCACAGGAAGTTTGGGGCGTGGTG	1.75028	2.032	0.842794	1.58097	2.89107	3.08926	4.552	5.20283	0.742966	7.46299	4.16607	3.27486	4.14564	2.07027	2.10778	2.22599
MPHOSPH10	M-phase phosphoprotein 10	387.515	480.289	463.247	377.545	400.993	293.377	396.718	357.42	392.555	383.935	432.308	469.072	367.659	346.982	314.61	322.94	467.834	341.99	308.897	390.844	370.309	460.041	436.213	379.955	ILMN_1652085	CTACAGCCTAAGACACCCTGAGCCAGAACCATCCAGCTAAGCCCCTCGCA	1.01301	0.799384	0.933213	1.24243	0.916869	1.18272	0.793031	0.903531	1.20727	0.71205	0.66681	1.03522	0.923479	1.56809	1.09955	1.06305
PAPOLB	poly(A) polymerase beta	5	5	5	5	5	5	5	5	5	5	5	5	5	5	5	5	5	5	5	5	5	5	5	5	ILMN_1652088	GAGTCTTCGTGGATGATGTGACCATTGAGGACCTGTCAGGCTACATGGAG	1	1	1	1	1	1	1	1	1	1	1	1	1	1	1	1
LOC388578	PREDICTED: similar to F-box only protein 25 isoform 2	5	5	5	5	5	5	5	5	5	5	5	5	5	5	5	5	5	5	5	5	5	5	5	5	ILMN_1652098	GTCACTGGATCAGCAGCTGTGGAAATAAAGCTTGTGAGCCCTCTGCTGGC	1	1	1	1	1	1	1	1	1	1	1	1	1	1	1	1
KRAS	v-Ki-ras2 Kirsten rat sarcoma viral oncogene homolog, transcript variant a	5	5	5	5	5	5	5	5	5	5	5	5	5	5	5	5	5	5	5	5	5	5	5	5	ILMN_1652104	CTGGCTCCAGGGTCTCATCTGTAATGTGAACAACACCTGCTTTCCGCAGC	1	1	1	1	1	1	1	1	1	1	1	1	1	1	1	1
DDX12	PREDICTED: DEAD/H box polypeptide 12, transcript variant 6	5	5	12.077	5	5	5	5	5	5	5	5	12.293	5	5	15.6736	5	5	5	5	5	5	5	5	9.52408	ILMN_1652110	AGCCAGAGAGACCAAGATGGAGGCTGTGGAGCAGCATTTCCCGTTGCCTC	1	1	0.414009	2.4586	1	1	3.13472	1	1	1	0.414009	1	1	1	1	1.90482
LOC641989	PREDICTED: hypothetical protein LOC641989	5	5	5	8.89507	5	5	5	5	11.8349	9.32226	5	5.87101	18.4816	5	5	5	6.11558	5	10.5003	7.88241	5	16.3746	9.28608	5	ILMN_1652113	CACAGGGAGCCAGTGAGGTCCCAGTAGTCTAAAACAGTTCATGTGTTCAC	2.36698	1.86445	1	0.66003	3.69633	1	1	1	1.22312	1	2.10006	0.886155	1	3.27492	1.85722	1
HMGN1	high-mobility group nucleosome binding domain 1	3927.73	3210.01	3703.5	4503.15	4239.2	4695.51	4705.56	4450.55	3902.96	4307.93	4204.79	4063.03	3989.83	4262.04	3732.42	3718.05	2707.36	3385.38	3522.64	3580.94	3696.36	3337.55	3404.85	3350.09	ILMN_1652123	ATGACGAAGGAAGCGCCCAGAGAAGGCTCCCTGCCTTGTTCCCTGTGCAC	0.993693	1.34203	1.13535	0.902264	0.941175	0.907684	0.793194	0.835414	0.689294	1.05463	0.951164	0.795207	0.871948	0.710797	0.72358	0.752736
LMBRD1	LMBR1 domain containing 1	397.176	428.759	509.156	592.081	604.935	689.239	582.602	632.218	398.107	250.363	521.494	489.051	506.235	740.969	786.915	821.142	436.266	642.55	651.021	563.971	636.29	701.893	742.802	777.792	ILMN_1652128	GGTCTTCTGTATGAAGCAGCCAAGGTGTTTGGCCTTCGGAGCAGGAAGCT	1.00234	0.583924	1.02423	0.825987	0.836841	1.07505	1.35069	1.29883	1.09842	1.49863	1.27863	0.952524	1.05183	1.01836	1.27497	1.23026
LOC649945	PREDICTED: hypothetical protein LOC649945	5.97105	5	5	5	5	5	5	5	5	5	5	5	5	5	5	5	5	5	5	8.51869	5	5	5.71951	5	ILMN_1652132	CCAAACTACCTTCCAAAGTGGCAGCAGCTTTTCGCATTCCCACTAGCAAC	0.837374	1	1	1	1	1	1	1	0.837374	1	1	1.70374	1	1	1.1439	1
PPYR1	pancreatic polypeptide receptor 1	5	5	5	5	5	5	5	5	5	5	5	5	5	5	5	5	5	5	5	5	5	5	5	5	ILMN_1652137	CAGTAGAAAAAGAGGCATATTTTCATTACTTGACAATGTGGGATGGGTGC	1	1	1	1	1	1	1	1	1	1	1	1	1	1	1	1
LOC653751	PREDICTED: similar to UDP-N-acetyl-alpha-D-galactosamine:polypeptide N-acetylgalactosaminyltransferase-like 1	5	5.89961	5	6.40909	5	5	5	5	11.6764	5	5	7.23719	7.77333	5	5.57877	5	5	5	5	5	5	5	5	5	ILMN_1652144	GATTCAAGGGACAATCTTCCATAACTTCGGTCGCACGCCACATCCCGCCG	2.33529	0.847514	1	1.12921	1.55467	1	1.11575	1	1	0.847514	1	0.780142	1	1	1	1
MRPL43	mitochondrial ribosomal protein L43, nuclear gene encoding mitochondrial protein, transcript variant 2	12.1064	32.384	28.9904	31.771	27.5373	32.1148	36.0592	27.6252	13.8178	11.243	16.6917	22.9593	13.3787	20.4584	19.2626	15.8927	18.9754	39.4436	35.2481	42.6263	46.5432	38.1192	46.2788	44.2096	ILMN_1652147	CCTACTCAAGCCACCTCCCGTTTAGCTGATTCGGCATCTTCGAGGTCCCA	1.14136	0.347179	0.575768	0.72265	0.485839	0.637039	0.534194	0.575297	1.56738	1.218	1.21585	1.34167	1.69019	1.18697	1.28341	1.60034
LOC644829	PREDICTED: hypothetical protein LOC644829	5	5	7.58528	5.03382	5	5	5	5	5	5	5	9.70923	5.29238	5	5	5	5	5	5	5	5	6.26603	10.5324	5	ILMN_1652151	CCACTTGAGTGTCAAGCTGACCTTGCTGATGGTGACATTGCACCTGGATG	1	1	0.659172	1.9288	1.05848	1	1	1	1	1	0.659172	0.993282	1	1.25321	2.10649	1
DHX9	DEAH box polypeptide 9	11.8966	12.8056	13.6163	13.5058	15.4265	13.3749	6.23802	5	9.02857	11.1589	7.22461	9.67842	5	11.9853	5.10564	5	7.87475	11.2274	5.38913	5	9.45197	9.66967	15.4539	7.63017	ILMN_1652155	TTGATGGCTACTCGATGGTGGCTGAGAGGCATCCAACCTGGAGCCTGGGA	0.75892	0.871405	0.530586	0.716613	0.324118	0.896103	0.818471	1	0.661933	0.876757	0.395786	0.370212	0.612711	0.722969	2.47738	1.52603
LRBA	LPS-responsive vesicle trafficking, beach and anchor containing	78.6769	80.3172	54.2996	56.2111	76.3182	88.6046	82.6303	110.557	82.469	66.5791	68.6943	83.2557	109.349	94.3035	83.9305	87.0189	78.8113	60.4644	54.5319	86.0825	69.795	84.314	52.9923	70.4664	ILMN_1652160	GCTTCCCTCTCAGATTCTTCTCACCGTTGTGGTCAGCTCTGCTTTAGGCA	1.0482	0.828953	1.2651	1.48113	1.4328	1.06432	1.01573	0.787097	1.00171	0.75282	1.00428	1.53141	0.914527	0.951577	0.641318	0.637377
PNKD	paroxysmal nonkinesigenic dyskinesia, transcript variant 2	5	5.03843	11.8423	5.43834	5	5	5	5	5	5	5	5	5	5	5	5	5	5	5	5	5	5	7.24554	5	ILMN_1652161	CTGGTGCTACTCCATGCAGGGGTCAGTGCAGCAGAGGACAGTCTGGAGAA	1	0.992373	0.422215	0.919397	1	1	1	1	1	0.992373	0.422215	0.919397	1	1	1.44911	1
DVL2	dishevelled, dsh homolog 2	89.7854	122.762	144.718	137.238	135.106	132.911	141.307	126.377	91.6406	188.648	121.1	139.016	122.125	140.632	154.95	124.471	58.2673	77.9989	73.1411	88.0443	102.715	121.9	89.3149	86.0279	ILMN_1652163	CAGTTCAAGAACGCTGACAACACAAAAAGCTGCCGCACCTCCTTTCCTCC	1.02066	1.5367	0.836801	1.01295	0.903918	1.05809	1.09655	0.984921	0.648962	0.635366	0.505404	0.641545	0.760254	0.917153	0.632064	0.680725
LOC729196	PREDICTED: similar to unc-93 homolog B1	7.10614	13.2311	6.18632	6.81825	5	12.6768	6.70262	7.62118	22.1836	8.02149	11.6228	9.27351	6.71946	5	11.8785	9.37819	5	5	5.31145	5	5	9.3349	6.26703	5	ILMN_1652164	GCCCACCCCCCGTGGCTTCTGCTGTGGCTATATTGGCCTAGAGGGGCTGG	3.12176	0.606261	1.8788	1.3601	1.34389	0.394421	1.77222	1.23054	0.703617	0.377898	0.858579	0.733326	1	0.736377	0.935012	0.656066
GUCY1B2	guanylate cyclase 1, soluble, beta 2	5	5	5	5	5	6.48392	5	5	5	5	5	5	5	5	5	5	5	5	5	5	5	5	5	5	ILMN_1652166	AGGTTCCCTGTTAAGATGACCCTGATTGTGTCCGAGAAGCTTCCCTTTGG	1	1	1	1	1	0.771139	1	1	1	1	1	1	1	0.771139	1	1
LOC649159	similar to CG7467-PA, isoform A	5	5	5	5	5	5	5	5	5	5	5	5	5	5	5	5	5	5	5	5	5	5	5	5	ILMN_1652170	CTCTGACATGGACACAGCCAGGACAAGCTGCTCAGACCTACTTCCTTGGG	1	1	1	1	1	1	1	1	1	1	1	1	1	1	1	1
CDKN2C	cyclin-dependent kinase inhibitor 2C, transcript variant 1	5	5	5	5	5	5	5	5	5	5	5	5	5	5	5.20773	5	5	5	5	5	5	5	5	5.87694	ILMN_1652171	GAGTGGGAAAACCTAACTTGAGGCCAGACTACATTTAAAGCAATTTGAGG	1	1	1	1	1	1	1.04155	1	1	1	1	1	1	1	1	1.17539
KRTAP9-8	keratin associated protein 9-8	5	5	5	5	5	5	5	5	5	5	5	5	5	5	5	5	5	5	18.2887	5	5	5	5	5	ILMN_1652175	CCTGTTACAGACAATGCTAATGCAAGAATGAAGGCACATGTACGACGTGG	1	1	1	1	1	1	1	1	1	1	3.65775	1	1	1	1	1
FLJ41733	FLJ41733 protein	5	5	5	5	5	5	5	5	5	5.13219	5	5	5	5	5	5	5	8.78336	5	5	5.43217	5	5	10.5624	ILMN_1652178	GAAGGGTCCCCCTGCTGACTGGAGAGCTGGGAATATGGCATTTGGACACT	1	1.02644	1	1	1	1	1	1	1	1.75667	1	1	1.08643	1	1	2.11248
KIF2B	kinesin family member 2B	5	5	5	5	5	5	5	5	5	5	5	5	5	5	5	5	5	5	5	5	5	5	5	7.64589	ILMN_1652181	GACAATATACTATTTGTTAATGTAGGGGAATGACATCACTAGTAGTCTCT	1	1	1	1	1	1	1	1	1	1	1	1	1	1	1	1.52918
IL4R	interleukin 4 receptor, transcript variant 1	55.881	85.557	95.0221	72.3635	59.7821	61.8221	111.251	111.849	49.3661	111.433	77.9594	44.2875	77.2125	128.005	208.74	265.853	61.6608	94.9012	81.4094	105.548	103.226	168.462	142.348	156.73	ILMN_1652185	GGGAGGGCAAGCTGGATTTACAGGTCACGGCTGGACTGAATGGGCCTTTT	0.883415	1.30244	0.820434	0.612014	1.29156	2.07054	1.8763	2.37688	1.10343	1.10922	0.856741	1.45858	1.72671	2.72495	1.27952	1.40126
KIAA1632	KIAA1632	5	5	5	5	5	5	5	5	6.56167	5	5	5	5	5	5	5	5	5	5	7.76122	5	5	11.114	5	ILMN_1652188	GCACCCCAGCCCAAAGTGGTGCTGATTACTATGATTACGGACATGGACTC	1.31233	1	1	1	1	1	1	1	1	1	1	1.55224	1	1	2.22279	1
CTAG1A	cancer/testis antigen 1A	5	5	5	5	5	5	5	5	5	5	5	5	5	5	5	5	5	5	5	5	5	5	5	5	ILMN_1652196	CCTGAGTGCTGTGTGATCTGCAGCCCTGGATCATATAACCCCCGTGATGG	1	1	1	1	1	1	1	1	1	1	1	1	1	1	1	1
CCM2	cerebral cavernous malformation 2, transcript variant 1	5	5	5	5	5	5	5	5	5	5	5	5	5	5	5	5	5	5	5	5	5	5	5	5	ILMN_1652198	CAGCCTCGCTTTGAGGTACCCACCGTCCTGTCAGCTCCTTGACCTATGAG	1	1	1	1	1	1	1	1	1	1	1	1	1	1	1	1
LOC642113	PREDICTED: similar to Ig kappa chain V-III region HAH precursor	8.88345	7.65445	13.9503	12.9591	14.5482	11.8455	5	15.0139	16.0637	6.06707	8.1908	22.1738	9.58914	12.623	14.4344	5	9.03286	11.5938	5	5	14.1874	5	8.61169	5	ILMN_1652199	TTCGCCTCCTAATCCCTAGCCACTATGCGAGATGACTCCTTCAACACCTT	1.80827	0.79262	0.587141	1.71106	0.659126	1.06564	2.88688	0.333024	1.01682	1.51465	0.358415	0.385829	0.975194	0.422099	1.72234	0.333024
LOC645785	PREDICTED: hypothetical protein LOC645785	19.4881	6.78169	9.09492	5	5	5.44074	5	5	12.2723	5	5.45666	5	5	6.07343	5.95519	5	39.3277	5	17.3381	5	5.23632	5	5	7.3416	ILMN_1652205	GGTCCCCAGCAGAATTGACAGTTGAACAGAGCTAGAGGCCATGTCTCCTG	0.629731	0.737279	0.599968	1	1	1.11629	1.19104	1	2.01804	0.737279	1.90635	1	1.04726	0.918993	1	1.46832
LOC642628	PREDICTED: hypothetical protein LOC642628	5	5	5	5	5	5	5	5	5	5	5	5	5	5.63304	5	5	5	5	5	5	5	5	5	5	ILMN_1652206	CCAACAGGAGCTGTGCAGATTGTAAAGCCCCAGATCCTGACTGGGCATCC	1	1	1	1	1	1.12661	1	1	1	1	1	1	1	1	1	1
COX4I1	cytochrome c oxidase subunit IV isoform 1	4506.73	5499.78	4995.52	4494.95	4916.12	4934.28	6930.15	6892.03	5007.89	7444.11	4616.89	4918.56	5039.93	4680.03	4856.05	4636.31	6693.51	6183.51	6930.65	6728.46	6494.63	6388.8	7394.57	8012.51	ILMN_1652207	ACCCTGCAGAGCTATGGTGAGGTGTGGATAAGGCTTAGGTGCCAGGCTGT	1.1112	1.35353	0.924207	1.09424	1.02518	0.948473	0.700714	0.672706	1.48523	1.12432	1.38737	1.49689	1.32109	1.29478	1.06702	1.16257
LOC731432	PREDICTED: similar to Ribosome biogenesis protein BMS1 homolog	68.1515	56.6649	50.9192	34.4973	31.522	31.2269	31.9216	25.6331	43.9536	63.5511	49.8961	37.9825	46.2821	41.72	33.3176	34.2421	25.9822	5.10804	10.4131	8.652	9.45542	17.3273	15.1503	15.9128	ILMN_1652209	GCGGCAGTGGCAGTGACTATTCTGTGGTTCTAGCTTTTGCAGGTGGCCCC	0.644939	1.12152	0.979908	1.10103	1.46825	1.33603	1.04373	1.33586	0.381242	0.0901447	0.204504	0.250802	0.299962	0.554885	0.474611	0.620793
LOC644310	PREDICTED: similar to ubiquinol-cytochrome c reductase complex	266.453	244.756	283.209	238.206	273.717	251.217	336.771	302.609	368.998	170.653	269.601	321.231	324.267	312.085	308.89	335.832	257.365	230.458	219.757	212.033	199.508	191.984	222.113	206.943	ILMN_1652215	CTGCTCATGTCCTAGCAGGTTCAGAAGACTGCAGCCAAGTTCAGATGTAA	1.38485	0.697237	0.951954	1.34854	1.18468	1.24229	0.91721	1.10979	0.965895	0.941581	0.775954	0.890124	0.728883	0.764215	0.659536	0.683863
LOC440080	PREDICTED: similar to cDNA sequence BC048546, transcript variant 3	5	8.14282	5	5.051	5	5	5	5	5	5	5	5.59082	5	5	5	5	5.05345	8.89712	5	5	5	5	12.6011	5	ILMN_1652218	TCCAGGCATTGTACTAAGTATGGGGAACCACAGAGAAGACATTCCCTCAG	1	0.614038	1	1.10687	1	1	1	1	1.01069	1.09263	1	0.989904	1	1	2.52022	1
C20orf112	chromosome 20 open reading frame 112	5	6.3817	5.58734	5	8.25055	5	5	5	11.8535	5	5	5	5	5	5	5	5	5	11.9694	5	5	7.91685	8.11946	15.5067	ILMN_1652219	TGGGCCGACGTAGCCTTTTCTAGTTCTCTGTGTGGTTCACCCGTTCACCG	2.3707	0.78349	0.89488	1	0.60602	1	1	1	1	0.78349	2.14223	1	0.60602	1.58337	1.62389	3.10134
WDR91	WD repeat domain 91	29.71	42.5512	37.9072	31.2636	43.9859	46.1956	52.6159	44.5913	29.732	55.157	38.4586	47.4972	41.1759	43.4934	46.6292	49.9472	36.6832	47.2756	57.6287	32.1903	43.1196	61.6382	43.4995	41.4324	ILMN_1652223	TCACTAAGTGGGCTGACCCCACATTGGACACCACTGCATCCATGTCCATC	1.00074	1.29625	1.01455	1.51925	0.936116	0.941506	0.886218	1.12011	1.23471	1.11103	1.52026	1.02964	0.980306	1.33429	0.826737	0.929159
LOC647361	PREDICTED: similar to 40S ribosomal protein S29	13179.5	11722.5	13144.3	12815.5	12453.1	11833.2	10825.1	11127.9	13185.6	11209.1	13089.6	12236.2	12474.8	11712.5	10800.7	11599.9	13233	12962.1	13566.5	12691.3	13497.8	13026.2	13151.9	13935.6	ILMN_1652230	CCCGAAAAATCAAGACAGTTGTGCAGGAGATGGTGAATGGTGAGGTGGTC	1.00046	0.956203	0.995837	0.954798	1.00174	0.989799	0.997748	1.04241	1.00406	1.10574	1.03212	0.99031	1.08389	1.10082	1.21494	1.25231
LOC732313	PREDICTED: similar to chromosome fragility associated gene 1	5	5	5	5	5	5	5	5	5	5	5	5.0362	5.34581	5	5	5	5	5	5	6.15543	5	5	5	5	ILMN_1652236	CTTGCTTCTTTGACATGATTTGAGTTCTTCTCTCCATTTGGTCCATGGCC	1	1	1	1.00724	1.06916	1	1	1	1	1	1	1.23109	1	1	1	1
CBR3	carbonyl reductase 3	98.4877	240.385	107.738	10.2787	8.87242	5	5	7.45505	128.06	376.832	226.002	24.6919	25.4765	19.8581	71.4681	57.7144	253.401	206.755	168.946	141.018	28.5082	20.3268	6.96091	20.9483	ILMN_1652237	CTATGGTCACAGCCCTCACCCTGTTGGCCTTCCCACTTCTGCTGTTGCAT	1.30027	1.56762	2.09769	2.40224	2.87142	3.97163	14.2936	7.74165	2.57292	0.860099	1.56811	13.7194	3.21312	4.06535	1.39218	2.80995
LOC643206	PREDICTED: hypothetical protein LOC643206	11.3149	20.6907	7.14752	11.0413	17.05	9.6352	15.9582	11.3651	30.6129	10.1374	23.4866	10.9473	8.84717	13.8887	5	8.95826	8.83597	10.6636	18.064	5.18163	5	11.5158	11.0329	12.6349	ILMN_1652242	TGATGCGAGCCAGGAACATGTCTGTAGTCCCAGCTACTTGGGCACACGCC	2.70554	0.489951	3.28597	0.991483	0.518894	1.44145	0.313319	0.788224	0.780914	0.515379	2.5273	0.469294	0.293254	1.19518	0.691365	1.11172
FLJ32784	hypothetical protein FLJ32784	5	5	5	5	5	5	5	5	5	5	5	5	5	5	5	5	5	5	5	5	5	5	5	5	ILMN_1652243	CTCCCAGTTCTAGAGCAATCTACAGCTGTTTATGTGAGGTGCCCAACACC	1	1	1	1	1	1	1	1	1	1	1	1	1	1	1	1
POPDC3	popeye domain containing 3	5	23.4378	5	5	5	17.8797	178.235	203.789	5	11.0166	5	5.75809	5	5	5	6.47676	5	13.2561	6.99255	5	5	34.5934	56.0007	90.5214	ILMN_1652244	TGACCAGACACCTGTTTGATAAATAGTTTACTGAACTAGCAGACGTGTGG	1	0.470035	1	1.15162	1	0.279647	0.0280528	0.0317817	1	0.565584	1.39851	1	1	1.93479	0.314195	0.444192
KIAA0363	PREDICTED: KIAA0363 protein	153.192	84.0257	138.356	91.8	77.1844	54.7893	37.9439	57.4195	131.847	32.1307	86.1071	150.965	146.065	115.805	132.874	136.827	133.026	194.088	160.516	182.132	109.814	120.823	129.74	104.787	ILMN_1652246	GGTGGGTAACTGAGTTTTGCCCCAATGCCAAGTACGTAATGAAGACAGAC	0.860664	0.382391	0.622357	1.6445	1.89242	2.11365	3.50184	2.38294	0.868363	2.30986	1.16017	1.98401	1.42275	2.20523	3.41926	1.82494
LOC653319	PREDICTED: similar to hypothetical protein LOC283849, transcript variant 9	5	5	5	5	5	5	5	5	8.20936	5	5	5	5	5	5	5	5	5	5	5	5	5	5	6.81875	ILMN_1652248	AGAAGGGCTGGTAGCTCAGGCAGTGTGGGGGAAGCACTGAAGCCTGTAGT	1.64187	1	1	1	1	1	1	1	1	1	1	1	1	1	1	1.36375
PPP2R4	protein phosphatase 2A activator, regulatory subunit 4, transcript variant 1	5	5	5	5	5	5	5.95174	5	5	5	5	5	5	9.11654	5.06503	5	5	7.40789	5	5	5	8.40807	5.19482	10.0597	ILMN_1652249	TGGTAGCTTGAGTCATTCGTACTTATCACAGAAAAGAATTGAACTCCCAG	1	1	1	1	1	1.82331	0.851017	1	1	1.48158	1	1	1	1.68161	0.872824	2.01194
LOC643125	PREDICTED: hypothetical protein LOC643125	5	5	5	5	5.70417	5	7.89671	5	5.82324	5	5	5	5	5.25903	5	5	5	5	5	5	5	5	5	5	ILMN_1652254	CCATTTCTGAAGCCAACGGGGAGAGCACCTCAGCAGACAGCCTTTAATCC	1.16465	1	1	1	0.876552	1.05181	0.633175	1	1	1	1	1	0.876552	1	0.633175	1
LOC644311	PREDICTED: similar to methylenetetrahydrofolate dehydrogenase 1-like, transcript variant 2	5	5	5	5	5	5	5	5	5	6.273	5	5	5	5	5	6.47906	16.9677	5	5	5	5	5	5	8.69806	ILMN_1652259	ATTTAGTGCCCAGGGAGTCCAGCGAATGACGTCTGTGGCCAAGCGAGGTC	1	1.2546	1	1	1	1	1	1.29581	3.39355	1	1	1	1	1	1	1.73961
MAGEA3	melanoma antigen family A, 3	5	7.6748	5	11.6822	5	5	5	5	5	5	5	5	5	5.61135	5	5	5.0464	5	5	5	5	5	5	5	ILMN_1652276	ACCTCATGAGCATCTCTACTTCCCCCAGTGTGAGGAGATGAAGGCCACGG	1	0.651483	1	0.428003	1	1.12227	1	1	1.00928	0.651483	1	0.428003	1	1	1	1
SECTM1	secreted and transmembrane 1	5	5	11.0591	5	13.1778	11.701	5	10.7665	5	7.46339	5	5	8.76648	5	7.54452	8.47333	7.13086	5	14.0694	7.87854	14.197	20.4518	5	5	ILMN_1652277	TATACACTTCTGGCTCACAGGAAAGTGTCTGCAGTAGGGGACCCAGAGTC	1	1.49268	0.452117	1	0.665247	0.427315	1.5089	0.787012	1.42617	1	1.2722	1.57571	1.07735	1.74788	1	0.464406
FBXO32	F-box protein 32, transcript variant 1	5	5	5	8.11961	28.8678	109.927	274.013	219.282	9.89554	5	7.62525	17.3275	27.4162	38.7181	67.8928	71.198	5	5	5.90424	33.6856	61.7125	82.6083	99.0199	155.615	ILMN_1652280	ACAGTATCATTGCCAAGTTGGGGGAGCAGCAGACCACGGCCAGCAGGCAT	1.97911	1	1.52505	2.13403	0.949715	0.352218	0.247773	0.324686	1	1	1.18085	4.14867	2.13776	0.751485	0.36137	0.709656
PRM3	PREDICTED: protamine 3	5	5	5	5	5	5	5	5	5	5	5	5	5	5	5	5	5	5	5	5	5	5	5	5	ILMN_1652284	CCTGGGGCGAGAGCTGGGGGGAAGAAGCAGACACTCCTGCATGTCTTTCT	1	1	1	1	1	1	1	1	1	1	1	1	1	1	1	1
NOG	noggin	5	5	5	5.61463	5	8.53505	17.833	25.3106	5	7.78984	5	5.17207	14.1189	22.2956	41.6852	31.0317	5	5	5	6.59975	5	12.7521	29.5299	25.43	ILMN_1652287	TGAGTTGCATGCTGCAGTTGGAGATACTTCGCATACTTCAAAGAAAGGAG	1	1.55797	1	0.921177	2.82378	2.61224	2.33753	1.22604	1	1	1	1.17546	1	1.49408	1.65591	1.00472
EVX2	even-skipped homeobox 2	5	5	5	5	5	5	5	5	5	5	5	5	5	5	5	5	5	5	5	5	5	5	5	5.25379	ILMN_1652291	AGCTGGAAGAAGGCCGTCCATCCTGTCTCTTGGGCGGACAGTGTACTTTC	1	1	1	1	1	1	1	1	1	1	1	1	1	1	1	1.05076
LOC642468	PREDICTED: hypothetical protein LOC642467, transcript variant 1	6.48942	5	5	5.89873	5	5	5	7.63718	5	8.31449	7.98054	5	5	7.57157	5	5	16.8819	11.8104	5	5.18909	5	5	8.61768	6.44212	ILMN_1652297	GGGGGCCCAAGGGGCAATAGAAGAGCCCGTGCCAAGAGCCAGCAGTAGTC	0.770484	1.6629	1.59611	0.847641	1	1.51431	1	0.654692	2.60144	2.36208	1	0.879696	1	1	1.72354	0.843522
ZNF507	zinc finger protein 507	26.9688	8.46032	27.7879	12.0392	16.158	16.1092	8.67027	11.4255	31.0444	8.53568	44.377	20.3251	11.0504	14.0436	15.6191	12.3215	15.0499	28.6804	20.1258	24.1418	9.03062	15.5326	18.7694	12.9393	ILMN_1652300	GGTGGAGTCTTTAAGATTTTCTCTATCTTGAGTGCGCGAGGCGCGGGGAG	1.15112	1.00891	1.59699	1.68825	0.683897	0.871778	1.80146	1.07842	0.558048	3.38998	0.724266	2.00527	0.558895	0.964209	2.1648	1.13249
MEGF10	multiple EGF-like-domains 10	44.0693	18.5114	15.5452	10.5884	8.38497	11.7609	5	17.1788	14.9489	8.02739	5.1904	5	5	15.0058	5	12.8252	13.477	66.3207	20.3321	18.0273	16.4078	15.2116	30.0145	31.7995	ILMN_1652306	GCAGGTGTGGGGGTTAAGCACTTATTTGAGGTGGGGGTGTTCACCTCTCT	0.339214	0.433646	0.333892	0.472214	0.596305	1.27591	1	0.746568	0.305814	3.5827	1.30794	1.70255	1.95681	1.2934	6.00291	1.85109
TTC8	tetratricopeptide repeat domain 8, transcript variant 3	23.2603	31.3767	22.276	36.7121	36.9545	43.0474	33.9736	33.2792	15.591	30.0156	29.15	27.7722	15.3593	18.1299	12.1945	17.2309	23.7235	5	12.2889	9.2434	30.8102	26.1374	25.6137	25.1628	ILMN_1652309	GGCTGCCGGCTGGGGACCTGGCATCTAACTACCATACAAGTTCAGACCAA	0.670283	0.956621	1.30859	0.756486	0.415628	0.42116	0.358941	0.517767	1.01991	0.159354	0.551664	0.251781	0.833734	0.607177	0.753931	0.756112
RNF215	ring finger protein 215	28.0052	22.8452	7.88537	13.7027	19.7761	12.522	18.2789	21.65	17.991	34.7076	13.3459	15.7587	8.93893	16.2267	15.7772	11.8182	6.44529	19.8937	13.7141	12.9197	5	5.63745	5	10.0609	ILMN_1652313	CAACTGACAGGAGCTTGGGAGCTCGGGAGCTTGGGAGAGGGCTTATGTTT	0.642416	1.51925	1.69248	1.15005	0.452006	1.29586	0.863139	0.545873	0.230146	0.870805	1.73919	0.942861	0.25283	0.450204	0.27354	0.464707
SPAG1	sperm associated antigen 1, transcript variant 2	5	5	5	5	5	5	5	5	5	5	9.87671	5	5	5	5	5	5	5	5	5	12.4779	5	5	8.8375	ILMN_1652314	GTGAGGTTCCATCCAGCCAAGTTTATGTGGCCTATTGTCTCAGGACTCTC	1	1	1.97534	1	1	1	1	1	1	1	1	1	2.49557	1	1	1.7675
LOC642528	PREDICTED: hypothetical protein LOC642528	5	5	24.0685	5.77971	5	5	6.75614	5	5.23981	9.68909	5	8.01874	5.08283	6.83021	5	5	5	17.4333	5	12.5926	5.42044	5.29474	5	13.6032	ILMN_1652319	AGGGGGCCAAGAAGAAAGTGACAATGATTGAAGCTCACGTTGATGTCAGG	1.04796	1.93782	0.20774	1.3874	1.01657	1.36604	0.740067	1	1	3.48665	0.20774	2.17877	1.08409	1.05895	0.740067	2.72064
KCTD5	potassium channel tetramerisation domain containing 5	54.8478	63.5263	55.2123	66.4022	45.8211	47.3755	58.2049	52.4648	54.0677	79.7539	104.453	80.3353	48.8414	39.8427	39.3783	36.9964	67.878	38.6153	58.0379	55.9711	77.671	45.8995	56.2158	41.0247	ILMN_1652331	CCACCAGTATGACAATGGAGAACTCTCATTCTGGAGGATCCTTTTGAATA	0.985776	1.25545	1.89184	1.20983	1.06592	0.840998	0.676546	0.705166	1.23757	0.607864	1.05118	0.84291	1.69509	0.968844	0.965826	0.781947
FN3KRP	fructosamine-3-kinase-related protein	547.763	642.608	755.386	988.659	940.239	778.668	726.833	761.322	696.301	514.235	838.594	851.12	948.589	904.371	1063.2	896.697	632.921	1167.98	1335.23	1380.67	964.578	829.172	734.961	781.869	ILMN_1652333	CCTTCTTCTCGCGGAGGCTGAGAGACTAACCTTACACAACATGGCGGCCT	1.27117	0.800232	1.11015	0.860883	1.00888	1.16143	1.46278	1.17782	1.15547	1.81757	1.76761	1.39651	1.02589	1.06486	1.01118	1.02699
LOC649143	PREDICTED: similar to HLA class II histocompatibility antigen, DRB1-9 beta chain precursor, transcript variant 3	5	5	5	5	5	5	5	6.31078	5	5	5	5	5	5	5	5	5	5	5	13.9479	5	5	5	5	ILMN_1652342	CAGAATGTCACAGTATTTACGAAGAATCCCCTGAGCGGTAAGCATTTGGT	1	1	1	1	1	1	1	0.792295	1	1	1	2.78959	1	1	1	0.792295
LOC652735	PREDICTED: similar to hydrocephalus inducing	6.78781	5	5	5	5	5	5	5	5	5	5	5	6.16562	5	5	5	9.93741	5	5	5	5	5	5	5	ILMN_1652343	GGAAACCTCCAGAGAAGCCGCTGCCGAATGGAAAAGGATCCACGGAACCT	0.736614	1	1	1	1.23312	1	1	1	1.46401	1	1	1	1	1	1	1
C4orf50	chromosome 4 open reading frame 50	5	6.59042	5	5	5	5	7.01555	5	5	5.64077	5	5	5	5	6.4556	9.13657	6.00997	5	5	5.79115	5	5	5	5	ILMN_1652348	GGAAGGGGCCCTCCACACTTCCTGGGAGGTCAGAGACAAACTGTTTCAGA	1	0.855904	1	1	1	1	0.920184	1.82731	1.20199	0.758677	1	1.15823	1	1	0.712702	1
PDHX	pyruvate dehydrogenase complex, component X, nuclear gene encoding mitochondrial protein	388.873	416.282	380.511	332.023	342.099	312.655	375.239	423.207	411.728	216.954	391.879	370.476	219.989	245.67	201.547	304.937	265.697	267.501	167.357	209.681	158.028	230.607	219.066	241.055	ILMN_1652357	AAGCCTCTGAGCACCAAGTCCAAGAAGAACAAGAAGAGCGCGTGGCAGGC	1.05877	0.521171	1.02988	1.11582	0.643058	0.785754	0.537116	0.720539	0.683248	0.642596	0.439823	0.631526	0.461937	0.737576	0.583805	0.569592
LOC127602	PREDICTED: hypothetical protein LOC127602	5	5	5	5	5	5	5	5	5	5	5	5	5	5	5	5	5	5	5	5	5	5	5	5	ILMN_1652365	CGCCTGCACCAGCGACTCTGCCAGCTCAAGGGACCCACCTGCCAGTACAG	1	1	1	1	1	1	1	1	1	1	1	1	1	1	1	1
NLRP7	NLR family, pyrin domain containing 7, transcript variant 1	43.3597	12.3393	21.5263	8.70705	6.79366	6.3341	8.06405	7.87804	43.4152	15.4263	18.8581	16.4081	10.6883	10.4591	19.7027	25.3525	73.6824	79.0546	49.8106	6.12652	5	5	5	5.24631	ILMN_1652366	GCGCAAAGGAGAGGCCGTGGACATGAAAGGAAGGAGCCACTGGGTACATG	1.00128	1.25018	0.876049	1.88447	1.57328	1.65124	2.44328	3.21812	1.69933	6.40672	2.31394	0.703628	0.73598	0.789379	0.620036	0.665941
LOC647247	PREDICTED: hypothetical protein LOC647247	16.9029	5	5	5	5	5	5	5	5	5	5	5	7.28777	5	5	5	5	5	5	5	5	5	5	5	ILMN_1652368	TTATGACTGGGGAAGCCCAGTTCAGAATAGGATGCACTATGATCAGTCCC	0.295808	1	1	1	1.45755	1	1	1	0.295808	1	1	1	1	1	1	1
ERCC1	excision repair cross-complementing rodent repair deficiency, complementation group 1, transcript variant 1	18.3877	27.813	20.8281	44.0041	23.9091	42.2182	60.741	61.3025	24.1323	40.7117	21.2118	22.793	34.6223	45.4066	45.922	36.8828	55.747	56.1222	83.1992	32.653	31.4459	10.987	17.8233	30.022	ILMN_1652369	GATCCCCCACCTTCAGAACTTAGCGAACCAAGCATCTCTCCAGTGCAAGG	1.31242	1.46376	1.01842	0.517975	1.44808	1.07552	0.75603	0.601652	3.03176	2.01784	3.99456	0.742045	1.31523	0.260242	0.293431	0.489734
KIAA1324L	KIAA1324-like, transcript variant 2	252.411	204.004	215.309	325.201	353.909	852.866	646.572	544.193	313.798	173.651	233.426	198.515	209.452	262.51	247.242	251.601	188.653	263.177	284.189	251.537	328.296	370.904	358.139	360.914	ILMN_1652371	CTGGGCAACCTGGCTCTGATGGATTCCTGCTGTTCCTGTGCTGTTACCCC	1.2432	0.851214	1.08415	0.610439	0.591824	0.307797	0.382389	0.462338	0.747405	1.29006	1.31992	0.773483	0.927629	0.434891	0.553905	0.663209
IFNA17	interferon, alpha 17	5	5	5	5	5	5	5	5	5	5	5	5	5	5	5	5	5	5	5	5	5	5	5	5	ILMN_1652376	GGAATAATATTACAAGTTGGTGAAATATTGGAATTCTGGTCTGTTGGTGA	1	1	1	1	1	1	1	1	1	1	1	1	1	1	1	1
IPO7	importin 7	130.255	113.587	56.7445	82.7989	92.4702	68.8309	56.3327	71.8281	97.6929	89.5013	101.929	127.063	128.127	68.4796	69.5797	61.4572	108.663	103.242	95.5729	118.209	87.1073	105.622	138.998	134.845	ILMN_1652378	GGCGGAATTGGGGGACTGTTTCCTGACATCCTGGACAAGGGAAGCCCACT	0.750014	0.787955	1.79628	1.5346	1.38561	0.994896	1.23516	0.855616	0.834234	0.908924	1.68427	1.42767	0.942004	1.53451	2.46744	1.87733
SUCLG2	succinate-CoA ligase, GDP-forming, beta subunit	535.795	325.454	529.565	573.509	473.255	317.88	425.633	485.603	420.258	142.569	260.949	340.14	270.158	309.648	347.635	300.949	189.47	215.201	235.22	191.192	197.278	188.081	179.968	210.003	ILMN_1652379	CTCGAGATACAGCTTTTTGCAGTATGGTGGGTTGGTTTTGGTGTAACATC	0.784364	0.43806	0.492761	0.593086	0.570852	0.974102	0.81675	0.619741	0.353623	0.661234	0.444176	0.333373	0.416854	0.591674	0.422825	0.432458
SIGLEC5	sialic acid binding Ig-like lectin 5	5.76486	20.143	5	7.90291	6.48049	5	6.41169	5	8.24573	5	5	5	9.56156	7.41566	5	5	6.50675	5	5	5	5.51397	5	6.25452	5.7239	ILMN_1652381	TGGAAGCATCACCAAGGAGAACTATAACCAGGAGTGGTGGAGCCTCAGGC	1.43034	0.248225	1	0.632679	1.47544	1.48313	0.779825	1	1.12869	0.248225	1	0.632679	0.850858	1	0.975487	1.14478
DCHS2	dachsous 2, transcript variant 2	5	5	16.8886	5	9.28237	5	5	5	5	5	5	5	5	5	5	8.2807	5	5	5	5	5	5	5	5	ILMN_1652392	TGCTGCCAGGATGCCGAAGGATACCCCACTAGCACCCCTGAGGGGGTCAT	1	1	0.296058	1	0.538655	1	1	1.65614	1	1	0.296058	1	0.538655	1	1	1
RAB2A	RAB2A, member RAS oncogene family	302.734	326.613	291.479	252.779	202.342	221.162	235.163	251.003	307.992	217.671	230.324	224.861	224.193	233.033	227.152	245.166	259.659	248.898	208.488	183.045	174.827	122.866	168.29	160.349	ILMN_1652394	GCATGACTTTGATGTCACCTATAGGAATACACCTCACTGCACGTAAGTGG	1.01737	0.666448	0.790191	0.889554	1.10799	1.05367	0.965933	0.976746	0.857716	0.762059	0.715275	0.724128	0.864017	0.555547	0.715628	0.638834
TRPT1	tRNA phosphotransferase 1, transcript variant 2	5	5	5	5	5	5	5	5	5	5	5	5	5	5	5	5	5	5	5	5	5	5	5	5	ILMN_1652397	AAACAGGAGGCGCCGGGGCCTCCATCAGTGGGTTTCCTGAGTGGCTGTGT	1	1	1	1	1	1	1	1	1	1	1	1	1	1	1	1
ZMYND8	zinc finger, MYND-type containing 8, transcript variant 1	376.253	205.133	181.357	145.979	158.751	145.695	120.082	88.0348	272.158	274.487	269.28	209.328	176.797	147.866	100.624	123.494	217.405	138.891	137.117	98.8618	153.894	129.954	158.08	107.745	ILMN_1652407	CTGACTGAGAGAGTGTAGTGATTAACAGAGTTGTGATGTTAGTTAAGAAA	0.723337	1.33809	1.48481	1.43396	1.11367	1.0149	0.837954	1.40278	0.577815	0.677076	0.756062	0.677232	0.969407	0.89196	1.31643	1.22389
SPATA7	spermatogenesis associated 7, transcript variant 2	167.65	147.468	199.337	307.186	373.873	455.152	489.114	435.285	173.686	131.535	183.089	214.317	209.597	209.627	208.799	203.5	205.08	307.849	304.375	398.695	406.433	313.967	325.413	357.758	ILMN_1652409	CCCCCATGACCCGTCTGGAAATTATGGAGAGTGCTCAACTGGTAAGGAGA	1.036	0.891957	0.918493	0.697679	0.560611	0.460565	0.426892	0.467509	1.22326	2.08757	1.52694	1.29789	1.08709	0.689805	0.665311	0.821893
PHKB	phosphorylase kinase, beta, transcript variant 2	22.1777	25.5583	12.6046	33.8336	53.6992	94.714	100.836	89.6699	23.2108	24.755	28.0389	43.9262	45.2555	39.9057	48.0319	59.6846	27.2648	33.9045	50.7639	47.2746	47.3838	100.116	83.9346	85.3393	ILMN_1652412	TTTCTTCGCGGCTGCTCAAGATGAACCGACTCTTCGGGAAAGCGAAACCC	1.04658	0.968571	2.22449	1.2983	0.842759	0.421329	0.476336	0.665603	1.22938	1.32655	4.02741	1.39727	0.882394	1.05704	0.832385	0.951705
UCN2	urocortin 2	5	5	5	5	5	5	5	5	5	5	5	5	5	5	5	5	5	5	5	5	5	5	5	5	ILMN_1652413	AGGTGATCCCTACTGCTGCGAGCTTCTCCTGCACGAACACGCCACTGTGT	1	1	1	1	1	1	1	1	1	1	1	1	1	1	1	1
DC36	PREDICTED: COBW-like placental protein	5	5	5	5.07136	5	17.5081	16.0663	5	5.00509	5	5	5	8.65607	9.25219	9.83618	6.36677	5	13.1014	11.7774	24.5027	16.5836	14.0325	7.89286	9.79595	ILMN_1652417	CCCAGCGGCCCAGACCGGCCCGTTCCAGCCCGGCAACTTCCCCCGGGTCG	1.00102	1	1	0.985929	1.73121	0.528453	0.612223	1.27335	1	2.62027	2.35549	4.83159	3.31673	0.801491	0.491267	1.95919
OR1S1	olfactory receptor, family 1, subfamily S, member 1	5	5	5	5	5	5	5	5	5	5	5	5	5	5	5	5	5	5	5	5	5	5	5	5	ILMN_1652424	GCCCCATGAGTGGAAGGGATTTGCCTCACGCCACAGTGAACAAGGGGAAG	1	1	1	1	1	1	1	1	1	1	1	1	1	1	1	1
CXorf30	PREDICTED: chromosome X open reading frame 30	5	5	5	5	5	5	5	5	5	5	9.59981	5	5	5	5	5	5	6.41663	5	5	5	5	5	5	ILMN_1652429	GGTACAGAGATATTTCTTCACAGAGGTTCTTGGGTGGAGCAATGACACAA	1	1	1.91996	1	1	1	1	1	1	1.28333	1	1	1	1	1	1
LOC642268	PREDICTED: hypothetical protein LOC642268	5	5	5	5	5	5	5	5	5	5	5	5	5	5	5	5	5	5	5	5	5	5	5	5	ILMN_1652430	GGGCCTCACAAGACAAAACAGGAGCCAGAAGTAAGGACTGAAGGAGAAGG	1	1	1	1	1	1	1	1	1	1	1	1	1	1	1	1
CA1	carbonic anhydrase I	5	5	5	5	5	5	5	5	5	5	5	5	5	5	5	5	5	5	5	5	5	5	5	5	ILMN_1652431	TGCTGAAAGCGCAGCTGACACAGATCCAAGGTCTAGGCTGCCTCTGCTGA	1	1	1	1	1	1	1	1	1	1	1	1	1	1	1	1
MTHFD2L	methylenetetrahydrofolate dehydrogenase 2-like	60.8261	72.1367	32.606	53.911	51.1258	77.4052	124.477	94.3231	45.5834	31.0537	55.6223	49.556	46.2031	47.7589	39.5072	47.2734	86.6738	119.902	137.159	100.613	108.183	111.776	108.68	150.011	ILMN_1652434	GTCTTTGGAGCCCAGCCTTCCCTGTGTAGTGAGCTGGAAACTCCTTTAGA	0.749405	0.430484	1.70589	0.919219	0.903713	0.616999	0.317386	0.501185	1.42494	1.66215	4.20654	1.86628	2.11601	1.44404	0.873098	1.5904
LOC646029	PREDICTED: hypothetical protein LOC646029	5	5	5	5	8.31171	5.71045	5	5	5	5	5	5	5	5	5	5	5	5	5	5	5	5	5	5	ILMN_1652436	CCCTCCCCTGCACCTAGTTGTTGTCTCCTGTGTGCTGCGTCTTTAACATC	1	1	1	1	0.601561	0.875588	1	1	1	1	1	1	0.601561	0.875588	1	1
KRTAP3-1	keratin associated protein 3-1	5	5	5	5	5	9.41972	5	12.5144	5.5894	5	5	5	5	8.40216	5	5	5	5	5	5	5	5	5	5	ILMN_1652439	GGGTGATGGGTGTGGGAAGCACTCAGTCCATAGTCCTGGTCCCTGGCTTC	1.11788	1	1	1	1	0.891976	1	0.399539	1	1	1	1	1	0.530802	1	0.399539
RAC1	ras-related C3 botulinum toxin substrate 1, transcript variant Rac1b	5	15.7356	5	5	9.82314	12.2606	18.0911	32.842	5.49022	21.6953	35.0316	34.1593	43.3712	148.61	284.726	348.366	6.16409	8.39988	31.7555	46.4564	24.8145	23.9126	21.2809	12.998	ILMN_1652445	CGGGCAGGTTTGCCTCCAGAAACCACTCCCTTCACCACTGGACGACAGAT	1.09804	1.37874	7.00632	6.83185	4.4152	12.121	15.7384	10.6073	1.23282	0.533813	6.3511	9.29128	2.52613	1.95036	1.17632	0.395774
LOC647509	PREDICTED: hypothetical protein LOC647509	7.58279	7.96527	5	5	5	10.3757	5.21067	5	5	5	5	5	5	5	5	5	5	6.90296	15.8983	5	5	5	5	5	ILMN_1652450	CACACGGGAGAACAACCTTATATAATTCATACTGGAGAGAAACCTGATCG	0.659388	0.627725	1	1	1	0.481894	0.959569	1	0.659388	0.866632	3.17966	1	1	0.481894	0.959569	1
TMEM98	transmembrane protein 98, transcript variant 1	132.034	138.575	176.711	176.3	273.142	437.808	552.435	416.75	130.999	185.791	165.321	123.79	158.568	164.811	142.184	142.448	139.892	104.559	196.286	267.501	365.912	264.396	334.585	347.687	ILMN_1652456	GCGATGTTTCGTCCCCTTTGATGAAGCGTTCTGGAGATGGGCAGTGGCGA	0.992167	1.34072	0.935542	0.702154	0.580533	0.376446	0.257377	0.341807	1.05952	0.75453	1.11078	1.51731	1.33964	0.603908	0.605654	0.834281
LOC654161	PREDICTED: similar to AAA-ATPase TOB3, transcript variant 2	60.4061	91.476	50.2762	51.6798	51.8251	52.7736	46.7556	42.2197	63.3325	66.9416	78.2674	61.6981	57.3083	50.0666	70.7308	82.1139	52.2662	60.6871	36.4957	38.3571	42.6649	28.5206	45.1602	34.5655	ILMN_1652459	TCCCCAGGAGGAGGGATGGCCTGACTGAAACAGGTGAGAGTTTGCTTCCC	1.04844	0.731794	1.55675	1.19385	1.1058	0.948705	1.51278	1.94492	0.865248	0.663421	0.725905	0.742207	0.823248	0.540433	0.965877	0.818707
PARD3B	par-3 partitioning defective 3 homolog B, transcript variant b	5	5	5	5	5	5	5	5	5	8.51293	5	5	5	5	5	5	5	5	5	8.29881	5	5	5	5	ILMN_1652461	CTGTGCCACCATCCCGCCAGCCATTCGCTCCTACTGATGAGACAAGATGT	1	1.70259	1	1	1	1	1	1	1	1	1	1.65976	1	1	1	1
TUBA3E	tubulin, alpha 3e	5	5.69238	5.61013	5	5	7.38784	8.18997	10.2332	5	27.7311	15.7513	7.98771	9.43207	13.7798	8.00701	27.2629	5	5	5.46705	5.8376	5	5.77849	5	5	ILMN_1652464	ACTGATGAGGATCAGCCCATGCCGGGTGTGGTGGCGTGCACCTGTAGTCC	1	4.87162	2.80765	1.59754	1.88641	1.8652	0.97766	2.66416	1	0.878367	0.974495	1.16752	1	0.782162	0.610503	0.488607
SLC26A4	solute carrier family 26, member 4	5	5	5	5	5	5	5	5	5	5	5	5	5	5	5	5	5	5	5	5	5	5	5	5	ILMN_1652465	TCCACCCTCAAGAAGAGAGTGTGCCGGTTACCCAGGCCAGAGACCCAGAA	1	1	1	1	1	1	1	1	1	1	1	1	1	1	1	1
LOC644366	PREDICTED: hypothetical LOC644366	5	19.1878	72.8232	40.4248	13.585	6.62723	11.0902	5	9.67143	18.9874	5.04151	5	5	5	5	5	10.6541	16.7988	32.6805	23.5749	40.3192	21.2652	7.09694	9.42966	ILMN_1652466	GTGGGTAGGAACCGTAGACTCGCTCATCTCGCCTGGGTTTGTCCGCATGT	1.93429	0.989557	0.0692294	0.123687	0.368053	0.754463	0.450848	1	2.13083	0.875495	0.448764	0.583179	2.96792	3.20876	0.639929	1.88593
LOC648302	PREDICTED: hypothetical protein LOC648302	5.05835	5	5	6.8407	5	5	5	5.60233	5.55765	6.25034	5.46894	5	5	5	6.10314	5	8.96435	7.19381	7.14355	5	7.95504	5.3329	5	7.12168	ILMN_1652469	CGGCATCGGAAGCAGCTTACTGGTTGCCGCGATGGTGCTCCTAAGTGTTG	1.09871	1.25007	1.09379	0.73092	1	1	1.22063	0.892485	1.77219	1.43876	1.42871	0.73092	1.59101	1.06658	1	1.2712
BRAF	v-raf murine sarcoma viral oncogene homolog B1	23.5932	22.4267	22.4899	28.1587	13.8866	25.639	29.6453	14.0572	37.2019	55.542	32.7718	31.5906	32.9107	23.6695	14.8766	17.3816	23.7438	42.9112	10.139	8.53187	5	12.7611	14.9092	5.96099	ILMN_1652472	ATGGTCCTGGGGATGCTGGTGTCTGAGATCATGACTATGCCTGTGCTGAG	1.57681	2.4766	1.45718	1.12188	2.36997	0.923182	0.501819	1.23649	1.00638	1.9134	0.450827	0.302992	0.36006	0.497722	0.502918	0.424053
THAP7	THAP domain containing 7, transcript variant 1	54.7193	38.0632	46.6984	40.1618	40.1945	31.8613	38.0085	22.8713	23.1487	83.4979	45.6045	44.25	43.0666	45.0618	37.0423	23.8876	40.6786	9.19692	33.2443	25.8498	35.799	42.9297	24.4972	28.3405	ILMN_1652486	TCTCTGCCTTTCCTGGGAGGAAGCCCAAAGTCCTGCCAACTGCCGTGCAT	0.423043	2.19366	0.976576	1.10179	1.07145	1.41431	0.974579	1.04444	0.743405	0.241622	0.711894	0.643641	0.890644	1.34739	0.644519	1.23913
RIOK1	RIO kinase 1, transcript variant 1	50.6872	72.4044	43.8801	31.2044	25.7709	25.914	38.6322	27.154	56.18	68.0875	42.7895	48.775	27.889	25.6049	23.5487	10.3496	51.3508	32.1166	41.5162	50.4401	48.8735	37.9657	21.494	37.0457	ILMN_1652487	AGCTCCCAGTCGGATGACCCATCCAGCAGCAATAAGGGCTACACACCCCT	1.10837	0.940378	0.975144	1.56308	1.08219	0.988072	0.609561	0.381144	1.01309	0.443573	0.946128	1.61645	1.89646	1.46507	0.556376	1.36428
LOC644883	PREDICTED: hypothetical protein LOC644883	5	5	5	5	5	5	5	5	5	5	5	5	5	5	5	5	5	5	5	5	5	5	5	6.91683	ILMN_1652488	CTCTCACAACTGGAACACACTATTCATGGGGCCGAATGCCGTGGCCGATG	1	1	1	1	1	1	1	1	1	1	1	1	1	1	1	1.38337
MANSC1	MANSC domain containing 1	36.9564	28.4443	12.3201	17.5378	19.7444	12.554	16.9448	19.3815	45.5085	35.6977	34.3701	42.4774	43.441	45.1883	47.9738	53.5496	13.4743	27.3551	16.1017	11.1658	26.4435	24.8023	29.1153	39.3508	ILMN_1652490	AGAGATGGGGTTTTGCTCAGTCAACCAGCCCAGGCTGGAGTGCAGTGGTG	1.23141	1.255	2.78975	2.42204	2.20017	3.59953	2.83119	2.76292	0.3646	0.961708	1.30694	0.636671	1.33929	1.97566	1.71825	2.03033
FAM139A	family with sequence similarity 139, member A	6.84108	5	5	5	5	5	5	5	5	5	5	5	5	5	5	5	5	5	5	5	5	5	5	5	ILMN_1652494	TTGAAGATTGGGGTGGTGGAGGCAGTAGGGAGATGGGATTGGGCACCTCC	0.730879	1	1	1	1	1	1	1	0.730879	1	1	1	1	1	1	1
APEX2	APEX nuclease 2, nuclear gene encoding mitochondrial protein	338.06	456.58	407.738	449.757	451.871	336.586	253.226	202.397	348.127	501.607	407.195	457.84	434.259	340.311	320.372	244.959	264.021	157.209	142.557	176.456	169.869	151.114	162.891	115.863	ILMN_1652505	GGGTGCCCGGAATTATTTGCCCCCACGTTTAGTGAATCCACGGAGCCCAG	1.02978	1.09862	0.998668	1.01797	0.961024	1.01107	1.26517	1.21029	0.78099	0.344318	0.34963	0.392336	0.375925	0.44896	0.643264	0.572455
LOC646870	PREDICTED: hypothetical protein LOC646870	5	5	5	5	5	5	5	5	8.26845	5	5	5	5	5	5	5	5	5	5	5	5	5	5	5	ILMN_1652507	CCGGAGAGAAGCATGTTGACTTTTCCTGGGGGCTTCCAAGGGAGGGGGCC	1.65369	1	1	1	1	1	1	1	1	1	1	1	1	1	1	1
C2CD2	C2 calcium-dependent domain containing 2, transcript variant 1	173.508	109.871	142.86	337.07	255.67	242.746	266.337	273.81	182.685	89.7871	178.569	417.742	303.523	292.755	280.478	261.698	145.525	553.222	562.717	705.973	416.426	328.025	380.191	306.857	ILMN_1652512	CGGGAAGGCTGGAGCCGTTCTGGCTGGCACCGGGGTCTACGCCCTCCTGC	1.05289	0.817205	1.24996	1.23933	1.18717	1.20601	1.05309	0.955762	0.838722	5.0352	3.93894	2.09444	1.62877	1.35131	1.42748	1.12069
MTMR9	myotubularin related protein 9	607.573	589.776	437.009	428.245	417.119	385.751	320.673	303.894	530.788	240.642	509.5	533.956	378.84	365.042	319.891	323.451	538.454	361.933	301.823	283.282	284.15	251.694	263.882	289.676	ILMN_1652521	AAAGGCATAAACAATGTAAAATTGTACTAGTCATAGAAATGAAAAGTTGT	0.873621	0.408024	1.16588	1.24685	0.908229	0.946314	0.997561	1.06436	0.886237	0.61368	0.690657	0.661495	0.68122	0.652477	0.822902	0.953216
FAM125B	family with sequence similarity 125, member B, transcript variant 1	16.7399	68.8318	68.604	104.385	134.288	168.103	151.454	191.993	60.3364	73.381	84.7167	83.1554	83.8579	116.621	166.551	208.898	33.7389	99.4118	141.817	142.135	111.352	164.329	197.824	167.184	ILMN_1652525	TACCCATGGGGACCTCAACAGCTTTGCCATTGCACACTATCTTTGCAGAC	3.60434	1.06609	1.23487	0.796624	0.624464	0.693749	1.09968	1.08805	2.01547	1.44427	2.06718	1.36165	0.829205	0.977549	1.30616	0.870779
LOC644808	PREDICTED: similar to 40S ribosomal protein S2	5	5	5	5	5	5	5.09296	5	5	5	5	5	5	5	5	5	5	5	5	5	5	5	5	5	ILMN_1652527	CATGTTGGGGCTCTTGGACTCCTCTGGATGACCCGTCCCCAAAGTTGACA	1	1	1	1	1	1	0.981747	1	1	1	1	1	1	1	0.981747	1
DKFZp434K191	hypothetical protein DKFZp434K191	68.6344	32.175	51.9273	27.6065	21.7264	35.6756	40.0472	30.1926	47.3121	42.7752	39.5481	30.2311	44.941	36.4605	41.163	38.5339	137.95	109.107	75.797	123.917	133.584	76.2956	79.9474	81.4138	ILMN_1652533	GGCGAGTATACACCAATCAGGAGAGGGTAGCTGCCTGCATAGGAGCCTCG	0.689335	1.32945	0.761605	1.09507	2.0685	1.022	1.02786	1.27627	2.00993	3.39104	1.45968	4.48868	6.14845	2.1386	1.99633	2.69649
RELL2	RELT-like 2	74.8054	46.5918	29.4271	16.9536	15.9533	7.36401	5	7.90721	23.6827	36.8851	19.0535	21.025	46.1425	27.1515	9.24789	13.6322	78.9973	27.759	19.2596	5	20.4369	21.2009	7.6944	5	ILMN_1652540	GGTTGCCAAACCCAACTTTGTGGTTATGAAGTTATTGGCAGGAGGACACA	0.31659	0.791666	0.647482	1.24015	2.89235	3.68705	1.84958	1.72402	1.05604	0.595791	0.654486	0.294922	1.28105	2.87899	1.53888	0.632334
DTNA	dystrobrevin, alpha, transcript variant 6	19.8865	15.7197	22.7233	7.31588	10.6686	5	12.1278	6.97982	8.40166	38.1309	11.8089	31.5686	54.7881	25.864	5	13.5215	24.8939	5	8.83892	13.2965	7.27653	15.8933	19.931	28.7026	ILMN_1652549	AGAAATCTTCACAAACTCAGCTTCAAGGATGGGTCAGAGCCTTGGAAACT	0.42248	2.42567	0.519683	4.31508	5.13547	5.1728	0.412276	1.93723	1.2518	0.318071	0.388981	1.81749	0.682053	3.17867	1.64341	4.11223
LOC647681	PREDICTED: hypothetical protein LOC647681	5	5	5	5	5	5.30795	5	5	5.59656	5	5	5	5	5	5	5	5	5	5	5	5	5	5	5	ILMN_1652550	GGCTAGGCTCTGGCCTGGGCACTCACCCCCTGGCTTAGACACCTTCTCAA	1.11931	1	1	1	1	0.941984	1	1	1	1	1	1	1	0.941984	1	1
LRRC4B	PREDICTED: leucine rich repeat containing 4B	5	5	5	5	5	5	5	5	5	5	5	5	5	5	5	5	5	5	5	5	5	5	5	5	ILMN_1652574	CTGGGCTGAGAGAGGGGGCTGCAGGTTTTTAAGAGAGCAGCTATAGTCCT	1	1	1	1	1	1	1	1	1	1	1	1	1	1	1	1
USP32	PREDICTED: ubiquitin specific peptidase 32	5	5	5	5	5	5	5	6.80289	5	5	5	5	11.7765	5	10.9574	5	15.6182	17.2256	5	5	12.4828	5.73882	5	5	ILMN_1652577	CTTCAGCTTGGCCTTGAACCCTCACACGGACATTTTACTCTCACCTCTGG	1	1	1	1	2.35531	1	2.19149	0.734982	3.12365	3.44513	1	1	2.49657	1.14776	1	0.734982
TSHB	thyroid stimulating hormone, beta	5	5	5	5	5	5	5	5	5	5	5	5	5	5	5	5	5	5	5	5	5	5	5	5	ILMN_1652578	GCTGGGGAGGTCTGAGCTGGGGGCTACTGAAGAATAAGTCAGCGTTTGGG	1	1	1	1	1	1	1	1	1	1	1	1	1	1	1	1
POLD1	polymerase, delta 1, catalytic subunit 125kDa	156.915	249.587	161.519	171.099	152.061	137.728	85.6731	79.9797	163.9	325.287	217.541	131.336	136.097	117.373	147.055	144.956	192.085	232.688	236.452	200.998	198.215	210.582	112.761	99.7928	ILMN_1652580	AAAGAGGTGGCTTTAGAGGGGGCCGTGGAGGAGCACACAGAGGTGGCTTT	1.04451	1.3033	1.34684	0.767603	0.895017	0.852211	1.71647	1.81241	1.22413	0.932293	1.46393	1.17475	1.30352	1.52897	1.31617	1.24773
ACTR5	ARP5 actin-related protein 5 homolog	127.84	155.317	139.731	143.429	99.006	99.6999	80.8526	86.1706	109.511	173.185	125.665	135.968	100.716	97.208	96.3804	82.033	127.904	98.3616	101.013	99.1539	74.9299	56.7156	66.0538	78.9389	ILMN_1652594	CTAGATGACCCAGAGAGAGTAGCAGAGCAAATTGACCAGTTTTTAGGTTC	0.856627	1.11504	0.899338	0.947983	1.01727	0.975006	1.19205	0.951984	1.0005	0.633296	0.72291	0.691312	0.756821	0.568863	0.816966	0.916077
C11orf35	chromosome 11 open reading frame 35	23.3136	5	5	6.50951	8.97617	7.04924	9.38251	16.5325	17.5472	5.46206	5	7.11947	10.2577	5	26.5826	15.365	8.64443	10.2285	15.6284	5	5	5	5	5	ILMN_1652602	CCTTTCGGCACAGCTCAGGCCTTGTTGAACATCAGAGACTCCATACTGGG	0.752657	1.09241	1	1.0937	1.14277	0.709297	2.83321	0.929382	0.370788	2.04569	3.12567	0.768107	0.557031	0.709297	0.532906	0.302434
GGT1	gamma-glutamyltransferase 1, transcript variant 4	5	9.70734	5	13.6838	5	7.91992	5	5.21059	13.7566	7.58425	5	5	5	5	5	5	5	5	5	5	5	7.5247	5	5	ILMN_1652604	TTGGCAAGACAGTGAGAAGGACTGTGCTAGAATGGAGGCTCACCTGCTGG	2.75133	0.781291	1	0.365394	1	0.63132	1	0.959583	1	0.515074	1	0.365394	1	0.950098	1	0.959583
RGNEF	PREDICTED: Rho-guanine nucleotide exchange factor, transcript variant 2	5	5	5	5	5	5	5	5	5	5	5	5	5	5	5	5	5	5	5	5	5	5	5	5	ILMN_1652609	CAAGAGGAACAGTAACAGGGCACATCAGGGGAAACACGAAACATACGGCC	1	1	1	1	1	1	1	1	1	1	1	1	1	1	1	1
LOC642538	PREDICTED: similar to nuclear DNA-binding protein	5	5	5	5	5	5	5	5	7.90462	5	5	5	5	5	5	5	5	5	5	5	5	5	5	5.87299	ILMN_1652611	CGTACTTGCTCTGTGCTGCTTCGAGCCCCTAAGCTTGATCTTCAAATACT	1.58092	1	1	1	1	1	1	1	1	1	1	1	1	1	1	1.1746
LOC375295	PREDICTED: hypothetical gene supported by BC013438	5	5	5	5	5	5	5	5	5	5	5	8.14364	5	5	5	5	5	5	5	5	5	5	5	5	ILMN_1652628	TTGCCATCAAGGGGGGACGATTTACCAAAGCCCAAGACTGCGCCTCCTCC	1	1	1	1.62873	1	1	1	1	1	1	1	1	1	1	1	1
GLIPR2	GLI pathogenesis-related 2	219.318	132.859	548.297	3413.97	2092.61	1635.54	922.974	520.761	129.702	100.909	505.057	635.856	600.515	491.851	500.528	595.262	81.1719	424.477	1858.6	1786.06	816.063	1285.39	1259.93	1125.9	ILMN_1652631	CTAGGCAGGTATTATGGACAAGCTTGGCAAATCCACAGCCCATGGGCCAC	0.591389	0.759515	0.921137	0.186251	0.28697	0.300727	0.542299	1.14306	0.370111	3.19493	3.38977	0.523163	0.389975	0.785913	1.36507	2.16203
LRRC58	PREDICTED: leucine rich repeat containing 58	61.9335	93.897	68.7534	76.4769	100.617	87.2949	59.4233	69.5044	91.7396	67.7802	78.7617	106.655	97.925	85.9387	77.2626	92.8195	86.5054	115.921	98.7846	99.4674	125.838	90.8398	93.4397	61.5951	ILMN_1652638	GCAAGCCTTGTGGGGATCCTGCTGGCCAGAAGCAAGCGGGAAAGGCAATA	1.48126	0.721857	1.14557	1.39461	0.973241	0.984464	1.30021	1.33545	1.39675	1.23456	1.4368	1.30062	1.25066	1.04061	1.57244	0.886204
LOC652173	PREDICTED: similar to phosphodiesterase 4D interacting protein isoform 1	5	5	5	6.07123	6.02102	5	5	5	5	5	5	5	5	5	5	5	5	5	5	5	5	5.4904	5	5	ILMN_1652639	CTGCAGAGCTAGTTTTTGTAAGCCATGTAATAGATCCTTGCCATTTCTAC	1	1	1	0.823557	0.830424	1	1	1	1	1	1	0.823557	0.830424	1.09808	1	1
LOC441196	PREDICTED: similar to zinc finger protein 655 isoform a	5	5	5	5	5	5	5	5	5	5	5	5	5	5	5	5	5	5	5	5	7.21032	5	5	5	ILMN_1652646	AGCCTGTCCCATAGCAGCCTTCCTCTCACTACTTTCCTGGCATCTAATGC	1	1	1	1	1	1	1	1	1	1	1	1	1.44206	1	1	1
INPP4A	inositol polyphosphate-4-phosphatase, type I, 107kDa, transcript variant a	12.9377	7.06117	13.1156	23.0532	8.22516	5	5	8.51922	5	26.0957	5	7.21692	5	10.5501	5	6.63065	15.7587	20.0856	26.2405	29.6386	5	21.8583	8.78895	5	ILMN_1652647	GACACACTGGTGCATGCTGGGGACCTGCTCACCGCCCTGTACTTCATCTC	0.386468	3.69566	0.381224	0.313055	0.607891	2.11001	1	0.778316	1.21804	2.84452	2.0007	1.28566	0.607891	4.37166	1.75779	0.586908
LOC643722	PREDICTED: similar to Poliovirus receptor related protein 2 precursor	5	5	5	5	5	5	5	5	5.94463	11.4139	5	5.37106	10.5481	8.73885	14.7281	16.8122	8.09923	5	5	5	9.07852	8.37203	6.1677	5	ILMN_1652649	GCTGACGAAACACATGGCAAGATAGAGCTGTCCTAGGCCCTAAAACTCGC	1.18893	2.28278	1	1.07421	2.10962	1.74777	2.94563	3.36245	1.61985	1	1	1	1.8157	1.67441	1.23354	1
SH3KBP1	SH3-domain kinase binding protein 1, transcript variant 2	5	5	5	5	5	5	8.77106	5	5	5	5	5	5	5	5	5	5	5	5	5	5	5	17.5607	16.7949	ILMN_1652650	CTCTGAGAGCACAGAGGAGGCAAAAGCTTCTGTGGGATGTGCTAGTCGGC	1	1	1	1	1	1	0.570057	1	1	1	1	1	1	1	2.00211	3.35897
LOC647357	PREDICTED: similar to CG14980-PB, transcript variant 1, misc RNA.	5.07559	10.6279	5	5	5	5	5	10.5244	5	5	5	19.1008	5.7661	7.24808	6.07716	5	7.75512	6.78589	8.09039	5	5	5	5	7.88109	ILMN_1652660	GTGATGTGCCACAAAGGAGCCAAACACCTTCGAGTTGCAGCCCGTGACCT	0.985107	0.47046	1	3.82015	1.15322	1.44962	1.21543	0.475088	1.52793	0.638498	1.61808	1	1	1	1	0.748842
GRB10	growth factor receptor-bound protein 10, transcript variant 4	18.2321	19.955	21.6675	21.2776	26.478	17.6209	16.5458	21.6602	21.5271	32.0018	21.0624	21.4932	17.0847	29.6023	37.7838	31.9499	16.8549	18.0965	12.5228	11.1629	18.5587	9.32081	9.58368	23.5096	ILMN_1652662	GCCTTAGTCAGAGGCCCTTTTCTCTGTCCTGAACCCCCAGGTATGGGTGA	1.18072	1.6037	0.972077	1.01013	0.645242	1.67995	2.28359	1.47505	0.924461	0.906868	0.577955	0.524632	0.70091	0.528964	0.579222	1.08538
LOC647049	PREDICTED: hypothetical protein LOC647049	5	5	5	5	5	5	5	5	5	5	5.22229	5	5	5	5	5	5	5	5	5	5	5	5	5	ILMN_1652666	GAGAATCTGCTGGGGCAATTAGCAGCCCTGCACTGACCTTGAGGAGGTAC	1	1	1.04446	1	1	1	1	1	1	1	1	1	1	1	1	1
PRAMEF1	PRAME family member 1	5	5	5	5	5	5	5	5	5	5	5	5	5	5	5	5	5	5	5	5	5	5	5	5	ILMN_1652670	CCTCCTGGCCTTCGAGGCTTCCCATTTCGCACTCCACTAAAGAAAAATCA	1	1	1	1	1	1	1	1	1	1	1	1	1	1	1	1
LLGL2	PREDICTED: lethal giant larvae homolog 2, transcript variant 8	5	5	5	5	5	5	5	5	5	5	5.75075	5	5	5	5	5	12.2994	5	5	5	5	5	5	5.83096	ILMN_1652674	CAAACTCTTTTTAGCCTTCGGTTATGACGATGAGTTATATGTAAGCGGCC	1	1	1.15015	1	1	1	1	1	2.45988	1	1	1	1	1	1	1.16619
FAM89A	family with sequence similarity 89, member A	15.878	5	172.119	473.18	537.256	380.549	194.656	148.87	9.23151	9.23865	11.987	50.3289	185.963	178.965	183.148	180.163	5	52.0078	296.419	709.94	1005.25	673.964	604.501	427.361	ILMN_1652677	GGCAGATGCATATTTCCCAATGTGTGTTCCTGCCGCACTGAATACTCTGG	0.581401	1.84773	0.0696436	0.106363	0.346134	0.470283	0.940884	1.2102	0.314901	10.4016	1.72218	1.50036	1.87108	1.77103	3.10549	2.8707
LOC652616	PREDICTED: similar to neutrophil cytosolic factor 1	5	5	5	5	5	5	5	5	5	5	5	5	5	5	5	5	7.70399	5	5	5	5	5	5	5	ILMN_1652680	GCTCAGCCCTGGAACTGGTGCTACCAGAGTTCCGTAGGGAACCTTTACTC	1	1	1	1	1	1	1	1	1.5408	1	1	1	1	1	1	1
LOC642595	PREDICTED: similar to SET domain and mariner transposase fusion gene	5	5	5	5	5	5	5	5	6.93735	5	6.10979	5.64604	5.46044	5	5	5	5	5.65678	5	5	5	5	5	5	ILMN_1652685	TCCCCACACACGCCTATGCACAAACGTGGATTATCGCACAGACTGGGAGG	1.38747	1	1.22196	1.12921	1.09209	1	1	1	1	1.13136	1	1	1	1	1	1
LOC440104	PREDICTED: similar to RIKEN cDNA 1110012D08	5	5	5	5	5	5	11.9595	5	6.67544	5	5	5	5	5	5	5.88839	5	6.00551	5	5	5	5.81982	5	5	ILMN_1652687	CCGCGAGGTCCGTGGTTTTATTCTTAAAGTCGGCGAGACCAACAACCCAG	1.33509	1	1	1	1	1	0.418078	1.17768	1	1.2011	1	1	1	1.16396	0.418078	1
LOC202134	PREDICTED: hypothetical protein LOC202134, transcript variant 5	29.9316	20.2041	12.8191	28.559	27.4213	13.402	10.7328	17.0063	32.8021	15.8444	27.0144	22.1509	12.3432	33.7955	22.3351	26.2748	30.4783	7.12108	6.22888	40.5984	16.1327	26.126	5.77578	10.8535	ILMN_1652689	GCCAGAGGAGACCAGAGGCTTGGGTTTTGATGAAATCCGGCAACAGCAGC	1.0959	0.784217	2.10736	0.775618	0.450134	2.52167	2.08102	1.54501	1.01827	0.352457	0.485907	1.42156	0.588329	1.9494	0.538145	0.638205
SHH	sonic hedgehog homolog	5	5	5	5	5	5	5	5	5	5	5	5	5	5	5	5	5	5	5	5	5	5	5	5	ILMN_1652693	CAGAGCAGCTTCAGCGCAAGGCCCTGCTGCAGGAACTACAGCGTTGGGCT	1	1	1	1	1	1	1	1	1	1	1	1	1	1	1	1
FAM131B	family with sequence similarity 131, member B	5	5.10727	5	5.97557	5	7.92885	5	5	5	5	5	10.1326	12.7466	5	5	5	5	5	5	5	5	7.57354	5	10.7802	ILMN_1652694	ATGCTTGTGCTCAATTGCAGGGTCCTCGTTCTCGAGTGTGCAGAGGGCGA	1	0.978997	1	1.69567	2.54931	0.630608	1	1	1	0.978997	1	0.83674	1	0.955187	1	2.15605
LOC647102	PREDICTED: ETS domain protein Elk-1-like	5	20.6539	6.74616	9.39183	8.00592	19.0414	5.9707	8.69286	5	5	5.78285	13.4217	6.24241	5	7.33893	6.94252	8.55104	16.1933	5	5	13.905	9.48757	9.09316	5	ILMN_1652700	TGCAGAGGCAGGACTTGGGAATCTGAAATGAGACCAGCCGGGAGCTGTGA	1	0.242085	0.857205	1.42909	0.779724	0.262585	1.22916	0.798646	1.71021	0.784029	0.741162	0.532378	1.73684	0.498259	1.52296	0.575185
FLJ20972	hypothetical protein FLJ20972	5	5	5	5	5	5	5	5	5	5	5	5	5	5	5	5	8.83445	5	5	5.31804	5	5	5.16781	5	ILMN_1652701	TGAGTGGGTCTCATGGGAACACAGGTGCACTTTCCCACACTTGTCCCCCC	1	1	1	1	1	1	1	1	1.76689	1	1	1.06361	1	1	1.03356	1
LOC648815	PREDICTED: similar to hydrocephalus inducing	5.61926	6.42423	11.349	8.13006	14.4995	7.23921	27.0041	25.4767	11.2052	6.20592	6.89027	6.48243	7.42352	7.34902	8.10943	5	11.6914	5	7.42324	10.6196	5.51395	11.2063	5	5	ILMN_1652711	GCATGGAGCCCTGTGCTTCAACATCCGGTATGGGACAACTGTCGAAGAGG	1.99406	0.966018	0.607126	0.79734	0.511986	1.01517	0.300304	0.196258	2.0806	0.778304	0.654088	1.30621	0.380287	1.54799	0.185157	0.196258
C10orf111	chromosome 10 open reading frame 111	5	5	5	5	5	5	5	5	5	5	5	5	5	5	5	5	5	5	5	5	5	5	5	5	ILMN_1652715	TACCACCAACGACTGCAGTCTGCCCCACCGCCACCAACGACTGCAGTCCG	1	1	1	1	1	1	1	1	1	1	1	1	1	1	1	1
THEX1	three prime histone mRNA exonuclease 1	18.475	44.2728	30.9219	33.5067	30.4416	25.9711	17.512	20.3599	39.0565	23.4351	51.332	42.8506	33.347	34.3124	34.3888	35.1619	15.4785	6.23824	13.8073	5	8.8894	7.54009	5.89724	6.2874	ILMN_1652716	CAAGGTTGGGCCAGACACTCAGGAAATAGGGTTGTCGTCCTACCTCCCCC	2.11402	0.529334	1.66006	1.27887	1.09544	1.32118	1.96373	1.72702	0.837807	0.140905	0.446522	0.149224	0.292015	0.290326	0.336755	0.308813
TMCO5A	transmembrane and coiled-coil domains 5A	5	16.6009	5	7.58538	5	5	7.23712	12.0525	9.76813	8.0038	5	6.12168	15.3342	10.2074	5	5	5	9.53648	5	5	5	5	5	5	ILMN_1652719	CAGAAATGTGTTTATCTGCTGTGGGAACCCCTTTATCCCATAAAGCCCTC	1.95363	0.482131	1	0.807036	3.06683	2.04148	0.690882	0.414851	1	0.574457	1	0.659162	1	1	0.690882	0.414851
LOC648758	PREDICTED: hypothetical protein LOC648757, transcript variant 2	38.1917	77.2891	69.3689	28.8305	15.6272	25.3268	6.27757	5	53.1775	65.8933	74.4433	37.4219	18.3532	19.0874	13.0101	10.2697	37.0481	6.49805	5	5	8.04499	5.22286	6.18328	8.93422	ILMN_1652721	AGGCCTCAGAGAAGCCCACAGAGGAGGCCGCAGAAGAGCCCGGTGGAGTA	1.39238	0.852557	1.07315	1.29799	1.17444	0.753643	2.07247	2.05394	0.970057	0.0840747	0.0720785	0.173427	0.514806	0.206218	0.984981	1.78684
C14orf2	chromosome 14 open reading frame 2	461.538	539.053	554.212	451.074	602.644	593.83	636.67	755.022	586.402	787.915	640.993	495.296	539.703	578.152	623.854	662.186	921.393	868.429	1030.09	970.075	906.027	918.424	1108.93	1259.9	ILMN_1652722	GTCATCACCCCCAGCTTCACACCCTTCACCGGTTTCCCATCATTGCCTAG	1.27054	1.46167	1.15659	1.09804	0.895558	0.973599	0.97987	0.877041	1.99635	1.61103	1.85866	2.15059	1.50342	1.54661	1.74177	1.6687
GLT8D1	glycosyltransferase 8 domain containing 1, transcript variant 1	5	5	5	5	5	5	5	5	5	7.07543	5	5	5	5	5	5	5.67307	5	5	5	5	5.20768	5	5	ILMN_1652727	GCTCAGTGGAGAATACAATCTAAACGAACAGGTGAATACAGAAGACAGTG	1	1.41509	1	1	1	1	1	1	1.13461	1	1	1	1	1.04154	1	1
ANK2	ankyrin 2, neuronal, transcript variant 1	5	5	5	5	5	5	5	5	5	5	5	5	5	5	5	5	9.18676	5	5	5	5	5	5	8.02641	ILMN_1652729	TACTTCATGGGGGGACGGCTCCACCCAGCCTGCGCCACTGTGTTCTTAAG	1	1	1	1	1	1	1	1	1.83735	1	1	1	1	1	1	1.60528
HTR7	5-hydroxytryptamine receptor 7, transcript variant d	5	5	5	5	5	5	5	5	5	5	5	5	5	5	5	5	5	5	5	5	5	5	5	5	ILMN_1652732	CCATCTACCCTCTACCACCTTGCACAGTGGGCACTGGTCACTCCTATGTG	1	1	1	1	1	1	1	1	1	1	1	1	1	1	1	1
RFXAP	regulatory factor X-associated protein	74.1803	82.0304	94.6007	98.7328	100.845	92.5132	97.5593	93.3697	87.8898	73.3906	92.9078	67.2903	78.3819	58.7696	54.672	48.0367	83.2615	103.939	96.022	124.817	100.776	119.163	107.167	86.5571	ILMN_1652735	CAGGAGGCCCTTTTGCAAGGCTTAGGGTGTGGCCAGCCCTGAAAGCTACT	1.18481	0.894676	0.982105	0.681539	0.777254	0.635256	0.560397	0.514478	1.12242	1.26708	1.01502	1.26419	0.999317	1.28807	1.09848	0.927036
RPS6KA3	ribosomal protein S6 kinase, 90kDa, polypeptide 3	23.975	11.5791	8.18365	27.6785	28.3693	38.8079	41.2488	57.294	41.6921	20.7916	26.974	33.8338	36.7501	59.8744	58.0181	74.1659	5	8.67286	27.5484	30.7504	22.5795	30.096	25.2774	31.0369	ILMN_1652736	ATGGGGGGTGTGACCAAAATCAGTGGGATGTGGCAGGAAGCTGCAGCCCA	1.73899	1.79561	3.29608	1.22239	1.29542	1.54284	1.40654	1.29448	0.208551	0.74901	3.36627	1.11098	0.795912	0.775511	0.612802	0.541713
LOC646871	PREDICTED: hypothetical protein LOC646871	5	5	5	5	5	5	5	5	5	5	5	5	5	5	5	5	5	5	5	5	5	5	5	6.88574	ILMN_1652737	TTTCTTGAATTGGATGACACTTTCCATTCCTGCAAAGGGAGCGTGAGGGC	1	1	1	1	1	1	1	1	1	1	1	1	1	1	1	1.37715
LOC389786	PREDICTED: hypothetical LOC389786	5	5	5	5	12.5126	5	5	5	5	5	5	5	5	5	5	5	5	5	5	8.61715	5	5	5	5	ILMN_1652740	AGCCCCAAGAGATTGCAGATGTCAGCGTCCAGATGTGCAGCCCCAGCAGA	1	1	1	1	0.399598	1	1	1	1	1	1	1.72343	0.399598	1	1	1
LOC642257	PREDICTED: similar to similar to RPL23AP7 protein	5	5	5	5	5	5	5	5	5	5	5	5	5	5	5	5	5	5	5	5	5	5	5	5	ILMN_1652745	GCCATCCCTCTCCCGAATGGGGCGGTCCTCTGTGAAGTTGCAGCTGCTCT	1	1	1	1	1	1	1	1	1	1	1	1	1	1	1	1
LOC644631	PREDICTED: hypothetical protein LOC644631	5	5	7.86846	6.55435	5.40025	5	5	7.33293	5	5	5	5	6.23206	5.09823	6.70933	7.1905	5	5	5	5	5	7.30307	5	5	ILMN_1652747	CTGCTGAGAACAAGAAGTTTGTCCCAGAGGGGCCTGGGGAATTGTTCAGC	1	1	0.635448	0.762852	1.15403	1.01965	1.34187	0.980577	1	1	0.635448	0.762852	0.925882	1.46061	1	0.681856
ERF	Ets2 repressor factor	130.334	146.198	172.543	163.792	197.402	191.4	216.876	200.233	130.665	179.329	141.193	140.493	138.854	142.226	144.685	159.232	141.315	101.899	137.373	190.921	232.185	254.695	230.077	203.159	ILMN_1652749	GATACAAGCCTAGGAGCCCCAGCCCCCTTTTCTTGACCATATCACAAGTG	1.00254	1.22662	0.818307	0.857756	0.703409	0.743085	0.66713	0.79523	1.08426	0.696997	0.796168	1.16563	1.1762	1.3307	1.06087	1.01461
PAAF1	proteasomal ATPase-associated factor 1	383.926	399.628	589.4	500.208	457.973	507.034	505.552	491.799	425.276	419.112	406.846	299.552	254.061	229.793	247.146	251.373	327.785	564.239	481.342	348.774	313.457	346.009	352.626	334.943	ILMN_1652753	GCCCTGAGCTGAACTGGGTTGTGTTAACACATTGGTAGAGCTATGATTCC	1.1077	1.04876	0.690272	0.598855	0.55475	0.45321	0.488864	0.511128	0.85377	1.41191	0.816665	0.697258	0.684445	0.682418	0.697508	0.681056
ZNF428	zinc finger protein 428	957.792	1110.04	1582.35	2852.32	2957.21	3544.84	4012.85	4147.83	1042.51	792.32	1626.36	1951.59	1908.87	1960.64	2163.27	2209.32	1154.94	1601.27	2055.35	2942.85	3462.01	3790.82	4267.37	4210.22	ILMN_1652754	AACACCCTGATTCGGCCTGATGGAGAGAAGAAGGCATATGTTCGACTGGC	1.08846	0.713774	1.02781	0.684209	0.645497	0.553098	0.539086	0.532646	1.20584	1.44253	1.29892	1.03174	1.1707	1.06939	1.06343	1.01504
LOC643878	PREDICTED: similar to type II keratin Kb4	5	5	5	5	5	5	5	5	5	5	5	5	5	5	5	5	5	5	5	5	5	5	5	5	ILMN_1652756	CTTCAGGGGTAGGGGTGCCGTCAGTTCTTCAATCAGCTGGCACACACTTG	1	1	1	1	1	1	1	1	1	1	1	1	1	1	1	1
LOC647579	PREDICTED: hypothetical protein LOC647579	5	5	5	5	5	5	5	5	5	5	5	5	5	5	5	5	5	5	5	7.59576	5	5	5.63766	5.47513	ILMN_1652758	TACCACCACCCCACTTGTGGTGCAATATGTTCCAAAACCTACCAGCACAG	1	1	1	1	1	1	1	1	1	1	1	1.51915	1	1	1.12753	1.09503
LOC653203	PREDICTED: similar to hypothetical gene supported by BC039313, transcript variant 2	5	5	5	5	5	5	5	5	5	5	5	5	5	5	5	5	5	5	5	5	5	5	5	5	ILMN_1652761	AGTGGGCATCAGCAGCAGGGTTTTGGGTTGACCCCAATCCAACCCGGGGA	1	1	1	1	1	1	1	1	1	1	1	1	1	1	1	1
HIC2	hypermethylated in cancer 2	649.061	665.359	912.923	1363.99	1090.01	1053.5	1051.91	1032.88	608.821	376.106	689.446	935	1166.77	1200.11	1183.84	996.064	389.913	478.018	496.438	787.266	673.614	889.199	701.686	685.117	ILMN_1652762	CTCCTCTTCCGGGTCCGTGGGCGAGTCTTCATCTAAGGGACCAAGATACT	0.938003	0.565267	0.755207	0.685488	1.07042	1.13916	1.12542	0.964354	0.600735	0.718437	0.543789	0.577178	0.617988	0.844045	0.667056	0.663306
LOC389203	PREDICTED: hypothetical gene supported by BC032431	76.7098	76.8434	75.4007	66.8337	63.6592	60.8484	47.3391	52.5345	78.034	79.1956	88.6767	64.2779	60.7218	50.3212	67.2871	53.1647	120.058	71.5454	87.1181	78.7491	79.0082	54.6279	58.2079	48.3293	ILMN_1652763	GAGAGCGGCCAGGCTCCAAAAGCGTCATCGAGGCAGTCGGCTGGCGTTTT	1.01726	1.03061	1.17607	0.96176	0.953858	0.826993	1.42139	1.012	1.56509	0.931054	1.1554	1.17828	1.24111	0.89777	1.22959	0.919955
LOC440589	PREDICTED: similar to ribosomal protein S2, transcript variant 3	13791.8	13977.4	13333.6	12743.5	13211.7	14889.4	12465.2	10595.7	11947.2	8193.06	13675	12983.5	13186.8	13925	13658.9	13449.2	13044.7	11936.7	12225.9	12757.4	12008.4	12019.7	13166.6	12381.6	ILMN_1652768	GGACATTTTGGAGAACCAGACCATGGACAACCATATGCAGCTGGGCATGA	0.866251	0.586163	1.0256	1.01884	0.998115	0.935228	1.09576	1.26931	0.945829	0.854001	0.916921	1.00109	0.908917	0.807264	1.05627	1.16855
CDC42EP2	CDC42 effector protein 2	70.2922	77.3301	76.7718	47.1365	28.5182	27.4319	22.0616	33.877	27.2205	20.9581	27.048	38.0573	33.4992	39.848	56.6109	53.762	71.8353	16.6463	27.745	15.3786	19.6839	21.3137	30.1317	27.2737	ILMN_1652777	CCAGGAATGTGGGCTCTTAGTGATTCCAGATAAGGGCAAAGCCTGGGGCC	0.387247	0.271021	0.352317	0.807384	1.17466	1.45262	2.56604	1.58698	1.02195	0.215263	0.361395	0.326257	0.690222	0.77697	1.3658	0.805081
TMOD2	tropomodulin 2	5	5	5	5	5	5	5	5.70025	5	5	5	5	5.18298	5	5	5	5.92191	5	5	5	5	5	5	5	ILMN_1652780	ATCATGCGGATGATGGAGCTGAAGCCCAAGCAGGTAGTGACCGTGCCTGG	1	1	1	1	1.0366	1	1	0.877154	1.18438	1	1	1	1	1	1	0.877154
MUCDHL	mucin and cadherin-like, transcript variant 4	5	13.8556	5	5	5	5	5	5	5	5	5	5	5	5	5	5	5	5	5	5	5	5	5	5	ILMN_1652784	GGATCTTCCCTCAGTTCAGCTTTCTGATGACACTGCAGCCCCAGCCAACG	1	0.360865	1	1	1	1	1	1	1	0.360865	1	1	1	1	1	1
LOC338805	PREDICTED: similar to heat shock 70kD protein binding protein	5	5	5	5	5	5	5	5	5	5	5	5	5	5	5	5	5	5	5	5	5	5	5	5	ILMN_1652786	CTGAGGGGCTGCTCTATGCTGTGTATGCGCCTCTCTGGCATCCGAGACAT	1	1	1	1	1	1	1	1	1	1	1	1	1	1	1	1
PIK3AP1	phosphoinositide-3-kinase adaptor protein 1	5	12.9254	8.98733	8.59483	5	5	16.1072	14.032	10.8199	5.74281	8.68288	5	5	5	5	7.25407	5	36.5954	54.8073	13.0602	5	5	5.13729	11.6758	ILMN_1652787	AGAAGAGCATACCAATGCAATAGGCACTCTCCACGGCGGTTTGACAGCCA	2.16397	0.444305	0.966125	0.581745	1	1	0.31042	0.516968	1	2.83128	6.09829	1.51954	1	1	0.318944	0.832085
CLK1	CDC-like kinase 1	14.636	26.3924	23.6311	29.2307	34.6902	51.7185	47.4704	42.5037	30.0487	45.6338	17.7389	31.1878	22.1229	32.6211	40.3222	26.0718	65.9286	73.6137	101.842	90.7443	98.4881	69.3204	81.5416	53.8422	ILMN_1652790	TCTGCAGGGACACTGGGCGATACTTGGCAGTGACTGTTCTACCTTGAGGC	2.05307	1.72905	0.750659	1.06695	0.637728	0.630744	0.849418	0.613401	4.50456	2.7892	4.30966	3.10441	2.83908	1.34034	1.71774	1.26677
FAM174B	family with sequence similarity 174, member B	283.602	484.934	310.934	391.092	292.122	241.04	225.258	151.82	242.484	227.855	243.655	234.396	222.528	200.288	197.226	130.801	292.487	110.638	181.891	96.9192	213.962	121.373	113.957	124.029	ILMN_1652797	CATTGATAGTATTGTTTCCTTGTTTTCTTTCTGTAGATTTTTAACATGAT	0.855016	0.469869	0.783622	0.599337	0.761764	0.830933	0.875556	0.861553	1.03133	0.228152	0.584984	0.247817	0.732439	0.503539	0.505893	0.816947
LOC441873	PREDICTED: similar to PRAME family member 9	5	5	5	6.20423	5	5	5	5	5	5	5	5	5	5	5	5	5	5	5	5	5	5	5	5	ILMN_1652799	CCTAGGCAATCCGCCCCAAGCATCCTTTCTGCTTTGTCTCCAGGAGTCTC	1	1	1	0.805902	1	1	1	1	1	1	1	0.805902	1	1	1	1
ATP5J	ATP synthase, H+ transporting, mitochondrial F0 complex, subunit F6, nuclear gene encoding mitochondrial protein, transcript variant 1	630.025	575.09	559.432	422.084	461.452	440.775	705.686	844.214	739.82	358.578	511.337	495.752	621.046	546.597	543.672	510.336	849.014	862.283	909.257	754.363	540.822	602.354	753.05	877.712	ILMN_1652806	AAGTCACTGATGCAGCCTCTGGCCCTCAGTCTCCCTATCGGCAAAGTGGG	1.17427	0.623516	0.91403	1.17454	1.34585	1.24008	0.770416	0.60451	1.34759	1.49939	1.62532	1.78724	1.172	1.36658	1.06712	1.03968
HOXA3	homeobox A3, transcript variant 1	5	5	5	5	5	5	8.06764	5	5	5	5	5	5	5	5	5	6.59509	5	8.43693	5	5	5	5	5	ILMN_1652807	CCCGCTACTGTCGTTATTGATCACATCTGTGTGAAGCCAAAGCCCCGTGG	1	1	1	1	1	1	0.61976	1	1.31902	1	1.68739	1	1	1	0.61976	1
LOC643191	PREDICTED: similar to tigger transposable element derived 2	7.25478	5	5	5	5	5	5	5	5	5	5	5	5	5	5	5	5	5	5	5	5	5	5	5	ILMN_1652808	GGGATTGTTTCTCTGCCACCCTCATACCAGATCTGCTTCATCCCTGTCTG	0.689201	1	1	1	1	1	1	1	0.689201	1	1	1	1	1	1	1
OPA3	optic atrophy 3, transcript variant 2	17.3528	22.9989	9.07394	6.30424	13.4441	20.1296	36.0424	25.6177	31.1448	64.7611	18.7864	19.7315	15.1862	22.4083	21.2002	13.7193	21.5243	13.7771	21.3951	17.14	29.1534	26.7212	23.9487	12.3138	ILMN_1652819	CCCCAGAGAGGTAAACGGAGGCTAGAGAAATTACGCAGCTGGGACCAGGC	1.7948	2.81583	2.07037	3.12988	1.12959	1.1132	0.588202	0.535539	1.2404	0.599032	2.35786	2.71881	2.1685	1.32746	0.664459	0.480675
IL10RA	interleukin 10 receptor, alpha	5	5	5	5	5	5	5	5	5	5	5	5	5	5	5	5	5	8.78789	5	5	5	5	5	5	ILMN_1652825	CGGCCATCATGGAGAAGAAGGACTGTCCCCGCAACCACAGCCACACCAGG	1	1	1	1	1	1	1	1	1	1.75758	1	1	1	1	1	1
LRRC17	leucine rich repeat containing 17, transcript variant 2	14.1462	22.9367	5	5	5	5	10.1477	16.7833	18.1703	8.11181	28.0981	7.98604	5	5	5	5	14.885	5	18.2585	5	5.20301	5	5	21.6419	ILMN_1652826	ATCCGTGAAACCGGGTGGTCCCAAGAGCTAGAAACTCAGGAAACCCCAGG	1.28447	0.35366	5.61963	1.59721	1	1	0.492721	0.297915	1.05223	0.217991	3.65171	1	1.0406	1	0.492721	1.28949
LOC644010	PREDICTED: hypothetical protein LOC644009, transcript variant 2	5	5	5	5	5	5	5	5	5	5	5	5	5	5	6.68717	5	5	5	5	5	5	5	5	5	ILMN_1652837	CGGGGATTTTGTGCTTACACGTTTGCTGCAACAGATGGTCTTCTCCTTCC	1	1	1	1	1	1	1.33743	1	1	1	1	1	1	1	1	1
PCYT2	phosphate cytidylyltransferase 2, ethanolamine	85.3405	122.43	157.148	97.6334	112.085	144.88	286.927	226.231	65.4873	115.783	155.306	168.171	176.106	170.202	165.974	125.813	125.423	210.393	179.927	120.666	93.752	107.608	153.593	118.575	ILMN_1652846	GCAACCATGCAAAAGAAATTAATTTGGCCAGGCACAGTGGCTCATGCCTG	0.767365	0.945708	0.988276	1.72248	1.57118	1.17478	0.578455	0.556128	1.46967	1.71847	1.14495	1.23591	0.836436	0.742738	0.535305	0.524133
GAS2	growth arrest-specific 2, transcript variant 2	5	5	5	5	5	5	5	5	5	5	5	5	5	5	5	6.6718	5	5	5	7.60199	5.19962	9.49832	6.6277	5	ILMN_1652852	AGCATCCTGTAAATAAACATTCAAGTCCACCCTTTTCTTGACTTCAAAAA	1	1	1	1	1	1	1	1.33436	1	1	1	1.5204	1.03992	1.89966	1.32554	1
LOC653569	PREDICTED: similar to coiled-coil-helix-coiled-coil-helix domain containing 7	5	5	5	5.3482	5	5	5	5	5	5	5	5	5	5	5	5	5	5	5	7.46805	6.54254	5	5	5	ILMN_1652854	GTGCTGCATAACCAGTACTCTTGACAACACCGGGAGAGACGTTCTGTGGA	1	1	1	0.934894	1	1	1	1	1	1	1	1.39637	1.30851	1	1	1
SLC15A1	solute carrier family 15, member 1	6.61164	5	5	5	5	5	5	5	13.087	5	5	44.5088	62.4329	42.7105	29.5238	27.832	5	5	15.6773	5.60801	5	5	5	5	ILMN_1652857	AAGCCCAAGAGGAGATTTTTGCCATGCCTGAGTTCTTTCCTATCCCACCC	1.97938	1	1	8.90177	12.4866	8.54209	5.90476	5.56641	0.756242	1	3.13546	1.1216	1	1	1	1
BAIAP2	BAI1-associated protein 2, transcript variant 2	7.6343	5.24922	7.96301	5	8.92352	5	12.8773	5	11.2154	7.28892	5	6.83764	9.84937	12.0615	9.71718	5.72151	25.2396	5.13785	8.01944	9.52586	12.8281	12.4207	11.6027	6.68397	ILMN_1652865	CCAACAACTGAAACGGACTCTGAAAACACGAGCCATGGAATTGAGGACAG	1.46908	1.38857	0.627903	1.36753	1.10375	2.41229	0.7546	1.1443	3.30608	0.978785	1.00709	1.90517	1.43756	2.48414	0.901021	1.33679
LMX1B	LIM homeobox transcription factor 1, beta	5	9.41095	5	5	5	5	5	5	5	5	5	5	5	5	5	5	5	5	5	5	5	5	5	5	ILMN_1652866	GTACCTTGCACACTTATTACTGCCTCAGTTGTTGCCTGGAGACGTAAGGA	1	0.531296	1	1	1	1	1	1	1	0.531296	1	1	1	1	1	1
PLSCR5	PREDICTED: phospholipid scramblase family, member 5	5	5	5	5	5	5	5	5	5	5	5	5	5	5	11.0192	19.5607	5	5	5	5	5	5	6.59258	5	ILMN_1652871	CTGGCTCCCAGGGGAATAGAGGAAACCAGGAATTCATTTCAAAATCATCA	1	1	1	1	1	1	2.20383	3.91214	1	1	1	1	1	1	1.31852	1
UBOX5	U-box domain containing 5, transcript variant 1	5.78991	5	8.80565	5	5	7.60961	7.05322	5.40486	5	8.12897	5	5	5	5	5	8.07788	11.5162	5	5	5	5	12.6811	5	5.72627	ILMN_1652872	TCTTTTGGTCCAGACCCTCAAATCTTAAAAATAGCTTCAAGTTGTTAAGG	0.863571	1.62579	0.567817	1	1	0.657064	0.708896	1.49456	1.98901	1	0.567817	1	1	1.66646	0.708896	1.05947
LOC392215	PREDICTED: similar to zinc finger protein 92 isoform 2	5	5	5	5	5	5	5	5	5	5	5	5	5	5	5	5	5	5	5	5	5	5	5	5	ILMN_1652876	ACACAGCAAGTTAGTAGTTGAGCCTGACCATGAGTCTTCTGACTCTGTTC	1	1	1	1	1	1	1	1	1	1	1	1	1	1	1	1
FLJ00312	PREDICTED: similar to ARF GTPase-activating protein, transcript variant 5	5	5	5	5	5	5	5	5	5	5	5	5	5	5	5	5	5	5	5	5	5	5	5	5	ILMN_1652881	ACAGTGGGGTTACAGGGAGTCATCATCAGCCCTACCCCTTGGCCAACCAC	1	1	1	1	1	1	1	1	1	1	1	1	1	1	1	1
C8orf30A	chromosome 8 open reading frame 30A	5	6.54205	5	12.6284	5	5	5	5	5	7.47524	5	5	7.52869	5	5	5	5	5	5	6.89973	5	5	5	5	ILMN_1652888	GCAGTTGTAAGCCACCGTGTCCAGCCAGTTTCTGTTGTTTGAAGCCCCCA	1	1.14265	1	0.395934	1.50574	1	1	1	1	0.764287	1	0.546368	1	1	1	1
LOC653349	PREDICTED: similar to DMRT-like family C1, transcript variant 2	5	6.021	5	5	5	5	5	5	5	5	5	5	5	5	5	5	5	5	5	5	5	5	5	5.72122	ILMN_1652890	CGTGTCCTCACCATGGCGTAGCTGTCTCCACCCCGGTATCAGCTCCCGCA	1	0.830427	1	1	1	1	1	1	1	0.830427	1	1	1	1	1	1.14424
GBGT1	globoside alpha-1,3-N-acetylgalactosaminyltransferase 1	88.3271	88.1091	74.5924	95.3685	61.2438	75.5994	76.2503	102.137	115.147	78.8575	105.453	138.577	166.2	137.989	162.293	104.861	77.4993	36.8901	49.3537	111.567	111.19	42.2367	42.2953	45.1978	ILMN_1652906	TCTGGGGTCAGAGAGGCAGTAACCGGCCTGGGAATCCGGACATGACACTG	1.30364	0.894998	1.41372	1.45307	2.71375	1.82527	2.12843	1.02667	0.877412	0.418686	0.661646	1.16985	1.81554	0.55869	0.55469	0.442521
CDC5L	CDC5 cell division cycle 5-like	264.269	295.158	250.395	236.319	289.772	264.997	249.703	278.395	283.201	407.174	329.693	351.671	301.58	280.226	284.272	318.694	162.055	217.42	170.365	167.458	168.198	202.291	189.733	158.358	ILMN_1652907	TTCAGTGCCTTCTGCAGTTTCCCCAGAGCTCCTCAAGAATAACGGAAGGG	1.07164	1.37951	1.31669	1.48812	1.04075	1.05747	1.13844	1.14475	0.613219	0.736623	0.680386	0.70861	0.580449	0.763371	0.759834	0.568823
EZH2	enhancer of zeste homolog 2, transcript variant 1	56.2939	105.074	53.979	82.1302	63.2004	57.8698	52.9309	33.9382	45.3954	75.1216	97.8015	70.4079	42.0591	26.9663	26.1348	10.1997	105.975	58.8913	90.3449	134.086	89.1021	52.6013	70.1089	41.2418	ILMN_1652913	CCAGCTCAGAACAGGACCAGAGGGATGGACCGGGATGACAGGAAAACTGG	0.8064	0.714937	1.81184	0.857271	0.665488	0.465983	0.493753	0.300537	1.88252	0.560472	1.67371	1.6326	1.40983	0.908959	1.32454	1.2152
RHOF	ras homolog gene family, member F	16.8599	7.64603	24.5601	19.6231	8.14578	5	7.96384	10.3001	9.93586	39.9594	14.5898	10.5644	11.3055	6.24945	5	6.13519	16.7768	12.0586	7.83823	5	5	5	11.4652	6.25284	ILMN_1652918	CCATCAGGAATTTGAGTTCTCTCTAACCCAGCTTACTGTGGGACATAGGA	0.58932	5.22616	0.594044	0.538364	1.3879	1.24989	0.627838	0.595646	0.995076	1.57711	0.319144	0.254801	0.613815	1	1.43966	0.607069
LOC641851	PREDICTED: similar to protein phosphatase 1, regulatory subunit 9A	5	5	5	5	5	8.36955	5	5	5	5	5	5	5	5	5	5	5.52812	5	5	5	5	5	5	5	ILMN_1652927	CCCCCGAGAAAAGGATTGCTGTGGGACCATTTAGATCCGACTACCCAGCT	1	1	1	1	1	0.597404	1	1	1.10562	1	1	1	1	0.597404	1	1
ORAI2	ORAI calcium release-activated calcium modulator 2	5	5	5	5	5	5	5	5	5	8.93129	5	5	5	5	9.08382	5	5	8.09757	5	5	5	5	5	14.3072	ILMN_1652928	CCTTGTCGGCTCAAGGACTTTCTCTCATCCCCCTCCCACATGGAAACAGC	1	1.78626	1	1	1	1	1.81676	1	1	1.61951	1	1	1	1	1	2.86144
POGZ	pogo transposable element with ZNF domain, transcript variant 1	15.3055	22.7006	23.6932	27.6722	26.7858	21.8083	15.2859	20.4015	17.9663	17.6469	21.3158	39.854	26.0392	27.6082	32.3976	25.5146	39.0331	78.2358	66.4381	111.036	84.9724	66.7081	54.913	59.7481	ILMN_1652929	GGCCACTCTAGACATATGAATCCAGGCTGACTGCTTAAGTGCCCATCTCG	1.17385	0.777375	0.899659	1.44022	0.972125	1.26595	2.11944	1.25063	2.55026	3.44642	2.8041	4.01254	3.17229	3.05884	3.5924	2.92862
LOC644672	PREDICTED: similar to Claudin-22	20.3608	5	7.50532	6.05079	7.91054	6.75039	5	5	12.746	6.25847	12.9761	5	16.5746	12.5019	11.1171	5.00166	18.1002	14.9253	5.91836	5	5.40044	7.12217	30.0546	14.6692	ILMN_1652931	GCTGAGGAGACTCCGGTCACTGTCCTCGCCCCGCCTCCCCCTTCCCTCCC	0.626005	1.25169	1.72892	0.826339	2.09526	1.85202	2.22342	1.00033	0.888971	2.98506	0.788555	0.826339	0.682689	1.05508	6.01092	2.93384
PRRG3	proline rich Gla 3	5	5	6.27045	5	5	5	5	5	5	5	5	5	5	5	5	5	5	5	5	5	5.42516	5	5	5	ILMN_1652938	AGTGAGCTGCTGGGGATGCTGAGCAACGGAAGCTAGGCAGACTGTCTGGA	1	1	0.797391	1	1	1	1	1	1	1	0.797391	1	1.08503	1	1	1
LOC647060	PREDICTED: hypothetical protein LOC647060	5	11.8421	16.4732	5	5	5	7.32747	13.7096	5.73667	5	5	6.88533	11.7934	14.5061	5	12.1771	7.51418	5	10.4449	5	13.7465	5	17.6095	6.48676	ILMN_1652939	CAGGATTCCACAGAGATTGCAAGTGGAAAAAAGGATGGCCCCCATGGCAG	1.14733	0.422223	0.303523	1.37707	2.35869	2.90123	0.682364	0.888221	1.50284	0.422223	0.634052	1	2.74929	1	2.40322	0.473156
MGC16703	tubulin, alpha pseudogene, non-coding RNA.	5.09821	12.4657	20.217	24.9346	24.4225	31.8869	42.7154	35.5339	5	22.7571	5	10.8805	9.12517	6.57539	5	5	5	6.80293	35.1272	16.8433	53.6107	45.9935	46.6891	35.9772	ILMN_1652940	TGACCTATGGTAGTGCTACTGCACTCCAGCCAGGGCAACAGAGTGAGACC	0.980736	1.82558	0.247317	0.436364	0.373638	0.20621	0.117054	0.140711	0.980736	0.545732	1.73751	0.675498	2.19514	1.44239	1.09303	1.01248
LOC387804	PREDICTED: hypothetical LOC387804	5	5	5	5	5	5	5.98045	5	5	5	5	7.31336	5	5	5	5	5	5	5	5	5	5	5	5	ILMN_1652946	GGCCCTGGGGGACCCTCTGAAGCATTTCTGCCTCACTTTATGTCATCTGC	1	1	1	1.46267	1	1	0.836057	1	1	1	1	1	1	1	0.836057	1
RASAL2	RAS protein activator like 2, transcript variant 1	5	5	5	5	5	5.64463	5	5	5	5	5	5	5	5	5	5	5	5	5	5	5	5	8.00284	5	ILMN_1652952	CCCAGGGAAGCCAAAAGATGGGACACCCCTGCTGTAAAGTTTCATATCAC	1	1	1	1	1	0.885798	1	1	1	1	1	1	1	0.885798	1.60057	1
LOC648622	PREDICTED: similar to ribosomal protein S27	3490.57	3651.34	4376.01	4246.23	4963.85	3946.34	3314.82	3557.68	4142.18	3327.2	3085.33	3739.5	4329.93	4307.25	4570.73	3693.18	5340.79	6171.24	6454.82	5975.9	5407.85	4451.27	3963.53	3798.51	ILMN_1652955	CCTTGTCACATAGAGTGATCTTTCCCAAGAGAAGGGGAAGCACTCGTGTG	1.18668	0.911225	0.705056	0.880665	0.872292	1.09145	1.37888	1.03809	1.53006	1.69013	1.47505	1.40734	1.08945	1.12795	1.1957	1.06769
ABCD2	ATP-binding cassette, sub-family D, member 2	5	5	5	5	5	5	5	5	5.89625	5	5	5	5	5	5	5	5	5	9.12483	5	5	5	5	5	ILMN_1652959	CAGGGGACTGAGGGTGCTTGAGTAGGATGTGAGACTTCATGGGCCTGGGT	1.17925	1	1	1	1	1	1	1	1	1	1.82497	1	1	1	1	1
C1orf194	PREDICTED: chromosome 1 open reading frame 194	5	5	5	5	5	5	5	5	5	5	5	5	5	5	5	5	5	5	5	5	5	6.51372	5	5	ILMN_1652963	GACCTGGCTTTCAAGGCATCTGTCTGGCCTGATGAGAATGGACATCCTGG	1	1	1	1	1	1	1	1	1	1	1	1	1	1.30274	1	1
LOC390332	PREDICTED: similar to retinol dehydrogenase 16	5	5	5	5	5	5	5	5	5	5	5	5	5	5	6.23784	5	5	5	5	5	5	5	5	5	ILMN_1652967	ACTACTAGCTCTTCATCCTTTCTCTGGCATCAAGTACTGGCTGGACAGGC	1	1	1	1	1	1	1.24757	1	1	1	1	1	1	1	1	1
ZNF479	zinc finger protein 479	5.83522	12.3482	7.22591	6.06797	5	5	5	5	5	5	6.29756	8.74158	5	5	10.3611	7.72605	5	6.3857	10.2466	5	5	7.73195	5	5	ILMN_1652969	TTCTGCTTACAGACTCATGGAGAGATTTCTCATGGATGGCTTTCAGCCAC	0.856866	0.404918	0.871525	1.44061	1	1	2.07222	1.54521	0.856866	0.517136	1.41804	0.823999	1	1.54639	1	1
DLK1	delta-like 1 homolog	5	13.3884	5	143.494	227.235	446.883	632.812	293.26	5	8.99306	5	9.01652	5.51869	8.00761	7.90931	11.1276	9.21568	9.69632	6.84985	27.4498	11.3749	28.397	37.3052	75.525	ILMN_1652975	GAGGTGGCTTTGTTCCGTGCCTCCCTGCCCCCATCGTCACTACCAGGTCT	1	0.671704	1	0.0628355	0.0242862	0.0179188	0.0124987	0.0379444	1.84314	0.724232	1.36997	0.191296	0.0500579	0.0635447	0.0589515	0.257536
LOC652191	PREDICTED: similar to microtubule-associated proteins 1A/1B light chain 3	5	5	5	5	5	5	5	5	5	5	6.84391	5	5	5	5	5	8.85575	5	5	5	5	5	5	5	ILMN_1652977	AGACGATTGGCTCTTTCGTCTCCATGGTGGCTTCGTAGAGTGGGTGCTGT	1	1	1.36878	1	1	1	1	1	1.77115	1	1	1	1	1	1	1
LOC23117	PREDICTED: KIAA0220-like protein, transcript variant 16	5	5	5	5	5	5	5	5.88148	5	5	5	6.11205	7.32298	7.26214	5	5	7.69226	8.10356	5	5	5	5	5.36075	5	ILMN_1652982	AATCCTGCGGCAGAAGCCGAGTTCAACATCCTCCTGGCCACCGACTCCTA	1	1	1	1.22241	1.4646	1.45243	1	0.850126	1.53845	1.62071	1	1	1	1	1.07215	0.850126
NUP160	nucleoporin 160kDa	450.246	602.827	379.067	380.1	482.621	420.434	265.125	265.974	500.777	589.636	609.114	444.955	519.012	626.775	380.891	516.638	460.664	381.966	316.71	327.189	345.933	370.809	452.271	378.749	ILMN_1652989	CGGCCAAGTCACCACCTCTCTGCGCCTCAGCTTCCTCATCAGCAAAATGG	1.11223	0.978117	1.60688	1.17063	1.0754	1.49078	1.43665	1.94244	1.02314	0.633624	0.835498	0.860799	0.716781	0.881969	1.70588	1.424
LOC649745	PREDICTED: hypothetical protein LOC649745	5.02278	5	5	5	5	5	5	5	5	5	5	5	5	5	5	5	5	5	5	5	5	5	5	5.03376	ILMN_1652990	ACCAGTACAGCAGGAGGCAGTAAAGAGGTGAAGCATATTGCCTGGCTGGC	0.995464	1	1	1	1	1	1	1	0.995464	1	1	1	1	1	1	1.00675
NBPF10	PREDICTED: neuroblastoma breakpoint family, member 10, transcript variant 5	5	5	5.05941	5	5	5	5	5	8.77024	5	5	5	5	5	5	5	5	5.10938	5	5	5	5	5	5	ILMN_1652991	GCAGAGATAACTGTGGTGGAAGGCACAGAAAGCAGCAAGTAGAGGCGAGG	1.75405	1	0.988257	1	1	1	1	1	1	1.02188	0.988257	1	1	1	1	1
PRDM2	PR domain containing 2, with ZNF domain, transcript variant 2	5	5	5	5	5	5	5	5	5	5	5	5	5	5	5	5	5	5	5	5	5	5	5	5	ILMN_1652992	CAGCTGTTACTGGGACCACAAGGAGGCCCCTTACTCAGATATTGAGGACC	1	1	1	1	1	1	1	1	1	1	1	1	1	1	1	1
SMG1	PI-3-kinase-related kinase SMG-1	5	5	5	5	5	5	5	5	5	5	5	5	5	5	5	5	5	5	5	5	5	5	5	5	ILMN_1652996	GGTTCCTCCGATCTTACAGGCTCATCCAGGTTCCAAAGTGCTTCTGTCTC	1	1	1	1	1	1	1	1	1	1	1	1	1	1	1	1
HIST1H2BL	histone cluster 1, H2bl	5	5	5	5	5	5	5	5	5	5	5	5	5	5	5	5	5	5	5	5	5	5	5	5	ILMN_1652998	GAAACAATCTGATTGGGGCATTGCTGGATCAGAAAATGTGTGACCTTTTT	1	1	1	1	1	1	1	1	1	1	1	1	1	1	1	1
CABLES1	Cdk5 and Abl enzyme substrate 1, transcript variant 1	89.5032	133.266	98.4566	69.1109	67.1134	37.1989	37.8357	32.0613	85.9739	142.922	91.3415	130.076	95.9638	60.4399	49.1693	46.947	99.5128	207.585	89.3305	80.7351	55.4206	45.2767	39.9605	45.2653	ILMN_1653001	AGCTTCCCTTCTACAGATACTGCCAGAGATGCTGGGTGCAGAAAGAGGGG	0.960567	1.07246	0.927734	1.88214	1.42988	1.62477	1.29955	1.46429	1.11184	1.55768	0.907309	1.1682	0.825776	1.21715	1.05616	1.41184
CSN1S1	casein alpha s1, transcript variant 1	5	5	5	5	5	5	5	5	5	5	5	5	5	5	5	5.30166	5	5	5	5	5	5.49734	14.849	7.40265	ILMN_1653006	TGGTCATAAAAGGAAAAAATCTCGTTCTCGATCTCAGAGCAAGTCTCGGG	1	1	1	1	1	1	1	1.06033	1	1	1	1	1	1.09947	2.96979	1.48053
LOC647447	PREDICTED: hypothetical protein LOC647446, transcript variant 4	5	5	5	5	5	5	5	5	5	5	5	5	5	5	5	5	5	5	5	5	5	5	5	5	ILMN_1653018	CTGCTGCCCCCTCCCTACCTCTACTCCCCAAAATGGAATCATGGGATAGG	1	1	1	1	1	1	1	1	1	1	1	1	1	1	1	1
PLAC8	placenta-specific 8	5	9.28233	17.0367	8.77183	5	5	5	7.1506	5	10.2505	5	6.47631	5	5	14.3281	34.5926	11.7164	15.8272	5	5	10.9467	13.7266	30.5599	27.8378	ILMN_1653026	CATCTCTCATTGACTTATCTGGTAGCAAACTGGTTCTTTCGGAGCCATCC	1	1.10431	0.293485	0.738308	1	1	2.86563	4.83771	2.34329	1.70509	0.293485	0.570006	2.18935	2.74532	6.11197	3.89308
COL4A1	collagen, type IV, alpha 1	891.659	660.005	803.375	1352.52	1772.29	1610.31	1304.4	2039.08	919.729	678.964	873.95	646.103	595.5	894.658	1595.15	3956.23	675.922	652.747	417.987	504.403	912.234	1401.91	2833.68	3270.89	ILMN_1653028	GGTCATGGCCAGAGCCCAAGGGTTTGAGGAGCCTTCTATGACGTGATGAG	1.03148	1.02873	1.08785	0.477705	0.336007	0.555581	1.22289	1.9402	0.75805	0.989004	0.520288	0.372937	0.514722	0.870586	2.17239	1.6041
LOC653766	PREDICTED: similar to zinc finger protein 580	5	5.33616	5	5.35675	5	5	5	8.736	5	5	5	8.22116	5	5	5	5	7.93401	5	5	5	5	5	5.03643	5	ILMN_1653031	AAGTAACCTTAGATAAGGAGTCCCTGATTCAAGTTCAGGACTGGGATGGC	1	0.937004	1	1.53473	1	1	1	0.572344	1.5868	0.937004	1	0.933402	1	1	1.00729	0.572344
LOC644679	PREDICTED: similar to SET domain and mariner transposase fusion gene	8.56138	5	5	5	5	5	5	5	5	5	8.17659	9.0967	5	5	8.02303	5	5	5	5	5	5	5	5	5	ILMN_1653033	CAGCTTCGCTGCGAGACGGAGCAGCAGAACCAGCAGTACAAGATCCTGCT	0.584018	1	1.63532	1.81934	1	1	1.60461	1	0.584018	1	1	1	1	1	1	1
LOC642934	PREDICTED: hypothetical LOC642934	340.272	318.458	296.178	409.139	385.19	401.365	516.775	505.653	353.069	302.901	338.744	274.91	326.87	353.171	380.605	395.463	343.902	203.727	336.962	475.191	536.445	520.966	493.222	630.067	ILMN_1653039	TGAGTGGAGGCGAACCACTGAGCCAAGGAGCTGGTAGTTACGTTGTCCGC	1.03761	0.951148	1.14372	0.671922	0.848595	0.879925	0.7365	0.782083	1.01067	0.639731	1.1377	1.16144	1.39268	1.29799	0.954423	1.24605
PCDHGA12	protocadherin gamma subfamily A, 12, transcript variant 1	15.0924	5	5	5	9.59956	5	5	5	5	5	5	5	5	5	5	5	9.07627	5.37104	5	5	5.50589	5	5	5	ILMN_1653040	CCTGGATGCGGGGCTCTTTGTTCTCCAGCACATCTGCTACATCATGGCCG	0.331293	1	1	1	0.520857	1	1	1	0.601381	1.07421	1	1	0.573556	1	1	1
HSD3B7	hydroxy-delta-5-steroid dehydrogenase, 3 beta- and steroid delta-isomerase 7	6.77704	5	9.66925	5	5	10.705	11.9202	5	5.58227	7.83777	5	5	12.995	5	9.33701	8.91659	5	5	5	7.6825	5	5	8.30966	5	ILMN_1653042	CCACTGGGGCACACAGGTGACTTTCTCCTCCAACCTCCATCAGTCCCAGG	0.823704	1.56755	0.517103	1	2.599	0.467073	0.783294	1.78332	0.737786	1	0.517103	1.5365	1	0.467073	0.697108	1
LOC649198	PREDICTED: similar to fructose-1,6-bisphosphatase 2	5	5	5	5	5	5	5	5	5	5	5	5	5	5	5	5	5	5	5	5	5	5	5	5	ILMN_1653043	CGGGACCATGATCTCCATGTATGTGTGTCCCAGTCCCCACCTGTTGCCTG	1	1	1	1	1	1	1	1	1	1	1	1	1	1	1	1
DHX40	DEAH box polypeptide 40	31.2847	45.3943	38.4012	55.8275	54.6968	54.3351	62.044	47.3022	30.5055	11.6824	38.6162	40.7668	31.1411	45.1185	28.6663	26.3673	8.31006	50.7982	62.0048	61.442	62.2544	50.8824	52.8863	46.7999	ILMN_1653047	GTTCTTTATTCAGATGTCAATTGTGGGCATTTCGATCCTTGTTTCAGAAC	0.975093	0.257355	1.0056	0.730228	0.569341	0.830376	0.462031	0.557422	0.265627	1.11904	1.61466	1.10057	1.13817	0.936455	0.8524	0.989381
SOX3	SRY-box 3	177.479	183.565	149.577	162.343	174.826	104.278	91.2429	100.269	153.278	543.522	753.868	589.927	484.12	367.409	245.866	210.417	91.9612	5	67.8005	15.8101	100.016	44.2513	62.3021	41.1118	ILMN_1653055	CAGAGACACGCGACCATGTTGGGGCTCTTGGACTCCTCTGGATGACCCGT	0.863638	2.96092	5.04	3.63383	2.76916	3.52338	2.69464	2.09854	0.518152	0.0272383	0.453282	0.0973871	0.572092	0.424361	0.682816	0.410016
ATP6V0C	PREDICTED: ATPase, H+ transporting, lysosomal 16kDa, V0 subunit c	5	5.62657	5	5	7.60866	5	5	9.85698	5	5	5	11.8019	5	5	5	5	6.42391	5	5	5	5	7.98193	7.80471	5	ILMN_1653056	CCCAGCCCTGGCTGGGCCCAGCGCCTGTGTTCTGTGTTAGAAAGGTTTTA	1	0.88864	1	2.36038	0.657146	1	1	0.507255	1.28478	0.88864	1	1	0.657146	1.59639	1.56094	0.507255
LOC221981	PREDICTED: hypothetical protein LOC221981, transcript variant 1	5	5	5	5	5	5	5.17088	5	5	5	5	5	5	5	5	5	5	5	5	5	5	5	5	5	ILMN_1653057	GAGGACAGGAGCCGCCGCTTCAGTTGTCACTGCAGAGCCATCGTATGTCA	1	1	1	1	1	1	0.966954	1	1	1	1	1	1	1	0.966954	1
OR10Q1	olfactory receptor, family 10, subfamily Q, member 1	5	5	5	5	5	5	5	5	5	5	5	5	5	5	5	5	5	5	5	5	5	5	5	5	ILMN_1653073	AGGTTGGAGTTGGCAGGGAAACCCATGAAGTCAAGCACTCCCCACTTCCC	1	1	1	1	1	1	1	1	1	1	1	1	1	1	1	1
LOC650549	PREDICTED: hypothetical protein LOC650549	5	5	5	5	5	5	5	10.2839	5	5	5	5	5	5	5	5	5.61902	5	5	6.73736	5	6.77765	5	5	ILMN_1653077	AAATTGCATCGTTTCCCAGGACTTCTCCAGGCCTCGGCCGCCCCAGAAGG	1	1	1	1	1	1	1	0.486197	1.1238	1	1	1.34747	1	1.35553	1	0.486197
LOC643275	PREDICTED: hypothetical LOC643275, transcript variant 2	5	5	5	5	5	5	5	5	5	5	5	5	5	5	5	5	5	5	5	5	5	5	5	5	ILMN_1653092	GCCTGGCTATGCACCACCGCCTAAAAATGGGATTGAACAGAAGCGCCCTG	1	1	1	1	1	1	1	1	1	1	1	1	1	1	1	1
SLC30A4	solute carrier family 30, member 4	5	5	5	5.28578	5	5	5	5	5	5	5	5	5	5	5	5	5	5	5	12.1228	5	5	5	5	ILMN_1653098	CTGCCTCAAGTCCTGCACGTCTCCCTGGGACAAAAGTTGGTGGCCGCCTA	1	1	1	0.945934	1	1	1	1	1	1	1	2.29347	1	1	1	1
CCDC64	coiled-coil domain containing 64	5	5	5	5	5	5	5	5	5	5	5	5	5	5	5	5	5	5	5	5	5	5	5	5	ILMN_1653102	GGAGCTGCCTGAGGATGTAAACCCTGCCAAAAAGGAGAATTACCTCTCTG	1	1	1	1	1	1	1	1	1	1	1	1	1	1	1	1
C20orf152	chromosome 20 open reading frame 152	5	5	5	5	5	5	5	5	5	5	5	5	5	5	5	5	5	5	5	5	5	5	5	5	ILMN_1653103	CAGAACCGGCGGTGGAATAACCAGCGCCTCAAGTGTGTGCATCTGGGACC	1	1	1	1	1	1	1	1	1	1	1	1	1	1	1	1
LOC650677	PREDICTED: hypothetical protein LOC650676, transcript variant 3	5	5	5	5	5	5	5	5	5	5	5	5	5	5	5	5	5	5	5	6.03946	5	5	5	5	ILMN_1653106	CAGCTGCACCTTTTGGCTCTGACGTCTCAATGCCCTTTATCCATCTGCCT	1	1	1	1	1	1	1	1	1	1	1	1.20789	1	1	1	1
ECH1	enoyl Coenzyme A hydratase 1, peroxisomal	749.088	682.683	939.674	1102.65	973.079	1031.84	1618.38	1706.16	783.128	1060.3	730.925	622.798	668.686	689.475	886.494	744.457	787.148	899.996	1058.39	1089.41	1160.97	1084.57	1249.56	1509.85	ILMN_1653115	GCCCAACACTGGGTGCTCTCTTCCACTACAGAGAATCCTGAAGAAAAGGG	1.04544	1.55314	0.77785	0.56482	0.687186	0.668201	0.547768	0.436336	1.05081	1.31832	1.12634	0.987994	1.19309	1.05111	0.772109	0.884944
ST6GAL1	ST6 beta-galactosamide alpha-2,6-sialyltranferase 1, transcript variant 2	5	5	5	5	5	5	5	5	5	5	5	5	5	5	5	5	5	5	5	5	5	5	5	5	ILMN_1653120	GTGGGCCAGCTTCTGCGGCAACCATGAAACCGCATCCAACAGTCCAAAAG	1	1	1	1	1	1	1	1	1	1	1	1	1	1	1	1
PER1	period homolog 1	5	5.0415	5.48177	11.6814	5	5	5	5	5	8.75467	5	5	5	5	5	5	5	5	5	5	13.1498	5	8.78785	7.75705	ILMN_1653125	ACAGCTTCCCAAGCCCCATCAATAAAGCCCCTGTTCACGCTGCACTGGTG	1	1.73652	0.912114	0.428033	1	1	1	1	1	0.991768	0.912114	0.428033	2.62996	1	1.75757	1.55141
HERC2P2	hect domain and RLD 2 pseudogene 2 on chromosome 15.	5	5	5	7.33502	5	5	5	5	5	5	5	5	5	5	5	5.04565	5	5	5	5	5	5	5	5	ILMN_1653127	GCTCCAGCCCCTCCTCTATTTAAAGACTCCCTGCACCGTGTCACCCAGGT	1	1	1	0.681661	1	1	1	1.00913	1	1	1	0.681661	1	1	1	1
CSTF2	cleavage stimulation factor, 3' pre-RNA, subunit 2, 64kDa	469.195	695.565	753.159	463.697	417.291	369.987	424.424	338.953	514.669	807.529	690.075	647.851	529.959	448.575	407.316	430.979	738.443	566.524	385.635	456.089	419.337	392.09	393.606	411.151	ILMN_1653129	TTTGGGACCAACCAGGGGAGCTCAAGTTAGTAGCAGCCAAGGAGAGGCGC	1.09692	1.16097	0.91624	1.39715	1.27	1.21241	0.959692	1.2715	1.57385	0.814479	0.512023	0.983593	1.0049	1.05974	0.927389	1.213
SH3D19	SH3 domain containing 19	208.371	243.347	334.52	268.861	189.146	185.202	186.848	191.79	202.539	233.95	209.949	220.096	165.913	248	281.325	335.659	189.421	176.739	192.752	175.883	120.076	191.771	178.655	232.726	ILMN_1653133	TCCCTGAACGACACTCTCCTAATCCTAAGCCTTACCTGAGTGAGAAGCCC	0.97201	0.961384	0.627613	0.818625	0.877171	1.33908	1.50564	1.75014	0.909055	0.726284	0.576203	0.654181	0.634833	1.03547	0.956151	1.21344
TMEM188	transmembrane protein 188	214.113	177.587	224.868	249.732	258.002	283.28	293.779	278.946	237.12	160.908	222.522	269.326	234.024	214.391	214.711	240.314	158.876	331.12	237.846	278.878	182.517	165.874	188.127	214.876	ILMN_1653134	TTGCAGTGAGCTGACGTGACACCACTGCACTCCAGCCTGGGTGACAGAGC	1.10745	0.906081	0.989567	1.07846	0.907062	0.756816	0.730857	0.861506	0.742021	1.86455	1.05772	1.11671	0.707424	0.585547	0.640368	0.770313
LOC651454	PREDICTED: hypothetical protein LOC651454	5	6.21737	5	5	5	5	5	5	5	5	5	5	5	5	5	5	5	5	5	5	5	6.88489	5.09446	5	ILMN_1653142	CTCCCTCAAGGGCCTGGGTTCTACCACCCCACTCCTAGGGATCTCTTGAA	1	0.804199	1	1	1	1	1	1	1	0.804199	1	1	1	1.37698	1.01889	1
ECD	ecdysoneless homolog	171.239	228.621	208.81	151.633	122.532	118.561	105.044	84.6552	122.981	224.589	193.585	170.955	143.682	146.393	94.6738	78.9952	169.212	89.5104	126.697	107.6	94.8431	68.0646	94.2161	109.794	ILMN_1653143	GTGATAATGCCAGCATGTGCCTGATGAGTATCATCAAAAAGCTACCTGCC	0.718183	0.982366	0.927087	1.12742	1.17261	1.23475	0.901275	0.933141	0.988163	0.391523	0.606756	0.709606	0.774029	0.57409	0.896917	1.29695
MSH4	mutS homolog 4	5	5	5	6.5035	5	5	5	5	5	5	5.02154	5	5	7.65591	5	5	5	5	5	5	5	5	5	5	ILMN_1653146	GCAGCCCATCTTATAACTCGAGGGGTTTCCTGAGCTTGGGGTTCCTCAGC	1	1	1.00431	0.768817	1	1.53118	1	1	1	1	1	0.768817	1	1	1	1
LOC642961	PREDICTED: hypothetical protein LOC642961	5	5	5	5	5	5	5	5	5	5	5	5	5	5	5	5	5	5	5	5	5	5	5	5	ILMN_1653150	GGGCTTGTGGAGAAAAGCGTCTTGTGGTCTGCGAGTTCTGAGCCAACTGG	1	1	1	1	1	1	1	1	1	1	1	1	1	1	1	1
KIAA1957	PREDICTED: KIAA1957	5	5	5	5	5	5	5	5	5	5	5	5	5	5	5	5	5	5	5	5	5	5	5	5	ILMN_1653155	TGGACCCATCACAAGTGGTTTCTCCTGGCCCTGGGGTGGTCTTCCTTCTC	1	1	1	1	1	1	1	1	1	1	1	1	1	1	1	1
DPRX	divergent-paired related homeobox	5	5	5	5	5	5	5	5	5	5	5	5	5	5	5	5	5	5	5	5	5	5	5	5	ILMN_1653158	CTTTTCGCAGATGCTGGGAACGCAGCTCTGCTGCCGGCGGGGTGGACAGA	1	1	1	1	1	1	1	1	1	1	1	1	1	1	1	1
SNCG	synuclein, gamma	5.15086	7.52882	9.65292	10.9055	5	5	5	5	8.97412	9.16108	5	5	5	5	5	5	5	5	5	5	5	5	5	5	ILMN_1653161	CGTACGCAGCCCGGGACAAGAGCAAGCTGATCCAGCTGGGAATCACCCAC	1.74226	1.2168	0.517978	0.458482	1	1	1	1	0.970712	0.664115	0.517978	0.458482	1	1	1	1
ZSCAN2	zinc finger and SCAN domain containing 2, transcript variant 3	68.2495	58.5535	58.3605	24.3893	24.4063	18.6302	32.2329	21.8931	65.6892	100.851	68.9293	24.0981	13.5976	16.0583	19.6578	17.5319	90.8602	54.8354	40.028	26.4782	27.7911	19.395	24.9102	25.5824	ILMN_1653163	AAGCCATCACCAAAGCCCCACAACCCCCCAAGGCCTGGGTCTTAGTCACA	0.962486	1.72237	1.1811	0.98806	0.557136	0.86195	0.609867	0.800796	1.33129	0.9365	0.685874	1.08565	1.13869	1.04105	0.772818	1.16852
AAMP	angio-associated, migratory cell protein	287.947	304.503	307.555	280.605	301.251	315.075	346.009	371.762	252.445	707.633	248.705	310.243	358.401	310.394	322.071	269.691	240.577	188.587	181.261	211.149	218.922	255.06	241.222	234.868	ILMN_1653165	TGATAATGCCCCAAGGACAAGGGGCGTGCCTGGCGCCCAGTGGAGTAATT	0.876705	2.3239	0.808653	1.10562	1.18971	0.985142	0.930816	0.725439	0.835491	0.619327	0.58936	0.752481	0.72671	0.809521	0.697154	0.631768
CLEC10A	C-type lectin domain family 10, member A, transcript variant 2	5	5	5	5	5	5	5	5	5	5	5	5	5	5	5	5	5	5	5	5	5	5	5	5	ILMN_1653166	GGGCCAGGGTCTTGTGCTGTGGGGCTGGGGGATGCCCTCTTTTCTATATT	1	1	1	1	1	1	1	1	1	1	1	1	1	1	1	1
GCNT2	glucosaminyl transferase 2, I-branching enzyme, transcript variant 3	5	5	5	5	6.66535	10.6096	5	5	6.4638	5	5	5	5	5	5	5	5	7.84385	5	5	5	5	5	5	ILMN_1653174	TGAAGAGCCCCGCCTAGGAGTGCTGACCGTGACCGACACAACCCCAGACT	1.29276	1	1	1	0.750148	0.471273	1	1	1	1.56877	1	1	0.750148	0.471273	1	1
TPM4	tropomyosin 4	156.463	136.115	189.341	167.662	136.28	164.788	189.244	140.783	178.41	232.938	145.213	181.515	159.91	218.321	225.428	287.517	122.725	153.162	93.1843	119.314	90.5657	147.97	125.951	151.038	ILMN_1653180	CCTCACAGCGGACTCTCCACGCCCAGCTAGCTCTCGCCTCACTGCGGCCT	1.14027	1.71133	0.766936	1.08262	1.1734	1.32486	1.1912	2.04227	0.784371	1.12524	0.49215	0.711635	0.664556	0.897943	0.66555	1.07284
LOC732139	PREDICTED: similar to postmeiotic segregation increased 2-like 2	5	5	5	7.23792	6.4068	5.98928	5	5.58209	5	10.251	5.00904	8.12748	6.78303	7.49856	5.51429	12.1175	5	5	5	5	7.82555	5	5	5	ILMN_1653182	GATAGGTCAAATGATGTGCCCAACCAAGGTCACAATGCTCTTAAGTGGCA	1	2.05019	1.00181	1.1229	1.05872	1.252	1.10286	2.17079	1	1	1	0.690807	1.22144	0.834825	1	0.895722
LOC731196	PREDICTED: similar to Proprotein convertase subtilisin/kexin type 7 precursor	15.5875	5.62197	5.01399	12.4902	9.77126	5	5.6882	5	6.30387	13.6269	5	12.8565	20.733	8.02028	6.24637	8.62994	8.17248	10.438	7.27131	8.92239	5	17.9361	6.93784	5	ILMN_1653185	TGATTTAACCAAGAAGACGGCTGCGGAGCCTAGCAGACTCAGGCCTGTGG	0.40442	2.42387	0.997209	1.02932	2.12183	1.60406	1.09813	1.72599	0.524299	1.85664	1.4502	0.71435	0.511704	3.58723	1.21969	1
GTF2I	PREDICTED: general transcription factor II, i	5	5	5	5	5	5	5	5	5	5	5	5	5	5	5	5	5	5	5	5.15037	5	5	5	5	ILMN_1653189	GGCCCAAGTGGAACCCTTGACCTTTTCTCAGATAATCTGTGTATGTACAC	1	1	1	1	1	1	1	1	1	1	1	1.03007	1	1	1	1
LOC643377	PREDICTED: hypothetical LOC643377	5	5	5	5	5	5	5	5	5	5	5	5	5	5	5	5	5	5	5	5	5	5	5	5	ILMN_1653193	TGGGTGGAAGGTGGACATCGGGGTTTGGTGGAAATGGGGCTCTGGGGTTT	1	1	1	1	1	1	1	1	1	1	1	1	1	1	1	1
LOC643695	PREDICTED: hypothetical protein LOC643695	5	5	5	5	5	5	5	5	5	5	5	5	5	5	5.61995	5	5	5	5	5	5	5	5	5	ILMN_1653198	TTCTTGCATCACTCGCGGGCCCTAGGACCCTAGGATGCCATTCTTGCCAG	1	1	1	1	1	1	1.12399	1	1	1	1	1	1	1	1	1
SLC22A17	solute carrier family 22, member 17, transcript variant 2	203.374	157.088	161.427	222.483	393.839	781.769	541.72	456.904	221.966	192.424	142.449	165.573	201.815	195.766	214.654	203.998	146.707	138.744	119.617	127.685	327.448	530.242	315.894	244.969	ILMN_1653200	GAAAGTAGCCAAGGGGACTGATGGTGGACACTCCAGATGTGGTTGGAAGC	1.09142	1.22494	0.882438	0.744206	0.512429	0.250414	0.396244	0.446479	0.721364	0.883222	0.741001	0.573906	0.831426	0.67826	0.583131	0.53615
LOC643717	PREDICTED: hypothetical protein LOC643717	5	5	5	5	5	5	5	5	5	5	5	5	5	5.35667	5	5	5	5	5	5	19.4995	5	5	5	ILMN_1653202	GCCAGTGTGTTGGGGTATGTGCTGCACTTCCCAGGGAGAAAACCTGTCAG	1	1	1	1	1	1.07133	1	1	1	1	1	1	3.8999	1	1	1
EFEMP2	EGF-containing fibulin-like extracellular matrix protein 2	120.7	77.8807	278.309	621.352	858.759	946.85	1030.03	953.6	168.334	72.8813	230.196	328.119	368.45	424.974	577.469	563.044	69.8223	147.381	305.575	501.489	786.866	582.133	647.935	526.056	ILMN_1653203	GCCTCCCCTTGGCGGCGCTGGTGCTGAGTTGCTTAGACCAGAAGACTATT	1.39465	0.935807	0.827121	0.528073	0.42905	0.448829	0.560634	0.590441	0.578477	1.89239	1.09797	0.807094	0.916282	0.61481	0.629045	0.551653
C8orf59	chromosome 8 open reading frame 59, transcript variant 3	2073.26	1993.21	2120.92	1741.93	1967.12	1701.9	1468.48	1724.16	2406.18	1377.02	2156.69	1988.19	2299.99	2265.61	2278.35	2345.7	2507.81	2745.35	2612.18	1612.87	1556.26	1370.35	1347.38	1260.5	ILMN_1653205	AGGGCAGGCCCAAGGGAATGCACAGGGCTGCACAGAGTGACTTTGGGACA	1.16058	0.690854	1.01686	1.14137	1.16922	1.33122	1.5515	1.36049	1.2096	1.37735	1.23163	0.925909	0.791136	0.805185	0.917529	0.73108
LOC441662	PREDICTED: similar to CXXC finger 6	6.82096	6.73116	5	5	5	5	6.61619	5	9.81731	5	5.93426	5	5	8.6873	5	6.4233	6.36623	5	10.7038	5	8.17022	5	6.96139	7.24711	ILMN_1653207	GTGAAGACTGGACAGTTTACTTGAATCTGGTTGGCCACTCCTCTACCTAC	1.43929	0.742814	1.18685	1	1	1.73746	0.755721	1.28466	0.933334	0.742814	2.14076	1	1.63404	1	1.05217	1.44942
ZWINT	ZW10 interactor, transcript variant 2	9.91675	21.6658	17.5377	5	13.8235	6.13884	5.67314	5	7.59994	18.4055	16.4201	13.4962	10.9389	11.6518	5	5	14.8771	5	15.1367	10.8119	6.16239	13.6895	10.293	5	ILMN_1653209	GGGGCTAATGGCCTAGAGACTAAAGATGAGACAAAGAGAAACGCAGAGAA	0.766374	0.849516	0.936274	2.69924	0.791321	1.89805	0.881346	1	1.50019	0.230778	0.863094	2.16239	0.445789	2.22997	1.81435	1
ATP1B4	ATPase,/K+ transporting, beta 4 polypeptide	5	5	5	5	5	5	5	5	5	5	5	5	5	5	5	5	5	5	5	5	5	5	5	5	ILMN_1653211	TGGGCTGAGCTAGAGACGGGGTCAGAGAGACTGGAGAGATGGTAGGCGTG	1	1	1	1	1	1	1	1	1	1	1	1	1	1	1	1
PITPNM1	phosphatidylinositol transfer protein, membrane-associated 1	170.697	175.024	211.452	279.376	316.274	221.455	161.429	143.086	185.086	305.968	149.618	221.236	260.928	249.524	259.498	263.399	197.96	154.859	245.928	248.446	356.036	361.744	322.143	313.435	ILMN_1653220	CTCGGTAGAAGGGAGAAGGACAGAGCTCTCTTCAATAAATTCGTCAGGTC	1.0843	1.74815	0.707574	0.791892	0.825005	1.12675	1.6075	1.84085	1.15971	0.884787	1.16304	0.889288	1.12572	1.63349	1.99556	2.19054
C3orf22	chromosome 3 open reading frame 22	5	5	15.854	6.24072	5	9.37361	5	6.02203	18.9404	7.27892	7.28743	11.7731	5	10.6323	9.43035	7.3448	5	24.2464	10.9481	5.92356	13.1283	5	9.91281	7.08394	ILMN_1653228	CCCCTCACCCAAAAGAATTATCATCCCAACAGCCAAGACCCAACAGGTGC	3.78808	1.45578	0.45966	1.8865	1	1.13427	1.88607	1.21966	1	4.84928	0.690559	0.949178	2.62567	0.533412	1.98256	1.17634
LOC644683	PREDICTED: hypothetical protein LOC644683	5	5	5	5	5	5	9.79168	5	5	5	5	5.10062	5	5	5	5	5	5.97358	5	5	5	5	5	5	ILMN_1653240	AGCTAGACAGAAAAGTTACCCAAGTCCCCACCCGACCCAGAAGCCCAGTC	1	1	1	1.02012	1	1	0.510638	1	1	1.19472	1	1	1	1	0.510638	1
HIST1H1B	histone cluster 1, H1b	9.10631	5	5.20119	8.92353	5	5	5	5	5	5.5962	6.11426	5.814	5	5	5	5	5	5	5	5	9.47863	6.5002	5	5	ILMN_1653251	ACGACCTCCTGTTGGACCCCCACGTTTTGGCTGTATCCTTTATCCCAGCC	0.54907	1.11924	1.17555	0.651536	1	1	1	1	0.54907	1	0.961319	0.560316	1.89573	1.30004	1	1
GPRIN1	G protein regulated inducer of neurite outgrowth 1	9.77729	16.9814	15.4959	10.7287	13.8766	5	5	5	7.54906	54.674	7.37696	14.1009	14.5854	5.52346	5	5	16.3193	27.8784	5	9.44491	5	5	5	5	ILMN_1653263	GCCAAAAGCCAAAGTTTGGAGGAAGACTTTGAAGGACAGGCCACACATAC	0.772102	3.21964	0.476058	1.31432	1.05108	1.10469	1	1	1.66911	1.6417	0.322666	0.880339	0.360319	1	1	1
DNAJB14	DnaJ homolog, subfamily B, member 14, transcript variant 2	108.286	96.5528	101.684	97.9576	65.5658	76.8282	90.1906	85.3589	117.047	54.3285	101.721	130.792	73.4898	120.809	82.4612	87.9374	103.542	203.527	216.583	173.369	132.008	108.29	106.679	89.1772	ILMN_1653266	TGGAGAGGTTGGGGCCGGGGTAGGGAGGCAGGAGCCATGTCAGTTCTGAA	1.08091	0.562682	1.00037	1.33519	1.12086	1.57245	0.9143	1.03021	0.956184	2.10793	2.12997	1.76983	2.01337	1.4095	1.18282	1.04473
GPR26	G protein-coupled receptor 26	5	5	5	5	5	5	5	5	5	5	5	5	5	5	5	5	5	5	5	5	5	10.9726	5	5	ILMN_1653267	GTGTCAGCGCCTGGCCTACCCAGATTGTATCATGTGCTAGATTGGAGTGG	1	1	1	1	1	1	1	1	1	1	1	1	1	2.19452	1	1
NUDT10	nudix-type motif 10	17.3969	61.2057	43.456	50.2615	27.5242	14.3576	5	8.44449	32.7771	26.3425	33.1807	13.5216	22.5937	20.3832	5	11.2821	43.6304	22.927	22.5705	23.147	22.1514	27.6096	28.2337	17.4827	ILMN_1653274	CCTTGGAGTTCTCTGGTTCAGTCTTTGGGGAGTGAAGTCATCTGTGCCTG	1.88408	0.430393	0.763546	0.269025	0.820865	1.41968	1	1.33603	2.50794	0.37459	0.519388	0.460531	0.804798	1.923	5.64674	2.07031
LOC645276	PREDICTED: hypothetical LOC645276	5	5.45829	5	13.3616	5.79039	5	5	5.26974	10.123	6.77445	5	5	5	5	6.17611	5	5	5	5	6.7958	5	7.91965	5	5	ILMN_1653276	ACGGCCCTTGCTGCCACCAACATGGAGACTTTGTACCGTGTCCCGTTCTT	2.0246	1.24113	1	0.374206	0.863499	1	1.23522	0.948813	1	0.916037	1	0.508607	0.863499	1.58393	1	0.948813
MUC20	mucin 20, cell surface associated, transcript variant S	5	5	5	5	5	5	5	5	5	5	5	5	5	5	5	5	5	5	5	5	5	5	5	5	ILMN_1653278	GCACCATGCATGGAGTCAGCCATTTCTCTAGGAACCTTGATTCCTGTCTG	1	1	1	1	1	1	1	1	1	1	1	1	1	1	1	1
LCE2A	late cornified envelope 2A	5	5	5	5	5.15964	5	5	5	5	5	5	5	5	5	5	5	5	5	5	5	5	5	5	5	ILMN_1653282	CTCCTGGACTGTGACTTTCAGTGGGAGATGGAAGTGTTTCAGAGAACTGA	1	1	1	1	0.96906	1	1	1	1	1	1	1	0.96906	1	1	1
APP	amyloid beta precursor protein, transcript variant 1	111.271	79.7257	95.7277	74.9027	56.3601	66.8224	61.3557	90.7749	96.38	83.5052	78.9338	75.0031	98.2168	92.1404	75.7015	73.5572	121.479	71.917	74.1766	50.4632	50.1761	48.8956	58.0041	47.0023	ILMN_1653283	GAGAACCTAGCGCTTAAGGAGCTCTGCCTGGCGCTGGGCGAAGAATGGGG	0.866174	1.04741	0.824566	1.00134	1.74266	1.37888	1.23381	0.810325	1.09174	0.902055	0.77487	0.673716	0.890276	0.731725	0.945375	0.51779
LOC642345	PREDICTED: hypothetical LOC642345	5	5.27225	5	5	5	5	5	5	5	5	5	5	5	5	5	5	5	5.77492	5	5	5	5	5	5	ILMN_1653286	GTTCTGAGTGTGACCGAGAAGGTAGACAATTGCAGCCTGCGGAGAGGCCT	1	0.948361	1	1	1	1	1	1	1	1.09534	1	1	1	1	1	1
PFKFB4	6-phosphofructo-2-kinase/fructose-2,6-biphosphatase 4	535.398	410.768	809.092	454.523	350.427	489.247	577.192	442.335	617.309	216.561	380.017	165.066	112.026	126.662	156.486	135.746	714.737	1291.11	927.496	312.861	243.078	239.634	290.356	293.666	ILMN_1653292	CCCAGCCCCTGAATGAGGAAGGATCAGAGAAGAGGCTACTGGGGGAGAAT	1.15299	0.527209	0.469683	0.363163	0.319685	0.258892	0.271116	0.306885	1.33496	3.14316	1.14634	0.688329	0.693661	0.489801	0.503049	0.663898
ZNF580	zinc finger protein 580, transcript variant 2	5	8.64812	16.0084	16.3967	5	5	13.1259	5.24236	5	5	5	5	5	5	5	5	5.27885	5	6.57287	6.65122	5	9.56376	8.3135	5	ILMN_1653310	GGGGTGGCCCCTGACAGCAAGACAACTGGCAGCTCATACCCTTTTCAGCT	1	0.57816	0.312337	0.304939	1	1	0.380927	0.953769	1.05577	0.57816	0.41059	0.405643	1	1.91275	0.633368	0.953769
LOC642576	PREDICTED: similar to SLIT-ROBO Rho GTPase-activating protein 2	5	6.19131	5	5	5	5	5	7.46976	5	5	5	5	5	5	5	5	5	5	5	5	5	5	5	8.12816	ILMN_1653314	ATGGCACCTGCAGTATCTGGTGCACCTGTGGGCACCAGGGCCAGTCCTGG	1	0.807584	1	1	1	1	1	0.669366	1	0.807584	1	1	1	1	1	1.08814
MC1R	melanocortin 1 receptor	71.3102	61.568	86.9533	76.9277	54.895	47.5165	35.2918	53.6908	90.618	46.5245	70.2049	52.8814	58.5341	45.6713	63.085	53.742	161.077	90.1705	114.79	54.1553	84.4029	65.8176	52.1628	86.213	ILMN_1653319	GTGGCGACCAAGACGATTTTCTGCCTTAGAGCAAGGGATTCACCCTCCGC	1.27076	0.755661	0.807386	0.687417	1.06629	0.961167	1.78752	1.00095	2.25882	1.46457	1.32014	0.703976	1.53753	1.38515	1.47804	1.60573
IL22RA2	interleukin 22 receptor, alpha 2, transcript variant 1	5	5	5	5	5	5	5	5	5	5	5	5	5	5	5	5	5	5	5	5	5	5	5	5	ILMN_1653324	GGAGAAACCCACAGACACCAAGTGTCTGGGTACACCTGTCCAGGATGCTC	1	1	1	1	1	1	1	1	1	1	1	1	1	1	1	1
HAUS6	HAUS augmin-like complex, subunit 6	5	5	5	5	5	5	5	5	5	5	5	5	5	5	5	5	5	5	5	5	5	5	5	5	ILMN_1653332	GGAATACATTTGGTGAATCTCAGTCCGTTCTGGAAGGTGGGAAGAGAGCC	1	1	1	1	1	1	1	1	1	1	1	1	1	1	1	1
USP32	ubiquitin specific peptidase 32	12.3639	7.84735	6.89252	8.59883	6.81954	10.2529	11.7182	7.3086	16.2348	5.10703	7.94563	7.64025	5	5.44188	7.41707	5	9.27959	31.3316	9.19575	5	11.6415	5	16.1726	8.62786	ILMN_1653337	AGATGCAAAGTACTTTCTGCACTTCTCACGCCTGATTTTGGCTCATCCAT	1.31308	0.650796	1.15279	0.888522	0.733187	0.530763	0.632954	0.684126	0.750541	3.99264	1.33416	0.581475	1.70707	0.487665	1.38013	1.18051
RECQL5	RecQ protein-like 5, transcript variant 2	5	5	5	5	5	5	5	5	5	14.9229	5	5	5	5	5	5	5	5	5	5	5	5	5	5	ILMN_1653340	CTACAAGCTGCTTCTTACCAGCAGGAGGGAAACACACTTCACACAACAGG	1	2.98458	1	1	1	1	1	1	1	1	1	1	1	1	1	1
DUS1L	dihydrouridine synthase 1-like	65.4929	75.9425	79.1158	80.4023	56.7161	54.7882	53.8123	51.3386	67.0387	131.534	91.5941	69.5238	92.1013	89.3454	77.6986	64.504	54.0656	32.5073	59.9479	71.6891	35.6745	62.3659	56.8829	46.8704	ILMN_1653342	GGAATCCTCACAGCTCAGATCAGCACACTGAGCATCAGTTCCTCCTATGA	1.0236	1.73201	1.15772	0.864699	1.6239	1.63074	1.44388	1.25644	0.825518	0.428051	0.757724	0.89163	0.629001	1.13831	1.05706	0.912966
LOC643697	PREDICTED: hypothetical protein LOC643697	5	5	5	5	5	5	5	5	5	5	5	5	5	5	5	7.50579	5.05867	5	5	5	5	5	5	5	ILMN_1653347	TGGAAAAGGAGGCAAGAATATCAAGGCTCTCCGTACAGACTACAATGCCA	1	1	1	1	1	1	1	1.50116	1.01173	1	1	1	1	1	1	1
LOC644975	PREDICTED: hypothetical protein LOC644975	5	5	5	5	5	5	5	5	5	5	5	5	5	5	5	5	5	5	5	5	5	5	5	5	ILMN_1653352	GGGCTTCCATTTTCCCCACTTTGTGATCGGAAGTCAACCATGGTGGCCCA	1	1	1	1	1	1	1	1	1	1	1	1	1	1	1	1
A26C3	ANKRD26-like family C, member 3	5	5	5	5	5	5	5	5.93421	5	5	12.4127	5	5	5	7.34778	5	5	5	6.84736	7.97453	5	15.4942	5	5	ILMN_1653355	GTGATGTCCCACAGTACACCCAGGCCAAACCCCTCCCAGCTGTTGCTGCT	1	1	2.48254	1	1	1	1.46956	0.842572	1	1	1.36947	1.59491	1	3.09883	1	0.842572
FUT3	fucosyltransferase 3-L-fucosyltransferase, Lewis blood group), transcript variant 4	5	5	5	5	5	5	5	5	5	5	5	5	5	5	5	5	6.27902	5	5	5	5	5	5	5	ILMN_1653358	TTCATCTGGAAGCCTCGCCTTCTCCTGGAATAGCAGCTGACGCCACCCAG	1	1	1	1	1	1	1	1	1.2558	1	1	1	1	1	1	1
TAF12	TAF12 RNA polymerase II, TATA box binding protein-associated factor, 20kDa	229.26	334.681	243.406	240.145	220.528	177.762	225.333	187.788	190.056	421.459	215.659	200.279	222.559	201.499	202.55	196.937	230.086	254.018	244.258	195.911	178.221	208.575	217.436	227.015	ILMN_1653367	GTGTGGGACTGAAGTTCTTGGAGAAGGGAGTCCAACTCTTCAAGGTAACT	0.828997	1.25928	0.886006	0.833993	1.00921	1.13353	0.898893	1.04872	1.0036	0.758986	1.0035	0.815804	0.808156	1.17334	0.964952	1.20888
LOC645238	PREDICTED: hypothetical protein LOC645238	5.26714	5	5	5	5	5	5	5	5	5	9.92618	5	5	5	5	5	5	6.08744	5	5	5	5	5	5	ILMN_1653368	GCCTGACTGCCAAGCCATGGGTAGCCTGGGTGTAAAACCTGGAGATGGTG	0.949281	1	1.98524	1	1	1	1	1	0.949281	1.21749	1	1	1	1	1	1
FLJ39739	PREDICTED: FLJ39739 protein	5	5.37755	5	5	5	5	5	5	11.5579	5	5	5	6.24912	5	5	5	5	5	5	5	5	5	5	5	ILMN_1653369	TCCTGAGAGCCCCAGCCCCACTCTGACCTCTAAACAGATCCTCCTCTTCT	2.31158	0.929791	1	1	1.24982	1	1	1	1	0.929791	1	1	1	1	1	1
ATP8B3	ATPase, class I, type 8B, member 3	13.9364	5	5	5	5	5	5	5	13.3462	5	5	5	5	5	5	5	5	5	5	5	5	5	5	5	ILMN_1653372	ACATTATGCTCCTACCTCCCGGCAGCATCTCCAGGCCCAGAACTTTCTCC	0.957651	1	1	1	1	1	1	1	0.358774	1	1	1	1	1	1	1
FAM171B	family with sequence similarity 171, member B	7.76311	6.81754	5	5	5	5	5	5	5	5	5	5	5	5	5	5	5	5	5	5	5	5	5	5	ILMN_1653376	AGCTGTCCACCTGCTCCGCGCCGCAGACGCAGCGCATCTTCCAGGAGGCT	0.644072	0.733402	1	1	1	1	1	1	0.644072	0.733402	1	1	1	1	1	1
LOC646589	PREDICTED: similar to LanC lantibiotic synthetase component C-like 3	5	5	5	5	5	5	5	5	8.43808	5	5	5	5	6.02645	5	5	5	5	5	5	5	5	9.523	5	ILMN_1653378	CGACGGCAAGCCTGTCTTGTTGCTGTTGAGAATGCGTGGCGCAAAGCTCA	1.68762	1	1	1	1	1.20529	1	1	1	1	1	1	1	1	1.9046	1
KIF3A	kinesin family member 3A	5	5	5	5	10.1805	5	5	5	5	5	5	11.582	13.0452	7.59344	5	7.68576	5	12.4023	5	7.85847	16.2741	5	5	5	ILMN_1653385	AGTGCCCACTTGGATCTTGGTGCTCTCCCTGAGCCTGGCTGGTGCCCTCT	1	1	1	2.31639	1.28139	1.51869	1	1.53715	1	2.48046	1	1.57169	1.59856	1	1	1
SULT6B1	sulfotransferase family, cytosolic, 6B, member 1	5.53935	9.77237	5	5	5	5	5.32433	5	5	6.04664	5	5	12.3012	6.35649	7.55256	5	14.5607	9.12214	5	9.36574	5	11.0321	5.26945	8.49639	ILMN_1653386	GGAGTTTGGAACTCTACCCTGGTAGGAAAGCACCGCAGCATGTGGGGAAG	0.902632	0.618749	1	1	2.46025	1.2713	1.4185	1	2.62859	0.933462	1	1.87315	1	2.20643	0.989693	1.69928
SDHALP1	succinate dehydrogenase complex, subunit A, flavoprotein pseudogene 1 on chromosome 3.	15.7258	11.6221	15.5175	8.86705	5	13.8179	15.3235	10.8623	5	5	5.8851	5	6.18631	5	11.1715	5	14.1011	5.63748	7.74295	5	8.40172	8.61637	8.436	7.0441	ILMN_1653390	CTGACACATCCTCTCTTTGCAAGCTGCTGACTGGGCACACTCATGCCAAG	0.317949	0.430216	0.379254	0.563885	1.23726	0.361849	0.729047	0.460307	0.896689	0.485067	0.498981	0.563885	1.68034	0.623566	0.550529	0.648489
LOC642916	PREDICTED: hypothetical protein LOC642916	6.97541	5	5	5	6.50968	7.29984	7.11693	5	5	9.83627	5	5	5	5	10.2154	5	5	5.51067	5	5	5	5	5	14.7512	ILMN_1653394	TGGAAGCCTGCACTTTCCGTAGACCTTAAAATCTCAGAGGTAGGGCTGCC	0.716804	1.96725	1	1	0.768087	0.684947	1.43536	1	0.716804	1.10213	1	1	0.768087	0.684947	0.70255	2.95023
CCR5	chemokine receptor 5, transcript variant A	5	5	5	5	5	5	5	5	5	5	5	5	5	5	5	5	5	5	5	5	5	5	5	5	ILMN_1653395	AGATACGAACACAACAGAAATTTCAGCAACTAGTGGACTAGTTCCTGGAG	1	1	1	1	1	1	1	1	1	1	1	1	1	1	1	1
NKIRAS2	NFKB inhibitor interacting Ras-like 2, transcript variant 2	199.817	183.186	248.819	242.574	253.229	268.457	298.375	306.406	184.599	409.923	220.47	246.301	213.54	232.09	254.925	280.695	145.022	148.506	159.893	170.839	210.285	249.096	228.758	278.025	ILMN_1653404	ACCCAGCTCTGCCATGCCGCAGATAGCCGCAGTGCCAACCCTGTTTAGAT	0.923839	2.23774	0.886068	1.01536	0.843268	0.864533	0.854379	0.916087	0.725773	0.810686	0.642608	0.704275	0.830415	0.927881	0.766682	0.907373
LOC647274	PREDICTED: similar to 60S acidic ribosomal protein P1	5	5	5	5	5	5	5	5	5	8.05944	5	5.05927	5	6.20205	5	9.9136	7.24522	5	8.23494	5	5.38303	5	5	5	ILMN_1653410	ATGGCATCTTATATCTGTGACCTGGTTCCTTTCATAGGAAACGGGGGGCG	1	1.61189	1	1.01185	1	1.24041	1	1.98272	1.44904	1	1.64699	1	1.07661	1	1	1
RAXL1	retina and anterior neural fold homeobox like 1	85.9666	87.5896	74.0493	93.7457	60.0535	73.0693	100.904	113.057	93.3555	134.593	60.767	97.5129	92.3631	92.3215	113.139	105.304	194.623	217.568	203.869	235.982	266.56	167.919	195.96	202.328	ILMN_1653412	TGTGATTGCAGCAGCCCTGGACTATTTATTTCTGGATGTCCCATACATGA	1.08595	1.53663	0.820629	1.04019	1.53801	1.26348	1.12125	0.931428	2.26393	2.48394	2.75315	2.51725	4.43871	2.29808	1.94204	1.78961
SPANXA2	SPANX family, member A2	34.0546	22.9521	20.9327	5	5	5	5	5	5	19.0123	7.37607	5	5	5	5	5	8.56114	6.24155	5	5	5.27543	5.88355	5	5	ILMN_1653415	CAGAAGCTACAGCTGCCAGGTCATGCACGAAGGGAGCACCGTGGAGAAGA	0.146823	0.828343	0.352371	1	1	1	1	1	0.251395	0.271938	0.238861	1	1.05509	1.17671	1	1
LOC648278	PREDICTED: similar to Kelch-like protein 2	5	5	5	5	5	5	5	5	5	5	5	5	5	5	5	5	5	5	5	5.52721	5	5	5	5	ILMN_1653420	GGTAGCCTGGGGCTAGATGTGGAACTCCATGGATCTGTGTTCTGACTGGC	1	1	1	1	1	1	1	1	1	1	1	1.10544	1	1	1	1
SPINK9	serine peptidase inhibitor, Kazal type 9	5	5	5	5	5	5	5	5	5	5	5	5	5	5	5	5	5	5	5	5	5	5	5	5	ILMN_1653428	GTGGCAGGCTGGAGTTATTGAAGCAGAGTGGCAGTCTTCAGTTTGCAGAG	1	1	1	1	1	1	1	1	1	1	1	1	1	1	1	1
SLC35A3	solute carrier family 35 transporter), member A3	129.085	139.419	137.146	191.405	207.417	189.861	153.912	108.44	111.242	78.2333	159.624	162.629	139.37	130.407	109.085	107.817	100.871	140.274	100.222	168.876	104.678	81.0058	108.375	90.7951	ILMN_1653429	CCCTCTGCACATGAGGCTGGTTTACCAACATCTACTCCCTCAGGATGAGC	0.861772	0.561138	1.1639	0.84966	0.671934	0.686856	0.708749	0.994252	0.781431	1.00613	0.730771	0.882295	0.504674	0.42666	0.704133	0.837281
HNRPDL	heterogeneous nuclear ribonucleoprotein D-like, transcript variant 3, transcribed RNA.	449.849	335.027	361.853	460.26	453.39	477.23	480.542	517.538	451.932	248.906	353.325	244.772	266.299	313.936	395.687	355.167	519.852	756.117	823.452	787.747	946.14	780.858	707.72	798.464	ILMN_1653432	GCGTGCTGTAGAATCTCCCATCTCTGAAACAGGCGTGAAAACCTGTACTG	1.00463	0.742941	0.976435	0.531813	0.587351	0.65783	0.823417	0.686262	1.15562	2.25688	2.27565	1.71153	2.08681	1.63623	1.47275	1.54281
DMD	dystrophin, transcript variant Dp427m	5	5	5	5	5	5	6.44218	9.08881	5	5	5	5	5	5	5	5	5	5	5	5	5	5.78824	16.4401	40.1047	ILMN_1653434	GGGTGCAACCCCAGTCCCAGCCCATGGTCAGGCCTCCTGGGCAGTGTCTA	1	1	1	1	1	1	0.776135	0.550127	1	1	1	1	1	1.15765	2.55194	4.41254
LOC642360	PREDICTED: hypothetical protein LOC642360	5	5	5.23409	5	5	5	5	5	5	5	5.27736	5	5	5.72241	5	5	5	5	5	5	5	5	5	5	ILMN_1653437	TGGACCAGAACCAGCGAGGGCGCGCAGACACTGAACGGATGCGAAGGTCC	1	1	1.00827	1	1	1.14448	1	1	1	1	0.955277	1	1	1	1	1
PHF14	PHD finger protein 14, transcript variant 1	305.603	580.387	307.941	458.187	366.787	380.54	300.064	314.012	275.379	207.242	367.39	324.19	277.126	354.39	296.692	265.681	342.491	272.363	345.602	315.834	374.073	281.701	266.687	273.565	ILMN_1653438	CCCCTTGAGAATGGTGATCCACCCAGTTACAGGGGCATTTAGGGAGCAGA	0.901103	0.357075	1.19305	0.707549	0.755549	0.931283	0.988763	0.846085	1.12071	0.469278	1.1223	0.689312	1.01986	0.740266	0.888767	0.871191
CDK2	cyclin-dependent kinase 2, transcript variant 1	30.5368	44.4232	64.81	61.7974	35.6259	34.6718	32.6804	33.6003	25.6427	67.0898	35.5789	32.1747	36.3292	23.5163	50.7642	40.639	42.2216	49.5389	49.0308	36.9447	62.2925	50.1295	44.2007	50.3198	ILMN_1653443	TATAACCACTTCCTCAGTTTCTCTGGGTTTTGGTGTCTCACCAGTGGTTG	0.839732	1.51024	0.548973	0.520648	1.01974	0.678255	1.55336	1.20948	1.38265	1.11516	0.756531	0.597835	1.74852	1.44583	1.35251	1.4976
PSORS1C2	psoriasis susceptibility 1 candidate 2	7.36058	15.1973	13.1363	11.6728	5	7.56365	5	5	6.74037	14.2933	18.1096	5.22388	5	5	5	5	9.25662	5	6.76732	5	5	5	12.7387	5	ILMN_1653447	TCGCTTCAAGTCCCCTCAGTCGCCTAAGGATATCGACGTGTCCCCCAAAC	0.915739	0.940514	1.37859	0.447526	1	0.661056	1	1	1.25759	0.329006	0.51516	0.428347	1	0.661056	2.54774	1
MID1	midline 1, transcript variant 3	5	5	5	5	5	5	5	5	5	8.4946	5	5	6.57685	5.0238	5	5	5	8.08871	5	5	5	5	5	5	ILMN_1653453	GCCCAGACATGTGCTTCCAAACCCCTTTCCCTGCCATTATAGGGCCTCAG	1	1.69892	1	1	1.31537	1.00476	1	1	1	1.61774	1	1	1	1	1	1
LOC648840	PREDICTED: hypothetical protein LOC648840	5	21.6294	5	5	5	5	5	5	5	5	5	5	5	5	5	5	5	5	5	5	5	5	5	5	ILMN_1653458	TTTTGGACCAGCACCATCCCCCTGATCCTGTCTGCCTCCGACATGCTCCA	1	0.231166	1	1	1	1	1	1	1	0.231166	1	1	1	1	1	1
IL11RA	interleukin 11 receptor, alpha, transcript variant 2	5	5	5	5	5	5	5	5	5	5	5	5	5	5	5	5	5	5	5	5	5	5	5	5	ILMN_1653459	CTGGTGTGGAGAGTCTGCCCTTCCTCGTCTGGTAGTGCTGGGGTGTGTCA	1	1	1	1	1	1	1	1	1	1	1	1	1	1	1	1
MGC48628	similar to KIAA1680 protein	5	5	5	5	5	5	5	5	5	5	5	5	5	5	5	5	5	5	5	5	5	5	5	5	ILMN_1653461	CTGAGGTTATGTACAACCAACTCTCAGAATTCAGACTTCCTGCAGCTGCC	1	1	1	1	1	1	1	1	1	1	1	1	1	1	1	1
SULT1C3	sulfotransferase family, cytosolic, 1C, member 3	5	5	5	5	5	5	5	5	5	6.07068	5	5	5	5	5	5	5	5	5	5	5	5	5	5	ILMN_1653463	CAACCTCGGCTCCTGGACTCATTGCTTCACAACCCATCTACCCCTGGATG	1	1.21414	1	1	1	1	1	1	1	1	1	1	1	1	1	1
HES4	hairy and enhancer of split 4	253.271	77.0711	132.863	390.811	478.892	732.4	822.095	789.891	366.874	57.9659	173.608	552.865	950.465	1330.23	1618.2	1601.04	336.455	429.127	802.491	625.152	1582.12	1993.87	2888.59	2753.96	ILMN_1653466	CTTGGACGATCCCGCCTCCAATCCAGTACGGTTAATTGTGGAAAAGTGTA	1.44855	0.75211	1.30668	1.41466	1.98472	1.81626	1.96839	2.02691	1.32844	5.56794	6.04	1.59963	3.3037	2.72238	3.51369	3.4865
LOC653145	PREDICTED: similar to Annexin A8, transcript variant 2	5	5	7.46363	5.33127	5	8.06398	5	6.89726	5.57613	5	5	6.39205	5	5	5	5	5	5	5	5	5	5	5	5	ILMN_1653468	ACGACACGTACCCACTCTCGGAGGAGACCTGGCACACACACCAGTTCAAC	1.11523	1	0.669915	1.19897	1	0.620041	1	0.724925	1	1	0.669915	0.937862	1	0.620041	1	0.724925
RPL12	ribosomal protein L12	5166.75	4165.36	4980.24	4797.01	4683.72	4073.75	3643	4054.95	5150.14	5213.33	4443.59	4604.11	4901.7	4812.51	6404.78	5319.62	5309.65	4767.75	4421.29	4804.7	5572.96	4471.51	4205.73	4199.72	ILMN_1653469	GGTGGGGGATATGTTTTAAGACCCCCAGTTAATGCCTGAAACCGCTGCTA	0.996785	1.25159	0.892244	0.959789	1.04654	1.18135	1.75811	1.31188	1.02766	1.14462	0.887767	1.0016	1.18986	1.09764	1.15447	1.0357
KLC2	PREDICTED: kinesin light chain 2	5	5	5	5	5	5	5.9757	5	5	5.35626	5.43068	5	5	5	5	5	5	5	5	5	8.49488	5	5	6.69627	ILMN_1653470	CCGACGACGTGCTCGAGTTCCTGAAGGTGTATGAGAAGCACTCTGCCCAG	1	1.07125	1.08614	1	1	1	0.836722	1	1	1	1	1	1.69898	1	0.836722	1.33925
CDY1	chromodomain protein, Y-linked, 1, transcript variant 2	5	5	5	9.0526	5	5	5	5	5	5	5	5	5	5	5	5	5	5	5	5	16.3891	5	5	5	ILMN_1653471	CCCTTCGGATCTTAACACTGGGCACTCACACACCCACCCCATGCTCCTCT	1	1	1	0.552327	1	1	1	1	1	1	1	0.552327	3.27781	1	1	1
KENAE	Kenae	8.20309	6.44881	5.32524	7.72462	5	6.49196	5	7.48934	5	5	5	6.27304	5	5	5	5	5	10.0209	8.55148	5	5	8.93325	5	5	ILMN_1653480	GGGGAGGGATGCTGTGCACACTGTGGAAGGCTATCATTGACTTTCGAAAC	0.609526	0.775337	0.938926	0.812084	1	0.770183	1	0.667616	0.609526	1.55392	1.60584	0.647281	1	1.37605	1	0.667616
S100A1	S100 calcium binding protein A1	9.62986	5.58544	5.4119	17.2927	25.73	5	6.88315	5	7.35572	7.31947	13.0056	13.0973	5	5.27652	6.07963	5	5	5	5.36059	5	5	5	5	5	ILMN_1653494	AGACCATCTGCCCACCAAATATCTACATCGAGTGTGCAGACCACACACTG	0.763845	1.31046	2.40315	0.757389	0.194326	1.0553	0.883263	1	0.519219	0.895185	0.990518	0.28914	0.194326	1	0.726412	1
GLUL	glutamate-ammonia ligase, transcript variant 3	19.4966	11.8349	5.06274	17.7013	33.3263	17.9818	10.4901	6.45395	8.91067	6.10644	8.30182	22.5792	23.1338	12.2997	14.0117	11.3939	7.36053	5.53834	5	5	5.4026	5.23502	5.79068	5	ILMN_1653496	AGGCCAAGCTAGCCATGGGAGGAATTTAGTTTATAGTTTAACTTTGAAGC	0.457037	0.51597	1.63979	1.27557	0.694161	0.684008	1.33571	1.76542	0.377529	0.467967	0.987608	0.282466	0.162112	0.291129	0.552016	0.774719
IGSF6	immunoglobulin superfamily, member 6	5	5	5	5	5.01908	5	5	5	5	5	5	5	5	5	5	5	5	5	5	5	5	5	5	5	ILMN_1653498	GATTTCAGTCAAGAAGAAGCAGGAGCAGCCCTGACCCCCTGCCCCCAACT	1	1	1	1	0.996198	1	1	1	1	1	1	1	0.996198	1	1	1
LOC649902	PREDICTED: hypothetical protein LOC649902	5	5	5	5	5	5	5	5	5	5	5	5	5	8.3848	5	5	5	5	5	5	5	5	5	5	ILMN_1653500	GCCTACTCCCTGGCCAACCAGCTGAAGAAATACAAAAAGCAAAATGATCT	1	1	1	1	1	1.67696	1	1	1	1	1	1	1	1	1	1
SEMA3B	sema domain, immunoglobulin domain, short basic domain, secreted, 3B, transcript variant 2	5	5	5	5	5	9.84131	8.89975	11.106	7.05369	15.699	8.40222	16.2613	16.8047	12.3177	14.0413	5	5	5	5	5	33.5776	20.1357	12.6363	10.5861	ILMN_1653501	GTCCCTAGACCACTTTGTATGACCGTTTGCAGTCTGAGCAGGCCAGGGGC	1.41074	3.1398	1.68044	3.25225	3.36095	1.25163	1.57772	0.450208	1	1	1	1	6.71551	2.04604	1.41985	0.953195
EDG1	endothelial differentiation, sphingolipid G-protein-coupled receptor, 1	43.1491	31.1391	37.5645	38.2854	58.2454	84.1658	199.871	215.111	36.3993	23.3483	46.0618	26.7493	20.2809	31.3497	46.6432	53.1126	41.6601	8.50839	30.3389	25.0132	46.9853	96.6095	101.206	138.476	ILMN_1653504	CACCAGCCCTTGTCAAATGATGTCCCATCTTAACCATGTGCAATTTGTCC	0.843571	0.749809	1.2262	0.698681	0.348197	0.372475	0.233367	0.246908	0.965493	0.273239	0.807648	0.653335	0.806678	1.14785	0.506357	0.64374
LOC442015	PREDICTED: similar to Ferritin heavy chain	5	5	5	5	5	5	5	5	5	5	5	5	5	5	5	5	5	5	5	5	5	5	5	5	ILMN_1653506	CTGTTTGTTCATCGATTAGCAGAAGAGTCCAGGACAAACGCTTGTGCGAG	1	1	1	1	1	1	1	1	1	1	1	1	1	1	1	1
RBBP4	retinoblastoma binding protein 4	26.3914	50.9374	44.0716	42.4971	46.5906	30.1738	29.1375	27.7351	49.54	50.6974	57.5295	36.9415	51.479	37.5008	25.022	39.1409	30.2456	49.0059	63.06	37.4343	42.7542	47.8154	29.8203	40.6669	ILMN_1653514	GTCACCATCCACGAAGCTGCTGTCTCTGGCACATCTCCACAATTAACTCC	1.87713	0.99529	1.30536	0.869272	1.10492	1.24283	0.858757	1.41124	1.14604	0.962082	1.43085	0.880868	0.917657	1.58467	1.02344	1.46626
SIKE	suppressor of IKK epsilon	5.73671	10.3506	7.44653	12.0692	11.8324	5	15.7098	14.0281	8.65438	10.2964	14.0009	27.2373	20.5223	18.6329	5	6.16377	5.08796	12.1277	8.69328	10.6929	8.53081	5.526	12.0015	11.8371	ILMN_1653524	CTTCAAATGCCAGATCTGCCCCTACGCCAGCCGCAACTCCAGCCAGCTCA	1.5086	0.99476	1.88019	2.25677	1.73441	3.72658	0.318273	0.439389	0.886911	1.17168	1.16743	0.885971	0.720968	1.1052	0.763954	0.843816
LOC648358	PREDICTED: hypothetical LOC648358	5	5.40309	8.58328	5	11.1156	6.76549	5	6.10024	7.24568	6.97669	6.36861	5	11.0035	5	5.89144	5	5	9.06296	6.23126	5	5	5	5	5	ILMN_1653527	CGGGTCACCTCCCTAGTCCCACCTTTGCCTCCTACCAGTGAACCTCATCT	1.44914	1.29124	0.741979	1	0.98992	0.739045	1.17829	0.81964	1	1.67737	0.725976	1	0.449819	0.739045	1	0.81964
TEX10	testis expressed 10	434.353	675.385	453.468	409.144	367.989	331.822	311.036	247.001	373.93	755.825	447.27	446.006	423.074	376.183	335.516	283.311	662.877	338.493	361.976	417.452	416.846	415.752	399.903	333.381	ILMN_1653529	ATCTCGGCTCCACCGCACCCTTCGCGGGAAGTCCCCAGGCTTCCAGCAAA	0.86089	1.1191	0.986332	1.09009	1.14969	1.13369	1.0787	1.14701	1.52613	0.501186	0.79824	1.0203	1.13277	1.25294	1.28571	1.34972
C14orf80	chromosome 14 open reading frame 80	106.44	207.382	206.688	171.815	125.175	121.671	99.3325	76.9083	140.414	187.586	215.692	226.841	175.188	154.86	153.484	134.007	218.241	126.417	169.667	193.369	183.368	130.961	129.022	156.535	ILMN_1653553	TCTCACCCACGGTGAACTGCCTGGCCACCGGCTCCTGGGACTCCACCGTA	1.31919	0.904542	1.04357	1.32026	1.39954	1.27277	1.54516	1.74242	2.05037	0.609587	0.820887	1.12544	1.4649	1.07635	1.29889	2.03534
ZNF705D	zinc finger protein 705D	5	5	5	5	5	5	5	5	5	5	5	5	5	5	5	5	5	5	5	5	5	5	5	5	ILMN_1653562	CCTCACTAGACAGAGGAGCTCCAAACCTGCCCATCTCATCCCATGCACCG	1	1	1	1	1	1	1	1	1	1	1	1	1	1	1	1
LOC391282	PREDICTED: similar to 60S ribosomal protein L23a	5	5	5	5	5	5	5	5	5	5	5	5	5	5	5	5	5	5	5	5	5	5.54468	5	5	ILMN_1653566	GGAGGTCGTCCACATTCCTTGGCTCCTGGCCCTGCTCCTTCATCTTCAAA	1	1	1	1	1	1	1	1	1	1	1	1	1	1.10894	1	1
LOC651308	PREDICTED: similar to hCG1991759	5	5	5	5	5	5	5	5	5	5	5	5	5	8.03444	5	5	5	5	5	5	5	5	5	5	ILMN_1653567	GGGCTGGTCTGTCCATTATGCCAATAGTTGTTCGCCTACACTGGTTTCCC	1	1	1	1	1	1.60689	1	1	1	1	1	1	1	1	1	1
LOC647529	PREDICTED: similar to Collagen alpha 1(VI) chain precursor	5	5	5	5	5	5	5	5	7.12911	5	5	5	5	5	5	5	5	5	5	5	7.21896	5	5	5	ILMN_1653572	GGTTGGAAGTTCAGCCCAAACTGAAGGGGGCCATGCCTTGTCCAGCACTG	1.42582	1	1	1	1	1	1	1	1	1	1	1	1.44379	1	1	1
LOC644846	PREDICTED: hypothetical protein LOC644846	5	5	5	5	5	5	5	5	5	5	5	5	5	5	5	5	5	5	5	5	5	5	5	7.97057	ILMN_1653573	CATGATGGGATGTTGAGGGGCCTGGACTTTGATGCTATTGCTGCCAGGTC	1	1	1	1	1	1	1	1	1	1	1	1	1	1	1	1.59411
IL18BP	interleukin 18 binding protein, transcript variant D	19.7257	14.961	14.0447	13.8156	8.01195	18.8832	12.9537	12.2401	13.132	12.1854	9.63797	15.0063	22.666	18.8386	12.4105	15.1862	24.3469	13.0931	11.4486	9.2355	9.26148	11.7916	5	5	ILMN_1653575	CACGCCCGAGGAGATCCTTTTTGAGGATGCCTTTGATGTGGCAAGCTTCC	0.665729	0.814476	0.686235	1.08619	2.82902	0.997638	0.958064	1.24069	1.23427	0.875151	0.815157	0.668485	1.15596	0.624447	0.385991	0.408492
C21orf41	chromosome 21 open reading frame 41 on chromosome 21.	5	5	5	5	5	5	5	5	5	5	5	5	5	5	5	5	5	5	5	5	5.08157	5	5	5	ILMN_1653577	GGTTGACGCAAAGCTTCAATCTAACTCGGGGTCAGAAGAGTAAGCTCCGT	1	1	1	1	1	1	1	1	1	1	1	1	1.01631	1	1	1
XYLT1	xylosyltransferase I	5	7.07022	5	8.5156	5.06716	5	5.61793	6.50576	5	5	5	5	5	5	5	5	5	5.11607	5	5	5	5	5	7.32557	ILMN_1653578	GTCAACAAGCATACCCAGGAATTCAACTCAGCTCTCCACCAAGCAGACCT	1	0.707191	1	0.587158	0.986746	1	0.890007	0.76855	1	0.723608	1	0.587158	0.986746	1	0.890007	1.12601
LOC401845	PREDICTED: similar to Ig heavy chain V-II region SESS precursor	5.24861	8.49999	5.23621	5	5	9.24805	5	5	5	5	8.92103	5	5	5	6.41876	5	5	5	5	5	5	5	5	5	ILMN_1653579	CATGGGGAACCAGAAGACCTAAGCCTGAAATCCCAGCCCTGCCCCTAACT	0.952633	0.588236	1.70372	1	1	0.540654	1.28375	1	0.952633	0.588236	0.954889	1	1	0.540654	1	1
LOC728601	PREDICTED: hypothetical protein LOC728601	5	5	5	5	5	5	5	5	5	5	5	5	5	5	5	5	5	7.26358	5	5	5	5	6.98166	5	ILMN_1653583	GATCTTCCAAGCCCACATCCAGGCCAGCCAAGGTATCATGCAGCCCCTAG	1	1	1	1	1	1	1	1	1	1.45272	1	1	1	1	1.39633	1
TRIM40	tripartite motif-containing 40	5.71065	5	5	5	5	6.06801	5	5	5	5	5	5	5.0553	5	5	5	5	5	5	5	5	5	5	5	ILMN_1653591	ACAGTGCGTACCATTCCGACATTACAACGGTAGAGTTGGCAGGTGTACCC	0.875558	1	1	1	1.01106	0.823993	1	1	0.875558	1	1	1	1	0.823993	1	1
ATP5D	ATP synthase, H+ transporting, mitochondrial F1 complex, delta subunit, nuclear gene encoding mitochondrial protein, transcript variant 1	1327.09	1491.49	1344.75	1194.81	1185.79	1185.04	1513.52	1893.23	1358.61	2557.53	1113.08	1091.78	1241.47	1209.82	1203.7	1137.04	1237.55	783.188	968.641	946.96	909.071	1086.43	1101.77	976.361	ILMN_1653599	GTCAAAGGTGTGGGGAGGCTTGTGAGCTTCTGTGAGTTGTTGTGTGTGGC	1.02375	1.71474	0.827721	0.913774	1.04696	1.02091	0.795302	0.600581	0.93253	0.525104	0.720313	0.792563	0.76664	0.91679	0.727955	0.515712
LOC646144	PREDICTED: similar to tousled-like kinase 2, transcript variant 1	12.0421	19.4984	12.5167	18.3116	14.8284	18.1856	12.0193	12.6708	17.2861	9.98508	8.94557	11.2464	20.6323	5	5	6.32221	13.4649	24.1122	5	16.0252	14.5414	10.4204	10.4401	9.98874	ILMN_1653601	CACTGGTAGGAATATGGGGGAAATCGAGAACTTTCGAAATAGCTTTGGAC	1.43547	0.512097	0.714693	0.614168	1.3914	0.274943	0.415997	0.49896	1.11815	1.23662	0.399468	0.87514	0.980643	0.573003	0.868609	0.788329
LOC645084	PREDICTED: similar to activator of S phase kinase	5	5	9.59691	5	5	5	5.10941	5	5	5.57796	9.75672	6.98301	7.45963	5	8.93532	8.02602	19.611	7.10647	7.84897	9.63061	8.40477	8.48625	12.4278	19.7781	ILMN_1653603	CGGGTGTGACGTTGAAGATGTCGGCCTTCTGAGCCGACTGCGGTGGTCAA	1	1.11559	1.01665	1.3966	1.49193	1	1.7488	1.6052	3.92221	1.42129	0.817864	1.92612	1.68095	1.69725	2.43234	3.95562
TXNDC2	thioredoxin domain containing 2, transcript variant 1	26.1989	22.4167	5	5	5	26.0885	9.25317	5	13.048	5	5	5.77206	7.97046	5	5.99831	5	15.5156	5	5	6.0327	5	8.8421	5	5.02493	ILMN_1653607	TACCGGCAGCCTCTGCAGGACCAGACTGTCGTCAATCGGCCTCTCCAGGC	0.498035	0.223048	1	1.15441	1.59409	0.191656	0.648244	1	0.592224	0.223048	1	1.20654	1	0.338928	0.540355	1.00499
KCTD9	potassium channel tetramerisation domain containing 9	84.1816	95.5932	91.9314	70.5732	55.5297	51.4857	53.8468	60.7701	109.469	69.0207	92.4379	59.2586	54.4535	66.5028	88.2429	99.3171	72.587	105.905	88.6259	68.4133	44.8192	56.4823	65.3778	55.8388	ILMN_1653612	CTGTCAAGCAGAAGTGATGGATGTTCAAGGAGGCAGGTTGCCCCAAAGTG	1.30039	0.722026	1.00551	0.839676	0.980621	1.29167	1.63878	1.63431	0.862268	1.10787	0.964044	0.969395	0.807121	1.09705	1.21415	0.918853
PIGO	phosphatidylinositol glycan anchor biosynthesis, class O, transcript variant 2	64.3815	47.1533	49.2554	38.6235	31.5562	47.24	44.7218	32.3882	44.6928	81.9405	46.1293	38.6227	40.9792	50.7753	60.9956	57.2047	38.2352	50.7441	63.0822	53.3777	32.5367	50.3155	51.5728	35.5976	ILMN_1653613	GTTTCTCCCCAGCCTAAGTGTAGTGGCGGAGGCATTGTCAGAGTGGAGGC	0.694187	1.73775	0.936533	0.999979	1.29861	1.07484	1.36389	1.76622	0.593885	1.07615	1.28072	1.382	1.03107	1.0651	1.15319	1.09909
FLJ34969	PREDICTED: hypothetical protein FLJ34969	5	5	5	5	5.81131	5	5	5	5	5	5	5	5	5	5	5	5	5	5	5	5	5	5	5	ILMN_1653615	CTGGGGTTACTTGACCTTCTCTCCTGTTAAGTGCAGTAGGGCTTCCCCTC	1	1	1	1	0.860391	1	1	1	1	1	1	1	0.860391	1	1	1
ZZZ3	zinc finger, ZZ-type containing 3	339.488	367.752	262.187	363.158	375.365	407.28	401.843	374.941	358.644	238.336	351.487	493.957	310.599	396.071	379.925	419.222	247.075	279.575	289.973	324.696	326.644	332.581	330.916	314.094	ILMN_1653618	GGCTACTCGGGAGGCTGAGGCAGCAGAATCACTTGAAACCGGAAGGCAGA	1.05643	0.64809	1.3406	1.36017	0.827457	0.972477	0.945457	1.1181	0.727786	0.760229	1.10598	0.89409	0.870203	0.81659	0.823495	0.837716
LOC648716	PREDICTED: hypothetical LOC648716, transcript variant 2	17.0912	10.607	5	14.3039	7.11795	13.7199	13.0168	7.4209	5	8.84528	10.328	8.01605	5	6.06986	7.74383	6.7797	7.01335	20.0511	12.7487	13.3513	14.3454	12.3024	21.3719	5	ILMN_1653622	ACAGAAACTTGCTCGCCATGTCCGAGATAAGGAAGAAGAGGTGGACCTGG	0.292549	0.83391	2.0656	0.560411	0.702449	0.442412	0.594911	0.913596	0.410349	1.89036	2.54974	0.9334	2.01538	0.896677	1.64187	0.673773
LOC652641	PREDICTED: similar to double homeobox, 4	5	5	5	5	5	5	5	5	5	5	5	5	5	5	5	5	5	5	5	5	5	5	5	5	ILMN_1653628	CCCTCTGCTGTGCACTGAAGTATGGGTGCCTTGAGGAAAAGCAGTTACAC	1	1	1	1	1	1	1	1	1	1	1	1	1	1	1	1
LOC644856	PREDICTED: similar to XAGE-3 protein	5	5.34544	5	5	5	5	5	5	5	6.99349	5	5	5	5	5	5	5	5	5	5	5	5	5	5	ILMN_1653636	TTTCAGCCCCTGGAAGCCACCACCCAAACCTCTGATGCCCCCACTCAGAT	1	1.30831	1	1	1	1	1	1	1	0.935377	1	1	1	1	1	1
UBL7	ubiquitin-like 7, transcript variant 1	87.4553	91.1848	81.9018	87.0985	68.6761	73.1266	83.2896	74.6054	77.348	88.8853	83.3432	66.8413	73.1034	57.9067	57.077	42.2167	90.455	31.7411	41.2612	46.1987	47.1598	32.9046	41.5892	39.4577	ILMN_1653646	GTCAAGGAATTGACTGAACGAACTAAGAGCTCCTGGATGGGTCCGGGAAC	0.884428	0.974781	1.0176	0.767423	1.06447	0.791869	0.685283	0.565866	1.0343	0.348096	0.503788	0.530419	0.686699	0.449968	0.499333	0.528884
GPR63	G protein-coupled receptor 63	13.8162	48.4828	19.1642	20.1907	13.7255	11.5065	5.53518	5	21.809	29.2656	24.2639	30.2752	21.4527	11.6296	5.2957	11.4462	20.5702	14.4888	11.9965	5	9.73	17.0632	8.17681	14.9792	ILMN_1653648	TCTCCGCGAGCAGCAGGAAGCAAAGGCATCCAAGGCAGAATGGTCTGTAG	1.57851	0.603628	1.26611	1.49946	1.56298	1.0107	0.956734	2.28923	1.48884	0.298845	0.625983	0.247639	0.7089	1.48292	1.47724	2.99584
LOC641948	similar to polycystic kidney disease 1 like 3	5	6.35611	6.38631	5	5	8.24609	5	5	5	5	5	5.84283	5	5	5	5	19.8994	5	8.92035	5	5	5	8.59463	5	ILMN_1653650	CCCACTCACCGATCAAAACCTGCTACCTCCCCAAGACTTTACTAGTGCCG	1	0.786645	0.782925	1.16857	1	0.606348	1	1	3.97988	0.786645	1.39679	1	1	0.606348	1.71893	1
PTPRC	protein tyrosine phosphatase, receptor type, C, transcript variant 4	5	5	5	5	5	5	5	5	5	5	5	5	5	5	5	5	5	5	5	5	5	5	5	5	ILMN_1653652	GCTAGCCAAGATTCTACGTTACTTTTCCCTTGACTGGATCCCAAGTAGCT	1	1	1	1	1	1	1	1	1	1	1	1	1	1	1	1
LOC642947	hypothetical protein LOC642947	5	5	5	5	5	5	5	6.14481	5	6.63129	5	5	5	5	5	5	5	6.60318	5	5	5.56304	5	5	5	ILMN_1653660	CAGGTACTGGAGGAAGAGAGAAGAGGCATGACAGCTAACAGGGACGGGCT	1	1.32626	1	1	1	1	1	0.813695	1	1.32064	1	1	1.11261	1	1	0.813695
TTN	titin, transcript variant novex-2	5	5	5	5	5	5	15.2304	5	5	5	5	5	5	5	5	5	5	5	5	5	5	7.98886	11.8482	7.89127	ILMN_1653665	CTCTTCGGCACCTTTTCCTGTCTCAGGATCGGAATGCGGGGTCGAGAGCT	1	1	1	1	1	1	0.32829	1	1	1	1	1	1	1.59777	0.777926	1.57825
KLHL7	kelch-like 7, transcript variant 2	18.04	22.2932	20.2078	5	9.04768	6.17021	6.287	5.59434	15.4173	33.2817	31.9509	15.0389	10.6811	10.4966	5	5	40.0179	9.44175	15.9044	9.7943	5	5	5.44499	5	ILMN_1653666	ACAACAGCTTCAGCAGCTGTGATGGTGCCAGGGCCGTTAAGAGTGGACAG	0.854618	1.49291	1.58112	3.00778	1.18054	1.70117	0.795292	0.893761	2.21828	0.423527	0.787045	1.95886	0.552628	0.810345	0.866071	0.893761
LOC643423	PREDICTED: similar to T-box 1 isoform C	8.47026	5	5	5	5	5	5	5	5	5	5	5	5	5	5.45869	5.05716	5	5	9.68002	5	5	5	5.45773	5	ILMN_1653667	CTAAAGGGTGTGGGTCAGGGAGGGGTCTAGAGGCTATTCCTAGGCCTCAG	0.590301	1	1	1	1	1	1.09174	1.01143	0.590301	1	1.936	1	1	1	1.09155	1
CUL3	cullin 3	5	5	5	5	5	5	5	5	5	5	5	5	5	5	5	5	5	5	5	7.29267	5	5	6.15675	10.2369	ILMN_1653670	TAACAGACGAAGAAAAGGCAGAAGAGGAGCGGAAGGCTGCGGAGGAGCGG	1	1	1	1	1	1	1	1	1	1	1	1.45853	1	1	1.23135	2.04738
DTX4	deltex homolog 4	5	5	5	5	5	5	5	5	5	5	5	5	5	5	5	5	5	5	5	6.89797	5	5	11.4383	5.82523	ILMN_1653678	GCCTGTCTTCAAAACTAAGATTACAAAGCCATGGTAACACTGTGTAAGTG	1	1	1	1	1	1	1	1	1	1	1	1.37959	1	1	2.28766	1.16505
GALNT9	UDP-N-acetyl-alpha-D-galactosamine:polypeptide N-acetylgalactosaminyltransferase 9	71.6454	10.0857	5	13.0276	14.0989	5	7.17638	18.2621	9.98194	5	5	5	5	5	10.3512	5	9.07796	5.28462	13.76	5	9.72936	16.4585	5	13.5161	ILMN_1653687	TGCGCGTGGTCGGGGTTATGGTTGGGATCAGTTAAGGTTCCAGTGCCAGC	0.139324	0.495749	1	0.383799	0.354639	1	1.4424	0.27379	0.126707	0.523969	2.75201	0.383799	0.690081	3.29169	0.69673	0.740115
IL9	interleukin 9	5	5	5	5	5	5	5	5	5	5	5	5	5	5	5.17667	5	5	5	5	5	8.44151	18.4295	7.43224	5	ILMN_1653704	TCTGGCTTCCTCTTCACTCTGATTTGCCCCTCTGTTGGTCTGACATGCCC	1	1	1	1	1	1	1.03533	1	1	1	1	1	1.6883	3.68591	1.48645	1
CORO1B	coronin, actin binding protein, 1B, transcript variant 2	413.183	321.159	377.01	486.177	470.207	474.917	470.517	397.876	446.588	424.173	484.661	684.648	661.83	628.864	698.413	623.769	243.898	279.31	348.186	219.599	225.772	250.514	243.355	245.987	ILMN_1653708	TGCATCGCTGATCTTCAGTACCTTCACCTGTCTCAGTCTCTAGAGCCCTG	1.08085	1.32076	1.28554	1.40823	1.40753	1.32415	1.48435	1.56775	0.59029	0.869694	0.923547	0.451685	0.480154	0.52749	0.517208	0.61825
TIMM9	translocase of inner mitochondrial membrane 9 homolog, nuclear gene encoding mitochondrial protein	364.958	380.031	374.77	312.525	380.624	349.12	468.856	377.261	447.229	444.897	385.386	330.13	325.432	287.271	300.058	313.678	317.96	288.928	268.545	243.149	246.725	184.124	249.092	234.258	ILMN_1653709	TCCTCCCAGGTGAGAAGAAAGTGCTTGGTGTGCCATCTGCTGGACAAAGG	1.22543	1.17068	1.02833	1.05633	0.854996	0.822842	0.639979	0.83146	0.871225	0.760276	0.716559	0.778016	0.648211	0.527394	0.531275	0.620945
FZD2	frizzled homolog 2	237.831	175.775	398.558	781.525	865.357	589.86	449.455	471.323	290.555	611.788	675.668	725.09	575.091	582.776	720.441	688.545	121.623	169.147	270.823	321.264	571.066	418.114	476.646	409.012	ILMN_1653711	GATCGGGGAGGACACACAGGTGGGCGTCTCAAGAACTGTGGTGTACACAG	1.22168	3.48052	1.69528	0.927789	0.66457	0.987991	1.60292	1.46088	0.511384	0.962291	0.679508	0.411073	0.659919	0.708836	1.0605	0.867796
UAP1L1	UDP-N-acteylglucosamine pyrophosphorylase 1-like 1	44.0906	28.2791	27.3938	16.9861	26.8063	23.5446	20.3075	24.6597	81.1567	87.8716	46.1862	117.023	62.9372	37.8462	21.9418	18.706	63.6617	27.0393	38.9417	37.3094	33.0841	37.3325	23.2711	9.9997	ILMN_1653712	CATCGTGTCGGTGCTCTCCTTTCCAGTTTTCAAACAGGCTATATTGGAGA	1.84068	3.1073	1.68601	6.88931	2.34785	1.60743	1.08048	0.758565	1.44388	0.956161	1.42155	2.19646	1.23419	1.58561	1.14594	0.405508
LOC645565	PREDICTED: hypothetical LOC645565	5	5	5	5	5	5	5	5	5	5	5	5	7.61848	5	5	5	5	5	5	5	5	5	5	7.14322	ILMN_1653716	CTCTGCGCGAGATCCGCCGTTATCAGAAGTCCACTGAACTGCTTATTCGT	1	1	1	1	1.5237	1	1	1	1	1	1	1	1	1	1	1.42864
ZFAND2B	zinc finger, AN1-type domain 2B	152.144	185.386	150.676	188.55	199.596	213.766	264.278	236.254	170.2	272.756	176.607	185.213	146.607	180.963	208.024	198.068	136.924	110.266	185.178	206.873	154.486	176.84	206.562	187.712	ILMN_1653718	CCTGAGAGAGCTGCTGATAACCATGTGGGATCGGTTTACGGATGAGGAAG	1.11868	1.47129	1.1721	0.982301	0.734519	0.846547	0.787142	0.838369	0.899959	0.594791	1.22898	1.09718	0.773993	0.82726	0.781611	0.794534
ITGBL1	integrin, beta-like 1	5	5	5	5	5	5	5	5	5	5	5	5	5	5	5	5	6.40243	5	5	5	5	5	5	5.53315	ILMN_1653719	GGAGGCCAAACAGCATTTGCCAGTTGGTTCTGGCATGGCTTGGAATGGGG	1	1	1	1	1	1	1	1	1.28049	1	1	1	1	1	1	1.10663
LOC648716	PREDICTED: hypothetical LOC648716, transcript variant 2	5	5	5	5.02151	8.87284	5	5	5	9.09934	5	5	5.22142	5	5	7.58676	5	5	5	5	5	5	5	5.49233	5	ILMN_1653724	GACGCGGAAGAGAGCTCCTTCATCCTGCCTCAGTTTCCTTAGGACTCAGA	1.81987	1	1	1.03981	0.563517	1	1.51735	1	1	1	1	0.995716	0.563517	1	1.09847	1
ERBB4	v-erb-a erythroblastic leukemia viral oncogene homolog 4	5	5	5	5	5	5	5	5	5	5	5	5	5	5	5	5	5	5	5	5	5	5	5	5	ILMN_1653728	CCTGCTGGGCTGAAAACTGCTTGTTTCGTGGAAAAGCAAAACTTGACAGC	1	1	1	1	1	1	1	1	1	1	1	1	1	1	1	1
OXCT2	3-oxoacid CoA transferase 2	32.5646	21.6091	42.2275	25.1116	18.8318	18.7999	18.4276	20.079	25.3591	8.88704	21.226	27.7407	23.2013	18.2915	25.2894	18.6201	17.2827	27.5287	13.8791	27.8052	10.1552	6.27621	7.74679	5	ILMN_1653730	CCAGATACGAATGTTGTGGGTGGCAGCAGAAAAACCCAGCACCTGGGCTC	0.778732	0.411264	0.502658	1.1047	1.23203	0.972957	1.37236	0.927341	0.53072	1.27394	0.328674	1.10726	0.539257	0.333842	0.42039	0.249016
INTS4	integrator complex subunit 4	39.3203	32.8756	21.6417	28.5959	22.8162	24.8297	25.1163	41.7287	15.8761	31.3554	37.387	21.6917	21.3944	20.4955	20.8769	27.2696	37.8242	11.3812	10.9786	39.9217	32.4997	18.0425	29.2328	20.9674	ILMN_1653738	TGCTGTGTGACTATGATTCCTAAGATTTCCAGGGCTTAAGGGCTAACTTC	0.403763	0.953758	1.72755	0.758558	0.937687	0.825444	0.831211	0.653498	0.961951	0.346189	0.507289	1.39606	1.42441	0.726647	1.1639	0.50247
FAM48B1	PREDICTED: family with sequence similarity 48, member B1	5	5	5	5	5	5	5	5	5	5	5	5	5	5	5	11.4145	5	5	5	7.28648	5	5	5	5	ILMN_1653742	CTGTCCGTCTCGAATGACTGGAGTTTCCTGCTTCTGTCACTACACCTCCC	1	1	1	1	1	1	1	2.2829	1	1	1	1.4573	1	1	1	1
LOC643927	PREDICTED: similar to NADPH dependent diflavin oxidoreductase 1	5	5	5	5	5	5	5	5	5	5	5	5	5	5	5	5	5	5	8.14458	5	5	5	5	5	ILMN_1653744	CGGGATTGGCTACTTTAAGTTCAGAGTATGCAGACAGACTGCTCCCGGTG	1	1	1	1	1	1	1	1	1	1	1.62892	1	1	1	1	1
LOC727958	PREDICTED: hypothetical protein LOC727958	5	5	5	5	5	5	5	5	5	5	5	5	5	5	5	5	5	5	5	5	5	5	5	5	ILMN_1653745	GGTTTTGCGGCTAGTTGGCTATTCAAGAAACCTCGCCCCTCTGAATGTCA	1	1	1	1	1	1	1	1	1	1	1	1	1	1	1	1
CST11	cystatin 11, transcript variant 1	5	5	5	5	5	5	5	5	5	5	5	5	5	5	5	5	5	5	5	5	5	5	5	5	ILMN_1653748	GTGCGCGTGGTTCCTGCGAATGAAGAGGCCCGGGGAGGACAAGGTGCGCC	1	1	1	1	1	1	1	1	1	1	1	1	1	1	1	1
SOX10	SRY-box 10	13.5082	8.85586	28.0333	84.8355	48.554	9.67753	5	5	10.0056	7.22063	5	9.98537	5	6.85254	5	5	5	27.4419	5	5	7.76214	5	5	5	ILMN_1653750	TCTGCCAGCCCCAGATTGGGAAGTCTCCCCGCTGGAGAAGGGTGGGGCTC	0.74071	0.815351	0.178359	0.117703	0.102978	0.708088	1	1	0.370146	3.09872	0.178359	0.0589376	0.159866	0.516661	1	1
LOC651430	PREDICTED: hypothetical LOC651430	5	5	5	5.23237	5	5	5	5	5	5	5	5	5	5	5	5	5	5	11.5322	5	5	5	7.50819	5	ILMN_1653760	GGAGGGACGAGTGGAAAAACTTTGTCTTCTGGCTTGGGTGCCAGCTTAGC	1	1	1	0.95559	1	1	1	1	1	1	2.30643	0.95559	1	1	1.50164	1
MYCN	v-myc myelocytomatosis viral related oncogene, neuroblastoma derived	109.106	91.1416	114.499	274.384	144.292	124.52	51.2533	72.4235	147.792	227.726	129.272	150.79	129.746	127.834	84.1054	78.0433	83.5427	75.2291	108.553	139.461	189.343	244.321	162.243	145.035	ILMN_1653761	GCACCCAGCATCTTTATGCCCCAGGCACCAACGCTGTCAGGGGAACCTGA	1.35457	2.4986	1.12902	0.54956	0.899194	1.02662	1.64097	1.0776	0.765706	0.825408	0.948072	0.508271	1.31223	1.96211	3.16552	2.0026
NRSN1	neurensin 1	5	5	5	5	5	5	5	5	5	5	5	5	5	5	5	5	5	5	17.5831	5	11.0467	5	5	5	ILMN_1653762	GCCGCCTCGCAAGCTCTTGTTTTCTAACCCCACCTTCTGGGAGCCGTGTT	1	1	1	1	1	1	1	1	1	1	3.51663	1	2.20935	1	1	1
CCL24	chemokine ligand 24	5	5	5	5	5	5	5	5	5	5	5	5	5	5	5	5	5	5	5	5	5	5	5	5	ILMN_1653766	ACCCTCTCCAGATGCCAGTCCCCGAGCGCCCTGCAGCCGGCCCTGACTCT	1	1	1	1	1	1	1	1	1	1	1	1	1	1	1	1
LOC641733	PREDICTED: hypothetical protein LOC641733	5	5	5	5	5	5	5	5	5	5	5	5	5	5	5	5	5	5	5	5	5	5	5	5	ILMN_1653768	GCCACTGGAAGGATTATGTGAATTTAAGGCTAGAAGCTATGAGAGCTGAG	1	1	1	1	1	1	1	1	1	1	1	1	1	1	1	1
WDR63	WD repeat domain 63	5	13.5554	6.88342	7.78057	5	5	6.95868	11.3224	5	24.4046	5	5	6.47145	5	5	5	6.62333	5	11.676	5	5	5	5.17788	5	ILMN_1653771	TACAAGCCCAATAAAGGGTTAAAGGGGCCGACCAGGAGGTCCCTGGGCCT	1	1.80037	0.726384	0.642626	1.29429	1	0.718527	0.441601	1.32467	0.368858	1.69626	0.642626	1	1	0.74409	0.441601
MLC1	megalencephalic leukoencephalopathy with subcortical cysts 1, transcript variant 2	5	5	5	7.78889	5	5	5	5	5	5	5	5	5	5	5	5	5	5	5	5	5	5	5	5	ILMN_1653783	GCTGAATGTGAGAGGTGGGCTCCAAAGGATTCGGCCACCAAGGTGGAGAA	1	1	1	0.64194	1	1	1	1	1	1	1	0.64194	1	1	1	1
LOC644887	PREDICTED: hypothetical protein LOC644887	5	5	5	5	5	5	5	5	5	5	5	5	5	5	5	5	20.3812	5	5	5	5	5	5	5	ILMN_1653786	CACACATCCCAAGCTTTACAAATCCTGCCTGGCTTGACAGTGATGAGGCC	1	1	1	1	1	1	1	1	4.07623	1	1	1	1	1	1	1
LOC341604	PREDICTED: similar to 60S ribosomal protein L35	5	5	5	8.27463	6.17414	5	5	5	5	5	5	6.51559	9.83691	5	5	5	5	5	5	5	5	5	5	5	ILMN_1653787	GCCTTGGACTATCATGCTACCTTACGCCTCCCGGGCCAAATTCCCTCCTC	1	1	1	0.787417	1.59324	1	1	1	1	1	1	0.604257	0.809829	1	1	1
RNF208	ring finger protein 208	5	5	5	5	5	5	5.10511	5	5	5	5	5	5	5	5	5	5	5	5	5	5	5	5	5	ILMN_1653788	CAATCTAAGCGGGTGCTGGGGTCCTCCTCGCCTTATCAACCCTTTTCTCC	1	1	1	1	1	1	0.979412	1	1	1	1	1	1	1	0.979412	1
PDPK1	3-phosphoinositide dependent protein kinase-1, transcript variant 1	32.2235	34.5738	50.6527	27.8256	17.6658	24.2063	30.3652	31.6193	38.5258	46.0126	34.2898	31.8713	15.5096	27.3116	10.8612	14.956	58.318	73.5544	77.9615	95.7762	60.8116	47.2245	87.0094	65.4492	ILMN_1653793	GTAGTGTTCTCCACATAATGGAAAATGTACAAATGCCTAGTTGTGTTGCC	1.19558	1.33085	0.676959	1.1454	0.877946	1.12828	0.357684	0.473003	1.8098	2.12746	1.53914	3.44202	3.44234	1.95091	2.86543	2.06991
C6orf160	PREDICTED: chromosome 6 open reading frame 160, transcript variant 4	4045.35	4486.25	4107.59	3020.95	3126.66	2317.66	1924.65	2156.97	4466.65	2913.86	4383.78	3299.55	3115.3	3506.28	3117.2	3016.92	3423.19	4462.81	2877.16	2458.08	2052.14	2110.86	2097.4	2219.69	ILMN_1653794	TGGAGTCGGAGGAGAGGGCCATTTAGCAGGGGGAGCAGAAGAGGCAATTC	1.10414	0.649508	1.06724	1.09222	0.996365	1.51285	1.61962	1.39869	0.846203	0.994774	0.70045	0.813676	0.656336	0.910771	1.08976	1.02908
C6orf62	chromosome 6 open reading frame 62	509.661	585.614	638.125	623.737	758.079	701.094	566.559	607.018	477.347	362.303	683.317	644.051	765.582	709.802	715.443	972.716	637.085	726.735	684.135	770.809	578.612	899.909	698.754	719.752	ILMN_1653797	CCCGTGCTGACGAATCTCCATGTGATCGTGTCCTTTCTCCATGTGCTGCC	0.936597	0.618672	1.07082	1.03257	1.0099	1.01242	1.26279	1.60245	1.25002	1.24098	1.0721	1.23579	0.763261	1.28358	1.23333	1.18572
LOC727735	PREDICTED: similar to TBC1 domain family member 3, transcript variant 4	5	5	5	9.33013	5	5	5	5	5	5	5	5	6.78136	5	5	5	5	5	5	5	5	5	5	5	ILMN_1653799	TTGCCCTTGACTGTGCAGGTGGATCTGAAACCATGAAAGCAGCCCTGGAC	1	1	1	0.535898	1.35627	1	1	1	1	1	1	0.535898	1	1	1	1
LOC388282	PREDICTED: hypothetical gene supported by AF452719; BC041062	5	11.7869	6.40254	5.87899	5	5	5	5	5	9.59623	12.1544	12.7557	8.65396	10.9039	10.0098	9.47651	9.64217	16.6246	9.50461	26.4934	15.1606	5.7355	20.3665	24.3143	ILMN_1653801	ATGGGGCACAGAGGAAGTTGCTGCTTGGCTGGATCTGCTCAATTTGGGAG	1	0.814143	1.89838	2.16971	1.73079	2.18078	2.00196	1.8953	1.92843	1.41043	1.48451	4.50645	3.03212	1.1471	4.07329	4.86286
LOC730760	PREDICTED: hypothetical protein LOC730760	5	5	5	5	5	5	5	5	5	5	5	5	5	5	5	5	5	5	5	5	5	5	5	5	ILMN_1653807	TCATGGTGAAGGAGGAGCAAGAACAGGACGAGAAGGAGGCCATCAGAAGG	1	1	1	1	1	1	1	1	1	1	1	1	1	1	1	1
HBBP1	hemoglobin, beta pseudogene 1, non-coding RNA.	7.83261	5	5	5	6.03017	8.77399	5	5.67801	21.1344	5	5	5	6.03843	5	5	6.22357	5	9.96005	5	5	5	5.57303	5	5	ILMN_1653814	CAATATTATCCGCATCCTGGTGAGGAAACTGGAGCCAGCTCAGGGCAGCC	2.69825	1	1	1	1.00137	0.569866	1	1.09608	0.638357	1.99201	1	1	0.829163	0.635176	1	0.880591
ADRA1A	adrenergic, alpha-1A-, receptor, transcript variant 3	5	5	5	5	5	5	5	5	5	5	5	5	5	5	5	5	5	5	5	5	5	5	5	5	ILMN_1653821	GGTGGGAACTGTAACACTCTAAGCACTCACACACCATGATTCCTTCTGGG	1	1	1	1	1	1	1	1	1	1	1	1	1	1	1	1
NEK2	NIMA-related kinase 2	41.8303	68.7106	63.9668	83.1086	126.665	67.23	39.3051	27.8039	67.7123	64.1233	56.5473	55.3711	33.0865	47.7769	42.7269	63.6355	78.2121	101.008	85.8885	76.5503	79.6247	80.7854	66.1959	39.2666	ILMN_1653822	GCCCAGTGGACAGAAGATATAGTGAGGGTTGTGCATGAGAGGGATCTGCC	1.61874	0.933237	0.884009	0.66625	0.261212	0.710649	1.08706	2.28873	1.86974	1.47005	1.3427	0.921088	0.628623	1.20163	1.68415	1.41227
LAMC2	laminin, gamma 2, transcript variant 1	20.6317	11.5158	15.1674	28.8016	10.2315	5.54789	5	5	26.0269	32.7408	5.82774	7.26332	19.6578	24.8185	37.4365	70.7711	5	61.3141	135.641	31.6557	36.3507	5.77098	12.9628	5	ILMN_1653824	GAGGATCATTACAGAGACAGACTCTCCCGAGACATGGGCCACACTGATAG	1.2615	2.84311	0.384229	0.252184	1.92131	4.47351	7.48731	14.1542	0.242346	5.32434	8.94293	1.09909	3.55283	1.04021	2.59256	1
FGF13	fibroblast growth factor 13, transcript variant 1B	5	5	5	5	5	5	5	5	5	5	5	5	5	5	5	5	5	5	5	5	5	5	5	5	ILMN_1653826	ACGGAGATTAGCCGGGCGTGGTGGCATGCGCCTGTGGTCCTAGCTATTCT	1	1	1	1	1	1	1	1	1	1	1	1	1	1	1	1
CHFR	checkpoint with forkhead and ring finger domains	537.16	721.544	663.972	725.099	498.799	483.041	450.248	463.974	520.138	416.656	515.737	567.444	503.418	594.768	669.943	654.197	439.965	586.344	576.067	405.668	438.561	426.518	433.798	414.106	ILMN_1653828	TCCCCGTTTCCTCCCTCCTCCCTGTCCCTAGCAACCACCAGTGGACTTCC	0.968311	0.577451	0.776746	0.782574	1.00926	1.2313	1.48794	1.40999	0.819058	0.812624	0.867607	0.559465	0.879234	0.882986	0.963466	0.89252
LOC643338	PREDICTED: hypothetical LOC643338	5	5	5	5	5	5	5	5	5	5	5	5	5	5	5	5	5	5	5	5	5	5	5	7.88332	ILMN_1653829	CAGAGGTGTGAGATTCACATTTTTCTAGCTGCAAAGCACCCTGATTAGGC	1	1	1	1	1	1	1	1	1	1	1	1	1	1	1	1.57666
LOC144776	PREDICTED: hypothetical protein LOC144776	5	5	5	5	5	5	5	5	5	5	5	5	5	7.55958	5	5	5	5	5	5	5	5	5	5	ILMN_1653833	GTTGAATGCTGCTGCCCAACTCTTCCTTTGTCACCTCTAGGCTATTCCAC	1	1	1	1	1	1.51192	1	1	1	1	1	1	1	1	1	1
OGFOD1	2-oxoglutarate and iron-dependent oxygenase domain containing 1	44.5768	61.7397	22.7068	19.9457	21.6355	9.90474	7.39937	10.3277	21.3567	29.4863	25.0455	11.6858	12.041	14.5621	5	8.92027	8.38267	5	5.72866	5	5	5	5	6.73253	ILMN_1653834	GGCAAATCATGCCATAAACCCATAGGCATGGCAAAACTCCTAAGAGCTAC	0.479098	0.47759	1.10299	0.585881	0.55654	1.47022	0.675733	0.863725	0.18805	0.0809852	0.252288	0.25068	0.231102	0.504809	0.675733	0.651892
C11orf41	chromosome 11 open reading frame 41	6.02428	7.86131	11.2925	12.8806	5	5	18.165	15.4763	5.43356	5	5	5	9.59601	5	11.246	15.7652	7.09321	25.2714	19.0624	44.3	23.0404	15.2122	26.4804	13.561	ILMN_1653836	GGAGTCCCTTTGGTGTGTGAATATGTGTGCCTGTAGAGGGTGGGGCAGGG	0.901943	0.636027	0.442773	0.388179	1.9192	1	0.619106	1.01867	1.17744	3.21465	1.68806	3.43927	4.60808	3.04244	1.45777	0.87624
WHDC1L2	PREDICTED: WAS protein homology region 2 domain containing 1-like 2, transcript variant 3	5	5	8.67392	5.69618	5	5.16216	5	7.15257	6.47499	5	5.27645	5	5	5	5.48807	5	5	7.4508	18.051	13.9158	8.52244	17.4107	5	5.72854	ILMN_1653846	GACTCCTAGTCTGGTGGAAAGGACAGATGGGGCAGGAAACGGTCTGAATA	1.295	1	0.608312	0.877782	1	0.968586	1.09761	0.699049	1	1.49016	2.08106	2.443	1.70449	3.37276	1	0.800906
STS-1	Cbl-interacting protein Sts-1	30.0897	51.0638	44.484	33.0842	208.258	158.104	79.3354	106.944	43.4372	51.9693	8.71749	15.8631	102.736	229.526	351.357	449.564	30.4222	51.8747	8.10775	20.6794	16.6771	46.1701	97.5343	151.516	ILMN_1653856	TGGCACAGTTACTCACTTTGTGTAATCTGAAATCTAGCTGCTGAATACGC	1.44359	1.01773	0.195969	0.479475	0.493308	1.45174	4.42876	4.20372	1.01105	1.01588	0.182262	0.625052	0.0800792	0.292023	1.22939	1.41678
SCMH1	sex comb on midleg homolog 1, transcript variant 1	72.8778	77.0392	77.3948	143.177	172.269	230.087	341.383	455.76	75.462	39.0832	70.2922	93.6911	119.429	152.338	225.232	230.013	114.453	102.121	182.59	253.471	434.381	434.49	495.769	517.686	ILMN_1653861	GATCTTGGCCAGGTGCCTTCTGCTCAAATATCGTCTCAGAGGTGCTTCCC	1.03546	0.507316	0.908228	0.654373	0.693273	0.662088	0.659763	0.50468	1.57047	1.32557	2.35921	1.77034	2.52153	1.88837	1.45224	1.13587
LOC644326	PREDICTED: hypothetical protein LOC644326	5	5	5	5	5	5	5	5	5	5	5	5	5	5	5	5	5	5	5	5	5	5	5	5	ILMN_1653864	TGCCCTCACTAATAACATTGTGACTTTGCTGTCAAGTGTAGAGTCCCCCC	1	1	1	1	1	1	1	1	1	1	1	1	1	1	1	1
LOC642451	PREDICTED: similar to ribosomal protein L7-like 1	8.07333	14.41	5	5	13.3029	5	6.93205	5	6.15558	6.6468	5	7.79732	5	5	8.35974	7.74434	6.42073	9.93682	5	5	5	5	9.07636	5	ILMN_1653865	GTGTGCACCTCCCCTCTTGCACTTTCTCTCCAGTCACCATGTGAAGTTCC	0.762458	0.461262	1	1.55946	0.375856	1	1.20596	1.54887	0.795301	0.689577	1	1	0.375856	1	1.30933	1
ZNF483	zinc finger protein 483, transcript variant 2	42.2787	11.4566	5	5	5	5	17.1347	10.6225	46.4685	22.9524	7.92699	5	10.23	13.625	5.42372	5	46.5302	22.7215	5	10.5178	5.87171	5	6.27462	5.05692	ILMN_1653867	GACATCATCTGGACTCTCCTTTGTTTTTGCTGGTTTGGAGTTAGGACATC	1.0991	2.00341	1.5854	1	2.046	2.72501	0.316534	0.470699	1.10056	1.98326	1	2.10357	1.17434	1	0.366194	0.476058
NAMPT	nicotinamide phosphoribosyltransferase	162.843	171.45	123.692	125.267	103.774	86.7974	66.5766	71.06	143.906	130.704	117.954	100.755	88.7681	81.2038	64.601	61.2948	173.954	183.551	94.139	95.4857	78.391	78.6634	71.6459	74.1439	ILMN_1653871	CATTCAGCTCGAATTGTGCAGTCAAGGCCCTGTCAAGCTTTTAGAGGCAC	0.88371	0.762346	0.953616	0.804327	0.855395	0.935555	0.970325	0.862577	1.06823	1.07058	0.761077	0.76226	0.755398	0.906287	1.07614	1.0434
SPG21	PREDICTED: spastic paraplegia 21, transcript variant 3	9.56182	13.1652	14.7996	18.2697	5	9.08902	6.73476	13.3582	13.3394	12.3378	12.1683	14.0342	15.1774	9.04447	5	18.8979	34.754	12.9851	18.5634	16.8701	20.0944	28.3448	10.2186	32.9221	ILMN_1653876	GCTGTGTGTAGAGGCATAATTCTCATGTATTGATTTTCTATCCAGCAACC	1.39507	0.937152	0.822206	0.768167	3.03548	0.995099	0.742417	1.4147	3.63466	0.986321	1.25432	0.923389	4.01888	3.11857	1.5173	2.46455
CACNB2	calcium channel, voltage-dependent, beta 2 subunit, transcript variant 4	5	5	5	5	5	11.7285	70.7545	101.003	9.71349	5	5	5	5	5.39319	8.65835	10.5961	9.87683	5	6.34032	5	5	30.2813	56.9354	75.4241	ILMN_1653878	CAGCCACACAAAAAACAAGATCCACATGTCACCCACCTTCCGGAGGCCCA	1.9427	1	1	1	1	0.459834	0.122372	0.104908	1.97537	1	1.26806	1	1	2.58185	0.804689	0.746749
NPTX1	PREDICTED: neuronal pentraxin I	5	5	5	5	5	5	5	5	5	5	5	5	5	5	5	5	5	5	5	5	5	5	5	5	ILMN_1653879	TGCAAGGGGCTCACATGGCAAGAGAGGAAACACGAGAGTCTAGGAAGCTG	1	1	1	1	1	1	1	1	1	1	1	1	1	1	1	1
ATRIP	ATR interacting protein, transcript variant 2	131.762	198.579	110.271	119.331	95.2232	86.9284	82.3363	84.2842	113.126	203.906	147.905	115.186	118.831	90.1448	92.2348	78.2382	138.412	69.3637	87.84	97.5776	86.5652	87.177	82.169	76.0628	ILMN_1653896	TGGAGCTGGGGGCCAGAAAGGGGCTGGGTACCTCTTCTGGTTGCTGAGTG	0.858564	1.02682	1.34128	0.965265	1.24792	1.037	1.12022	0.928266	1.05048	0.3493	0.796582	0.817707	0.909077	1.00286	0.997969	0.902457
TXNRD2	thioredoxin reductase 2, nuclear gene encoding mitochondrial protein, transcript variant 3	5	5	5	5	5	5	5	5	7.89047	5	8.57622	5.59921	5	5	9.07563	5	5	5	8.45998	5	5	5	5	5	ILMN_1653904	GATGCACTTCTAAAGGAGGGGTTTCTCGTGGTTGGCACTACAGCCTCAGG	1.57809	1	1.71524	1.11984	1	1	1.81513	1	1	1	1.69199	1	1	1	1	1
LOC650496	PREDICTED: similar to Heat shock protein HSP 90-alpha	5	5	5	5	5	5	5	5	5	5	5	5	5	5	5	5	5	5	5	5	5	5	5	5	ILMN_1653910	CAGAGACCTCTTTGGGTATCAGGGATCTCATGGACCAGAATGGCCCGTGG	1	1	1	1	1	1	1	1	1	1	1	1	1	1	1	1
SNORD83A	small nucleolar RNA, C/D box 83A, small nucleolar RNA.	5	5	5	5	5	5	5	5	5	6.23349	5	5	5	5	5	5	5	5	5	5	5	5	5	5	ILMN_1653927	CCTCGGACGGGCTCCTGACACGGCTTTAATCAGGAGTTTCCTCCATAAAC	1	1.2467	1	1	1	1	1	1	1	1	1	1	1	1	1	1
LOC650517	PREDICTED: hypothetical LOC650517	5	5	5	6.63281	5	5	5	5	5	5	5	5	5	5	19.1617	27.1078	5	5	5	5	6.98501	5	5	9.23921	ILMN_1653934	AAGGAGCTGGTGGAGATTGCGGTGCCTGAGAACCTGGTGGGAGCCATCCT	1	1	1	0.753829	1	1	3.83233	5.42156	1	1	1	0.753829	1.397	1	1	1.84784
USP2	ubiquitin specific peptidase 2, transcript variant 1	9.98629	15.0725	5	5	5.33585	5.04709	15.8049	18.4254	9.97663	9.71691	11.5368	10.816	13.629	5	5.19452	6.35117	19.7356	14.9258	13.2572	9.44236	14.5107	12.7093	27.7792	17.9589	ILMN_1653940	CTGTCTCACCAACCTGACAAAAAAGGTGTGCCAAGTGACTTCATCTTACC	0.999033	0.644677	2.30735	2.1632	2.55423	0.99067	0.328665	0.344695	1.97627	0.990264	2.65143	1.88847	2.71946	2.51815	1.75763	0.974677
LOC644116	PREDICTED: hypothetical protein LOC644115, transcript variant 2	5	5	5	7.43932	6.74177	5	5	6.64482	11.8129	5.53125	8.29487	11.2521	5	5	5	5	5	7.09126	5	5	5.1746	5	5.49114	5	ILMN_1653945	AGTGTGTCAACACCCAGACAGGGCTGCCCGAGGAAGACAGTGACCAGTGT	2.36259	1.10625	1.65897	1.51252	0.741644	1	1	0.752466	1	1.41825	1	0.672104	0.767543	1	1.09823	0.752466
LOC644624	PREDICTED: hypothetical LOC644624, transcript variant 1	5	5	5	5.33404	5	5	5	5	5	5	5	5	5	5	5	5	22.7396	12.1624	5	5	5	5	5	5	ILMN_1653956	CGGCAGTGACTGAACCCGGACTTGGTCCTGACCCCAAGGACACCATCATT	1	1	1	0.937375	1	1	1	1	4.54793	2.43249	1	0.937375	1	1	1	1
ITGB4	integrin, beta 4, transcript variant 1	5	5	5	10.1288	5	5	5	5	5	5	5	5	5	5	5	5	5	5	5	5.70077	5	5	5	5	ILMN_1653965	GACTAGCCCCTGCTCCAGCCCAGTTCTCACATTCCCCTTTGTTTTTTCCC	1	1	1	0.493642	1	1	1	1	1	1	1	0.562828	1	1	1	1
METTL8	methyltransferase like 8	12.818	25.2531	5	6.7228	5.04312	5	13.7077	5	5.90369	17.4827	15.4338	5	5	5	5	5	28.4314	7.11221	5	5	5	5	5	5	ILMN_1653980	GGTTCCCTTCCTATTCCAAGCTTCCATAGCTGCTGCCCTAGTTTTCTTTC	0.460578	0.692301	3.08676	0.743738	0.991449	1	0.364759	1	2.21808	0.281638	1	0.743738	0.991449	1	0.364759	1
LOC643344	PREDICTED: hypothetical protein LOC643344	5	5	5.09122	5	5	5	5	5	5	6.82522	5	5	5	5	5	5	5	5	5	5	5	5	5	5	ILMN_1653991	GCATTATTGTGACAGCCACGAACCCATTGCCCACAACCCCTCCACCCTCG	1	1.36504	0.982083	1	1	1	1	1	1	1	0.982083	1	1	1	1	1
LOC390570	PREDICTED: hypothetical LOC390570	5	5	5	5	5	5	5	5	5	5	5	5	5	5	5	5	5	5	5	5	5	5	5	5	ILMN_1653995	ATCTCCACCCAGAGCTTCCCAAGCCTCGGGTATCCAGTCTCCACCTGGAG	1	1	1	1	1	1	1	1	1	1	1	1	1	1	1	1
SMC6	structural maintenance of chromosomes 6	137.731	172.851	174.668	110.122	104.604	73.922	69.4684	66.8606	154.038	142.306	145.014	100.906	84.0108	89.5076	59.5434	62.2753	151.879	126.814	218.425	116.535	105.61	76.6603	80.5858	78.2027	ILMN_1654001	TCCCTGGAACTCAATAACTCATTTCACTGGCTCTTTATCGAGAGTACTAG	1.1184	0.823288	0.83023	0.91631	0.80313	1.21084	0.857129	0.931419	1.10272	0.733658	1.25052	1.05824	1.00962	1.03704	1.16003	1.16964
AGPAT3	1-acylglycerol-3-phosphate O-acyltransferase 3	9.26338	5	14.092	16.3934	11.6995	12.2083	13.9379	13.3243	9.42245	5	5.60785	5	19.3883	13.2235	26.2383	16.0075	8.48685	26.2815	31.1507	30.2588	5.93994	6.42624	18.2199	7.42542	ILMN_1654010	TCTGCCTGGCCCTGCTGCCCCTCCTGAATCTCGTATGATGGTCACAGTCC	1.01717	1	0.397945	0.305001	1.65719	1.08316	1.88251	1.20137	0.916172	5.25631	2.21052	1.84579	0.50771	0.526383	1.30722	0.557282
C17orf28	chromosome 17 open reading frame 28	36.0003	13.7865	17.086	9.2724	13.3078	27.9097	45.1542	33.2232	22.3367	23.2171	49.0429	42.0293	73.4038	83.253	121.719	92.9903	23.0036	25.5915	10.7444	13.8671	9.54289	13.9728	20.5725	30.5645	ILMN_1654013	AATTCCTTCAAAGCCAGCCCTGAGCGACGGAACAGTGGGCGGTGTCTCCA	0.620458	1.68405	2.87036	4.53273	5.51583	2.98294	2.69563	2.79896	0.638985	1.85628	0.628843	1.49552	0.717088	0.500645	0.455605	0.919976
MRLC2	myosin regulatory light chain MRLC2	2560.64	2384.76	2507.26	2088.12	2159.05	2059.48	2330.72	2171.5	2102.27	3439.74	2470.9	2790.32	3356.21	3885.76	4389.68	5429.02	2940.91	3227.09	3170.28	2866.21	2204.29	2409.17	2845.24	2798.57	ILMN_1654016	TACTGGACCCAGGATGGGGCTGAACTGGGAGAGGTAGCTGTGGACCTGCT	0.820995	1.44239	0.985496	1.33629	1.55448	1.88677	1.8834	2.50012	1.14851	1.35321	1.26444	1.37263	1.02095	1.16979	1.22076	1.28877
TPTE2	transmembrane phosphoinositide 3-phosphatase and tensin homolog 2, transcript variant 3	5	5	5	5	5	5	5	5	5	5	5	5	5	5	5	5	5	5	5	5	5	5	5	5	ILMN_1654031	GACAAAGAGAAAGGTACCTGGGTTCGACTGAAGCCCCAGTCTGCTCCACC	1	1	1	1	1	1	1	1	1	1	1	1	1	1	1	1
ZER1	zer-1 homolog	17.5993	23.1775	9.9524	21.0873	31.5636	29.8121	28.647	29.297	16.4051	27.1574	19.5899	28.1871	33.1315	27.9598	29.2656	28.045	37.0026	32.2424	16.405	28.0015	48.0021	67.1696	32.3292	37.9478	ILMN_1654032	CGGCCCGAGCAGTTCAGTGATGAAGTGGAACCAGCAACACCTGAAGAAGG	0.932147	1.17171	1.96836	1.33669	1.04967	0.937867	1.02159	0.957266	2.1025	1.39111	1.64834	1.32789	1.5208	2.2531	1.12854	1.29528
LOC653539	PREDICTED: similar to amyotrophic lateral sclerosis 2 chromosome region, candidate 16, transcript variant 4	5	5	5	5	5	5	5	5	5	5	5	5	5	5	5	5	5	5	5	5	5	5	5	5	ILMN_1654043	CCAGGAACCACTACCTGCTCCAACATACCGTGATGTTATAAAGGAGGCAA	1	1	1	1	1	1	1	1	1	1	1	1	1	1	1	1
LOC442560	PREDICTED: similar to Limbic system-associated membrane protein precursor	5	5	5	5	5	5	5	5	5	5	5	5	5	5	5	5	5	5	5	5.30168	5	5	5	5	ILMN_1654049	CGACAACGCTGAGGCTCTGGTTTTGGTGGCTTGTCTGGGTGTGGGAGCTC	1	1	1	1	1	1	1	1	1	1	1	1.06034	1	1	1	1
LOC642888	PREDICTED: similar to calponin 2 isoform a	5.07972	5	5.39021	5	5	5	5	5	5	5	5	5	5	5	5	5	5	5	5	5	5	5	5	5	ILMN_1654056	CAGGCCCCAACACAGCCCCATGGCCTCTGCCAGATGGCTTTGAAAAAGGT	0.984307	1	0.927607	1	1	1	1	1	0.984307	1	0.927607	1	1	1	1	1
MKNK2	MAP kinase interacting serine/threonine kinase 2, transcript variant 2	66.2464	76.9657	58.6874	60.9267	55.7073	42.1334	40.8184	40.8101	66.5611	115.582	57.7591	63.2496	78.3771	70.3544	79.4079	66.5702	83.7634	69.6351	60.9553	53.337	57.1629	77.2548	59.5345	47.5496	ILMN_1654060	CGTCTTTTTCGCCTCCTTGCCTCTGAGTTCTGTTTCGTGTGGGGGGTGAG	1.00475	1.50173	0.984181	1.03813	1.40695	1.6698	1.9454	1.63122	1.26442	0.904754	1.03864	0.87543	1.02613	1.83357	1.45852	1.16514
HYDIN	hydrocephalus inducing homolog, transcript variant 1	5	5	5	5	5	5	5	5	5	5	6.17429	5	13.8134	5	5	11.9512	5.06116	5	7.60278	5	5	5.0908	5	5	ILMN_1654063	CTTCTGTAGCTGATCTCCTTCCCTTGCTACACTCGGTTACTCTGGCCTTG	1	1	1.23486	1	2.76269	1	1	2.39024	1.01223	1	1.52056	1	1	1.01816	1	1
LOC644334	PREDICTED: similar to Band 4.1-like protein 5	24.8892	32.5392	12.105	11.942	9.98618	10.2571	7.65315	5	38.5547	9.77471	5.39201	14.942	12.6756	9.94208	15.2816	11.0901	21.8672	9.06375	13.0151	27.0238	5	5	7.06784	7.93824	ILMN_1654064	GTTCCTAGTCTCTTCTTCATTGCCCTTCCTCACCAGCAATCTGCACTTTC	1.54905	0.300398	0.445437	1.25121	1.26932	0.969286	1.99677	2.21803	0.878582	0.278549	1.07519	2.26292	0.500692	0.487466	0.923521	1.58765
ATOH8	atonal homolog 8	5	5	7.19058	10.4109	5	5	5	5	5	22.4606	5	5	5	5	5	5	5	5	13.5997	5	5.67933	24.1104	13.7454	12.9149	ILMN_1654065	CACGGCACCTTAGAACAGACCTTTTTCTTTCTCGCGTGGGGCCTGACTCC	1	4.49212	0.695354	0.480266	1	1	1	1	1	1	1.89132	0.480266	1.13587	4.82209	2.74908	2.58297
NUDT1	nudix-type motif 1, transcript variant 4B	103.67	83.2491	144.692	90.4527	68.5984	51.4833	42.301	33.554	121.976	200.13	103.969	86.5828	124.74	73.1798	64.1756	57.287	137.171	101.07	88.0204	67.887	74.5821	49.382	47.6331	47.8527	ILMN_1654068	GGGATATAGCAATGAATGGAAGTCACAAAATTGCTGCCACCACAGGGCTT	1.17657	2.40399	0.718552	0.957217	1.81841	1.42143	1.51712	1.70731	1.32314	1.21406	0.608328	0.750525	1.08723	0.959184	1.12605	1.42614
CX3CL1	chemokine ligand 1	7.04233	32.3042	5	5	5	5	5	5	12.5212	28.7516	6.77246	5	9.6705	9.14534	12.7161	15.4352	5	5	5	5	5.66102	5.0349	6.66969	6.27688	ILMN_1654072	CCACTGGTATTCCTGAGCCTCTCCCAGCTCCACTTCTAATGCTAGAGAAT	1.77799	0.890026	1.35449	1	1.9341	1.82907	2.54322	3.08705	0.709992	0.154778	1	1	1.1322	1.00698	1.33394	1.25538
LOC647213	PREDICTED: hypothetical protein LOC647213	5	5	5	5	5	5	5	5	5	5	5	5	5	5	5	5	5	5	5	5	5	5	5	5	ILMN_1654073	CTCTCCACTCTGCCTCATCTCTGTACGAATTTGGGTCCCAGCCTTGTTGG	1	1	1	1	1	1	1	1	1	1	1	1	1	1	1	1
ITGA3	integrin, alpha 3, transcript variant a	5	5	5	5	5	7.0384	5	5	5	5	5	5	7.59581	5	5	5	5	5	5	5	5	5	5	5	ILMN_1654074	CCACGTTTCTGTGACTTGAGTGCCCTGGGAGTTTTACGCTGCCTCGTCTC	1	1	1	1	1.51916	0.710389	1	1	1	1	1	1	1	0.710389	1	1
LRIG2	leucine-rich repeats and immunoglobulin-like domains 2	101.206	79.26	64.5621	89.7731	87.2688	86.945	65.2493	61.4416	121.932	77.9257	93.183	128.577	110.895	77.9147	74.4055	78.7232	72.5111	104.123	89.8561	93.6819	89.3203	74.109	85.7061	59.8228	ILMN_1654099	CGTTGAAACCCATGCAGACACGAGTGGTCGGGAGACTTCAGAAGCCTTGC	1.2048	0.983166	1.44331	1.43225	1.27072	0.896138	1.14033	1.28127	0.716473	1.31368	1.39178	1.04354	1.02351	0.852367	1.31352	0.973653
FLJ31401	PREDICTED: hypothetical protein FLJ31401, misc RNA.	5	5	5	5	5	5	5	5	5	5	5	5	5	5	5	5	5	5	5	5	5	5	5	5	ILMN_1654108	CGCCCTAACAACTTCCCATCCGCTGACCCCTCCAACGCCATCAATCTCCA	1	1	1	1	1	1	1	1	1	1	1	1	1	1	1	1
EGFLAM	EGF-like, fibronectin type III and laminin G domains, transcript variant 4	19.7803	38.3756	348.952	223.27	604.028	455.325	293.014	763.428	26.7177	28.2542	8.93874	23.2461	15.8913	27.4177	43.1926	60.8984	5	80.3795	543.162	330.735	459.98	372.289	235.558	113.655	ILMN_1654109	CATCCAGGAACTGAGGCCTGAACCATTTTGCATTTCCCCCTCCTCCAGCC	1.35073	0.736253	0.025616	0.104117	0.0263089	0.0602157	0.147408	0.0797696	0.252777	2.09454	1.55655	1.48132	0.761521	0.817635	0.803913	0.148875
PARD6A	par-6 partitioning defective 6 homolog alpha, transcript variant 2	193.758	137.069	41.9588	55.9346	60.3464	38.183	39.6063	14.4264	157.262	89.571	105.545	179.069	160.6	96.6825	53.0839	34.5847	253.585	92.7527	46.745	34.1492	48.0558	31.2317	26.6154	48.7483	ILMN_1654112	GTAGTGAGCCGAGATTGCGCCATTGCACTCCAGCTCAGGCAACAAGAGCA	0.811643	0.653475	2.51545	3.2014	2.66131	2.53208	1.34029	2.39731	1.30877	0.676687	1.11407	0.610521	0.796333	0.817947	0.671997	3.3791
BCL2L1	BCL2-like 1, nuclear gene encoding mitochondrial protein, transcript variant 1	1034.15	832.634	578.164	598.927	762.774	812.338	844.373	930.75	1089.89	1055.23	920.277	908.157	955.751	942.421	930.187	982.387	468.987	298.896	343.693	330.225	564.367	825.685	621.608	650.39	ILMN_1654118	GGCTGGAGAGCCGGGAGTCGCTGGGTGCGTGGGGCTGCCTCGCCGCGTCT	1.0539	1.26735	1.59172	1.51631	1.25299	1.16013	1.10163	1.05548	0.4535	0.358976	0.594456	0.551361	0.739888	1.01643	0.736177	0.698781
MIA3	PREDICTED: melanoma inhibitory activity family, member 3, transcript variant 2	9.19177	7.31271	9.24598	5	5.93932	8.89262	8.66962	9.66361	5	5	6.76249	10.3522	5	10.0687	5	5	5	5	5	5.95843	5	5	6.63432	5	ILMN_1654129	CTTCTGTCCTTCTCTTCCATGGTGGGAAATGGGGTTGATGGCCTGGCAAG	0.543965	0.683741	0.731398	2.07043	0.841847	1.13225	0.576726	0.517405	0.543965	0.683741	0.540775	1.19169	0.841847	0.562264	0.765237	0.517405
LOC649700	PREDICTED: similar to transient receptor protein 6	5	5	5	5	5	5	5	5	5	5	5	5	8.63454	5	5	5	5	5	5	5	5	5	5	5	ILMN_1654137	AGATTTGAGAATTGACACTAAGCGAGCCAGTGGAGCTGGGGGGCAGCATG	1	1	1	1	1.72691	1	1	1	1	1	1	1	1	1	1	1
ZDHHC20	zinc finger, DHHC-type containing 20	10.4922	20.5307	18.139	11.4832	11.4127	12.3262	15.4504	14.058	14.6226	11.7054	12.8229	20.8096	13.6235	14.3679	12.3151	12.4572	11.8051	22.9654	5	5	10.5895	7.1169	7.0898	10.4343	ILMN_1654141	AGTATCTGGGATTACAGGCGTGCACCACCATGCCTGGCTAAGTTTTGTGT	1.39366	0.570139	0.706925	1.81218	1.19372	1.16564	0.79707	0.886128	1.12513	1.11859	0.275649	0.435419	0.927873	0.57738	0.458875	0.742229
COX6C	cytochrome c oxidase subunit VIc	3501.36	3578.13	3920.82	3124.62	3442.3	3354.43	4447.33	4906.98	3752.57	1742.63	3253.25	3122.81	3660.35	3459.36	3540.96	3540.12	4222.89	4760.55	4571.94	3978.87	3906.59	3377.6	4271.17	4885.02	ILMN_1654151	TACTTGCTCTTCCTGCGGCTCTACCCGGTGCTCACCAAGGCGGCCACCAG	1.07175	0.487023	0.829736	0.99942	1.06334	1.03128	0.796198	0.721446	1.20607	1.33046	1.16607	1.27339	1.13488	1.00691	0.960389	0.995524
BTBD11	BTB domain containing 11, transcript variant 1	5	5	5	5	5	5	5	5	5	5	5	5	5	5	5	5	5.92692	5	5	5	5	5	5	5	ILMN_1654153	CAGCCCGCTTCCTCCGGTCCGCGCCAGGCCCGCGAGGGTCTGAGTCCCGG	1	1	1	1	1	1	1	1	1.18538	1	1	1	1	1	1	1
SLC45A2	solute carrier family 45, member 2, transcript variant 1	5	5	5	5	5	5.15768	5	5	5.8175	5.41436	5	5	5	6.73833	5	5	5	5	5	5	5	7.80739	5	10.5673	ILMN_1654165	TTCTGGGAAACCTGGTATTGAACCTGTGGGATTGTGGTGGGCAAGACACC	1.1635	1.08287	1	1	1	1.30647	1	1	1	1	1	1	1	1.51374	1	2.11347
HERC2P2	hect domain and RLD 2 pseudogene 2 on chromosome 15.	5	7.3598	5	5	5	5	5	5	5	5	5.09027	5.61504	5	5	5	5	5	5	5.0253	5	5	6.73069	9.06283	5	ILMN_1654170	AGGATCGTATCCCACACCAGGACTCTATCCTACTCCTAGTAATCCTTTCT	1	0.679367	1.01805	1.12301	1	1	1	1	1	0.679367	1.00506	1	1	1.34614	1.81257	1
LOC652593	PREDICTED: similar to Dihydrofolate reductase	5	5	5	5	5	5	5	5	5	5	5	5	5	5	5	5	5	5	5	5	5	5	7.52966	5	ILMN_1654171	TGGCAAACACTCAGCTGTCTCTGGTCCATCGCACTTGTACAGTCCTGCAG	1	1	1	1	1	1	1	1	1	1	1	1	1	1	1.50593	1
LOC391347	PREDICTED: hypothetical LOC391347	5	5	5	5	5	5	5	5	5	5	5	5	5	5	5	5	5	5	5	5	5	5	5	5	ILMN_1654185	AAACCAGATCGGGAGGACTGTGGCCAGCAATTAACACCATGTAGACTTCC	1	1	1	1	1	1	1	1	1	1	1	1	1	1	1	1
LOC644360	PREDICTED: similar to retinitis pigmentosa GTPase regulator isoform C	32.3861	23.6626	15.7803	16.0685	22.9645	25.1132	15.3701	13.1449	30.1509	21.378	45.7993	24.9323	20.1119	9.079	33.1795	23.2479	22.0374	12.7705	5	10.9434	38.7646	6.0403	14.6087	12.0574	ILMN_1654187	CTAGGGTTCCCTCCCAGTCTTCACATCACTCTGGCCTCATCACCAAGGTG	0.930982	0.903452	2.90231	1.55163	0.875781	0.361523	2.1587	1.76858	0.680458	0.539691	0.316851	0.681049	1.68802	0.240522	0.950464	0.917265
GCC2	GRIP and coiled-coil domain containing 2, transcript variant 1	5	5	5	5	5	5	5	5	5	5	5	5	5	5	5	5	6.73172	5	5	5	5	5	8.6749	5	ILMN_1654195	GATGGTCGATCTGGTGCTAATTTGCCCAATACGGTAGCTACGCGGCAATG	1	1	1	1	1	1	1	1	1.34634	1	1	1	1	1	1.73498	1
LOC653489	PREDICTED: similar to Ran-binding protein 2, transcript variant 1	5	5	5	5	6.37588	9.14414	5	5	9.96918	5	9.13654	5	5	9.66498	5	5	14.8485	17.3741	7.74464	23.7867	11.158	10.3381	13.0394	11.1834	ILMN_1654200	GCGTGTTCAGATCCAATAGTGAGTGATGTGGTACAACTGGAGGAGTTAGC	1.99384	1	1.82731	1	0.784206	1.05696	1	1	2.96969	3.47481	1.54893	4.75734	1.75004	1.13057	2.60788	2.23669
DNAJC5B	DnaJ homolog, subfamily C, member 5 beta	5.34402	5	5	5	5	5	5	6.2756	5	5	5	5	5	5	5	5	5	5	5	5	5	5	5	5	ILMN_1654204	ACTCACCTCATACTCAGACCTGCACTGTTTTTCAAGACAGTCAATATTTC	0.935626	1	1	1	1	1	1	0.796736	0.935626	1	1	1	1	1	1	0.796736
CD1C	CD1c molecule	9.49009	5	5	5	5	5	8.4217	5	18.7411	5	10.9489	5	5	5	5	5.92258	5	5	5	5	5	5	5	5	ILMN_1654210	TCCCCCAGAGCTGTGGTGCAGCTGGGCAAAGCTCAACCTGCAGGCGAAGA	1.97481	1	2.18977	1	1	1	0.593705	1.18451	0.526866	1	1	1	1	1	0.593705	1
DOK7	docking protein 7	5	5	5	8.95796	5	8.01016	6.96275	10.1751	5	5	5	5	5	5	5	5	5	5	8.40105	8.4953	5	5	5	5	ILMN_1654212	GGTACAGGGCCAAAGACTTGAGACGTGGTGTTTTACATGGTGACTCACAT	1	1	1	0.558163	1	0.624207	0.718107	0.491394	1	1	1.68021	0.948353	1	0.624207	0.718107	0.491394
MPP2	membrane protein, palmitoylated 2	104.364	138.557	126.781	107.842	57.5307	48.3628	71.4243	54.6999	95.4714	75.5885	148.071	75.378	42.3265	37.1549	13.5283	17.9434	76.2881	84.6821	47.0597	32.2579	31.7038	32.6223	38.7314	25.5582	ILMN_1654217	AGGAACTTCTTCATGGTCATGGTCACCCAGCTAGAGTGTGGAAGCCAGGC	0.914794	0.545542	1.16793	0.698966	0.73572	0.768254	0.189407	0.328034	0.730982	0.611173	0.371189	0.299122	0.551076	0.674533	0.542272	0.467244
LOC642591	PREDICTED: hypothetical protein LOC642591	5	5	5	5	5	5	5	5	5	5	5	5	5	5	5	5	5	5	5	5	5	5	5	5	ILMN_1654226	TGCACACTAGAGGCAGGTCCTCTCGGTCCTCTCCATCCTGTGCTTCTGTG	1	1	1	1	1	1	1	1	1	1	1	1	1	1	1	1
PCDHGA3	protocadherin gamma subfamily A, 3, transcript variant 2	5	5	5	5	5	5.99662	5	5	5	5	5	5	5	5	5	5	5	5	5	5	5.27608	5.51012	5	5	ILMN_1654228	GCAGGCTCGCATTGCACCCAGGGAGCTGGAGTTGAGCTGTTCCCCTAAAT	1	1	1	1	1	0.833804	1	1	1	1	1	1	1.05522	0.918871	1	1
LOC653664	PREDICTED: similar to TAF1 RNA polymerase II, TATA box binding protein-associated factor, 250kDa	5	5	5	5	5	5	5	5	5	5	5	5	5	5	5	5	5	5	5	5	5	5	5	5	ILMN_1654240	GGCGCAGGGAAACAGGAACTGGGGGCACAGCATCCTACTGCATGGGGGCA	1	1	1	1	1	1	1	1	1	1	1	1	1	1	1	1
SIRT6	sirtuin 6	8.00396	12.8507	5.16079	7.12771	5.33688	5	5	5	21.6597	25.9893	10.7119	9.67969	5	8.09004	13.0264	10.6705	22.8593	14.6594	7.60768	17.4456	20.1426	5	14.3685	10.093	ILMN_1654246	GGCCACTGGCAGGGGCGCGTCAGGACGCTGCTGGAGTGTGGCGTGCGGCC	2.70612	2.0224	2.07562	1.35804	0.936876	1.61801	2.60528	2.13409	2.856	1.14074	1.47413	2.44757	3.77422	1	2.8737	2.01861
LOC647083	PREDICTED: similar to Kinesin heavy chain isoform 5C	9.79186	5	5	5	5	5	5	5	5.80816	5	11.8067	5	8.69825	5	14.0265	5	7.42799	5	5	5	6.21601	5	10.5028	5	ILMN_1654249	GCATTTAGTCAGTCCCCCAAACAGTCATGCCAACTGTGAAGGAATGTCCC	0.593162	1	2.36135	1	1.73965	1	2.8053	1	0.758588	1	1	1	1.2432	1	2.10056	1
MRPL21	mitochondrial ribosomal protein L21, nuclear gene encoding mitochondrial protein, transcript variant 2	52.8423	67.1441	21.1614	24.0533	23.9191	16.8896	13.2919	15.8717	47.2322	79.518	38.3959	27.4719	29.6045	23.638	21.6913	14.3624	90.896	62.8763	47.1262	50.8676	24.5672	32.2123	22.9496	29.3621	ILMN_1654250	TGTTCTTCCCCATGTCCTGGATGCCACTGGAAGTGCACACTGCTTGTATG	0.893833	1.18429	1.81443	1.14213	1.23769	1.39956	1.63192	0.904903	1.72014	0.936438	2.22699	2.11479	1.02709	1.90722	1.72659	1.84996
TRPV1	transient receptor potential cation channel, subfamily V, member 1, transcript variant 2	5	5	5	5	5	5	5	5	5	5	5	5	5	5	5	5	5	5	5	5	5	5	5	5	ILMN_1654261	CCCAGGAGTATGGGAATATTAAAGGTACAAAAGGAAGCCAGAGATTTATG	1	1	1	1	1	1	1	1	1	1	1	1	1	1	1	1
ZMAT3	zinc finger, matrin type 3, transcript variant 2	276.825	174.531	99.8059	130.849	173.695	194.52	224.958	301.214	266.361	282.241	142.741	132.772	218.739	218.949	264.532	405.331	246.312	235.934	241.833	308.829	327.112	342.26	412.128	402.409	ILMN_1654262	TACAGGTGCAGTGGCTTCTATGTTTTGGGTTGATGCTGAATTAGGGAGTG	0.962199	1.61714	1.43019	1.0147	1.25933	1.12558	1.17591	1.34566	0.889774	1.35182	2.42303	2.3602	1.88326	1.75951	1.83202	1.33596
HMGB2	high-mobility group box 2	705.668	583.339	1311.15	907.721	1145.17	1038.61	628.097	537.441	930.084	1494.41	950.332	819.305	827.496	930.176	943.735	1072.87	695.572	1229.48	1110.77	1128.06	795.423	910.171	525.457	503.316	ILMN_1654268	GCGAGGGGTTGCCCCAGTTGCTCATACAAACAGATCAGCATGAGGACAGA	1.31802	2.56182	0.724809	0.902596	0.722597	0.895594	1.50253	1.99625	0.985693	2.10766	0.847175	1.24274	0.69459	0.876333	0.836586	0.936506
LOC389888	PREDICTED: similar to Protein CXorf48	5	5	5	5	5	5	5	5	5	5	5	5	5	5	5	5	5	5	8.33861	5	5	5	5	5	ILMN_1654279	GGTGCCCAGGCCTCAGATTTACTTGGCTGGTCTTCGTGGAGGAAAGAGCG	1	1	1	1	1	1	1	1	1	1	1.66772	1	1	1	1	1
ADCY9	adenylate cyclase 9	20.3063	5	20.4084	23.5318	10.9052	14.5143	18.1371	38.6114	14.5225	11.2538	7.03545	5.87944	5.09584	23.4226	35.2453	50.4438	14.8311	34.589	111.629	118.87	33.2547	67.6943	60.7362	61.5819	ILMN_1654287	ACATGCCTATGCATTTTGTTTATTCATTTATAGTAACAAGATATAGTGAG	0.715171	2.25077	0.344734	0.249851	0.467286	1.61376	1.94327	1.30645	0.730367	6.91781	5.46976	5.05147	3.04944	4.66397	3.34873	1.59491
LOC652540	PREDICTED: hypothetical protein LOC652540	5	5	5	5	5	5	5	5	5	5	5	5	5	5	5	5	5	5	5	5	5	5	5	5	ILMN_1654288	GAGGACACTGTCCCAGCCAGGACACGGCCATCGGTCACTAATCTGCAGCA	1	1	1	1	1	1	1	1	1	1	1	1	1	1	1	1
ELK1	ELK1, member of ETS oncogene family	362.766	356.793	378.458	422.537	376.922	421.824	361.665	342.068	408.711	390.058	427.692	434.275	352.148	319.596	367.58	361.821	312.645	510.57	730.479	644.698	408.751	412.861	343.31	331.622	ILMN_1654289	AGATGCACACTCTGCTCCCTCATGGCACCTCCACGCAAACAGCCCTTAAC	1.12665	1.09323	1.13009	1.02778	0.934273	0.757652	1.01636	1.05775	0.861837	1.431	1.93014	1.52578	1.08444	0.978754	0.949248	0.96946
LOC730995	PREDICTED: similar to ankyrin repeat domain 36	5	6.70471	5	5	6.94816	6.66902	9.88476	5	8.38293	8.93179	12.7618	5	7.9341	5	5	13.2186	58.8283	21.1417	29.3242	40.1055	18.302	30.3786	24.834	17.6513	ILMN_1654313	CTCAGGCAGTAGTTTATTCATCATTTGGTAAGCCCCTCCCCACACTCCTC	1.67659	1.33217	2.55237	1	1.1419	0.749736	0.505829	2.64371	11.7657	3.15327	5.86483	8.0211	2.63408	4.55518	2.51236	3.53027
LOC643224	PREDICTED: similar to tubulin, beta 8, transcript variant 3	5	5	5	5	12.0127	5	5	5	5	9.43175	5	5	5	5	5	5	5	5	5	5	5	5	5	5	ILMN_1654317	TCCCAAGCAACACAGACCACTCTTCCCCTTGCCCCTCCCCCAGAGGGACT	1	1.88635	1	1	0.416227	1	1	1	1	1	1	1	0.416227	1	1	1
PTPN23	protein tyrosine phosphatase, non-receptor type 23	17.2072	16.8533	19.2547	19.5153	15.6595	13.908	12.3206	15.8891	7.94458	47.8454	17.3922	19.1368	26.3808	10.6903	28.9676	40.1291	25.7919	27.9468	24.4565	22.8093	22.0839	21.3798	12.3134	33.1862	ILMN_1654318	GACTTCCAATGACGTAGCTGGATCCGATTAAGTATAGTTTCCCCTTCCCC	0.461702	2.83894	0.903274	0.980603	1.68465	0.768646	2.35116	2.52558	1.4989	1.65824	1.27016	1.16879	1.41025	1.53723	0.999418	2.08862
HAPLN3	hyaluronan and proteoglycan link protein 3	62.6651	5	5	28.7521	32.5559	25.8636	43.2995	27.111	47.6685	12.7726	20.5741	38.9537	30.5618	19.6232	17.488	18.1825	9.91807	38.0301	102.459	79.3551	74.2383	83.4164	76.3066	47.2377	ILMN_1654319	CCTCAGAATGGGGCCTGCACTGTAGCTTCCCTGGTTTGGGGGATTTGGGA	0.760686	2.55451	4.11481	1.35481	0.93875	0.75872	0.403883	0.670669	0.158271	7.60602	20.4917	2.75998	2.28033	3.22524	1.7623	1.74238
LOC644250	PREDICTED: hypothetical protein LOC644250	315.806	301.83	248.054	225.253	178.188	249.467	246.921	279.413	305.284	329.996	266.422	334.176	392.469	362.061	426.997	311.981	700.154	575.16	711.979	700.6	738.488	517.486	550.766	496.964	ILMN_1654320	GTTGTCCAGCCATCACCATCATCCATCTCCAGAAGTTTTCCATCTTCCCA	0.966682	1.09332	1.07405	1.48356	2.20256	1.45134	1.72928	1.11656	2.21704	1.90557	2.87026	3.11028	4.14444	2.07437	2.23053	1.7786
ATP1B3	ATPase, Na+/K+ transporting, beta 3 polypeptide XM_945518	468.345	364.689	305.865	332.834	305.881	336.583	403.974	256.398	441.093	396.773	293.771	283.685	315.943	199.278	168.816	163.818	581.058	324.93	376.538	356.949	433.637	350.147	349.37	288.047	ILMN_1654322	GGACGAGAAGGTGCAGAGATTGAACCTTGGGAAGATGCTGATTACCTTGT	0.941812	1.08798	0.960457	0.852333	1.0329	0.59206	0.417889	0.638922	1.24066	0.89098	1.23106	1.07245	1.41767	1.0403	0.864831	1.12344
UBE3A	ubiquitin protein ligase E3A, transcript variant 3	5	5	5	5	5	5	5	13.546	9.98094	5	5	5	5	5	5	5	5.8731	6.47239	5	9.23828	5	5	5	7.49079	ILMN_1654323	GCCACATACCTCTTGACGTTTTTGCAGCATAGGGGGAGTATGTGCTTTCC	1.99619	1	1	1	1	1	1	0.369112	1.17462	1.29448	1	1.84766	1	1	1	0.552988
HEYL	hairy/enhancer-of-split related with YRPW motif-like	61.2818	23.4427	57.303	42.4464	25.3209	38.3109	49.1122	62.7117	38.2069	5.2464	10.649	10.7147	5	5.94446	12.1369	6.4609	59.3255	51.038	54.0414	58.6764	49.9691	40.7705	60.9105	76.3864	ILMN_1654324	ACTAGCAACTGCTCCAAGGATAGATGATGAAATCCCCCCTCCACTTCCTG	0.623463	0.223797	0.185837	0.252428	0.197465	0.155163	0.247126	0.103025	0.968076	2.17714	0.943083	1.38236	1.97344	1.0642	1.24023	1.21806
HOXB4	homeo box B4	13.3815	5	5	8.10947	21.9219	17.3133	6.82298	20.0016	10.8238	5	5.46135	5	16.5833	6.89025	16.8549	10.4517	5	5	5	5	5.75622	11.366	6.38991	10.5449	ILMN_1654331	GTAACTGTAAGTTCACATGAACCTCGTGGGTTTTGGCTTAGGCTGGTAGC	0.808863	1	1.09227	0.616563	0.756471	0.397973	2.47032	0.522543	0.37365	1	1	0.616563	0.262579	0.656488	0.936528	0.527205
LOC644377	PREDICTED: hypothetical protein LOC644377	5	5	5	5	5	5	5	5	5	5	5	5	5	5	5	5	5	5	5	5	5	5	5	5	ILMN_1654336	GTCTGTAAAAGTCAGTCAACTGAAGAACACCATCAAATCTTTGAAACAAC	1	1	1	1	1	1	1	1	1	1	1	1	1	1	1	1
UGP2	UDP-glucose pyrophosphorylase 2, transcript variant 1	55.0799	32.1563	7.71055	5.4858	11.5479	24.3368	28.0893	22.4533	16.8534	13.1225	27.5158	38.9222	39.8669	36.7758	12.9497	5.21414	86.3322	23.0251	20.918	11.4163	9.67615	10.4829	25.1178	21.6749	ILMN_1654340	ATTGTGCACTTTGGGGAGAGGGGGACGTTGGGGCAGCCTTTGAACTGGGA	0.305981	0.408083	3.56859	7.09508	3.45231	1.51112	0.461019	0.232222	1.5674	0.716035	2.7129	2.08107	0.837915	0.430742	0.894212	0.965332
LOC644325	PREDICTED: similar to ADAM 25 precursor	5	5	5	5	5	5	5	5	5	5	5	5	5	5	5	5	5	5	5	5	5	5	5	5	ILMN_1654346	TGGAAGCTCAACTTCGAGAACTAATCAGGAAGCTTAAACAGCACATGTTG	1	1	1	1	1	1	1	1	1	1	1	1	1	1	1	1
GNAT3	PREDICTED: guanine nucleotide binding protein, alpha transducing 3	5	5	5	5	5	5	5	5	5	5	5	5	5	5	5	5	5	5	5	5	5	5	5	5	ILMN_1654354	CTGGAGGCTTTTTCATTTCTGCATTCCCTGACAGTGCTCCATAGAGTAGG	1	1	1	1	1	1	1	1	1	1	1	1	1	1	1	1
ZNF24	zinc finger protein 24	24.1084	31.298	38.6706	27.3252	25.9419	29.1992	18.2507	29.4977	15.4015	32.2676	30.9582	37.469	20.5563	15.3106	20.4602	29.6985	15.4578	20.8258	13.3272	13.6123	30.4403	39.0653	31.5605	9.29881	ILMN_1654357	CCGCCCTACTGCGACCCCACTCTGCCCAACAGCAATGGCTCTCGGGGGGA	0.638845	1.03098	0.800561	1.37122	0.792397	0.524349	1.12106	1.00681	0.641177	0.665403	0.344633	0.49816	1.17341	1.33789	1.72927	0.315238
LOC440742	hypothetical gene supported by AK124614	5	5	5	5	5	5	5	5	7.56102	5.29817	5	5	5	5	5	5	5	7.5113	5	5	5	5	5	5	ILMN_1654365	CCTCCATCGCCGGTCAGTGTTGGGTGGTGTGCCTGTCTCCTCTTTGGACT	1.5122	1.05963	1	1	1	1	1	1	1	1.50226	1	1	1	1	1	1
LOC644224	PREDICTED: hypothetical LOC644224	5	5	5	5	5.07477	5	5	5	5	5	5	5	5	5	5	5	5	5	5	5	5	5	5	5	ILMN_1654369	CCTAGGCCTTGACTCCCGCTGCCTGCTGAGGGGCAATAAACCAGAACCAA	1	1	1	1	0.985267	1	1	1	1	1	1	1	0.985267	1	1	1
TESK2	testis-specific kinase 2	76.1927	32.7017	69.5246	86.6547	97.3733	76.4243	82.5081	68.7286	103.741	49.2207	103.532	105.758	115.823	94.2294	108.674	110.444	48.4352	74.3093	66.255	68.9565	69.4276	85.2429	54.9429	61.7497	ILMN_1654370	CCTCTCCACATTTCTGACCCAGTAATCCTAATCTCACTTTATGAGGCAGT	1.36156	1.50514	1.48914	1.22045	1.18948	1.23298	1.31713	1.60696	0.635693	2.27234	0.952973	0.795762	0.713005	1.11539	0.66591	0.898456
LOC642110	PREDICTED: hypothetical protein LOC642110	5	5	5	5	5	5	5	5	5	5	5	5	5	5	5.02032	5	5	5	5	5	5	5	5	5	ILMN_1654378	CCCCAGCTCCCAGCCCCTCCAAAGATTTACTTTCCCATCCGTGACTCCTG	1	1	1	1	1	1	1.00406	1	1	1	1	1	1	1	1	1
ASB13	ankyrin repeat and SOCS box-containing 13	59.624	43.3347	56.7186	53.7186	49.64	42.7755	40.1026	53.7004	39.1162	79.6132	47.0035	40.9985	40.522	37.1659	35.6658	23.5648	77.5148	34.8666	48.6909	34.7284	57.9409	56.3106	54.8665	40.768	ILMN_1654385	AGTGTCCGTCTCTCGAACAGATGATGTGGGCTGCGTGGTGCCGTCCGAGT	0.656049	1.83717	0.828714	0.763208	0.816318	0.868861	0.889365	0.43882	1.30006	0.804589	0.858465	0.646487	1.16722	1.31642	1.36815	0.759175
C14orf182	chromosome 14 open reading frame 182	5	5	9.58464	5	5	5	5.74826	5	7.13763	5	5	5	8.74319	5	5	5	13.2583	5	5	5	7.55196	5.79375	8.32014	5	ILMN_1654386	TGTGGCATCACTTGCACACTTATTTTGTAGAAATGGGTAATTTGTGCCCG	1.42753	1	0.521668	1	1.74864	1	0.869828	1	2.65165	1	0.521668	1	1.51039	1.15875	1.44742	1
LOC728744	PREDICTED: hypothetical LOC728744	5	5	5	5	5	5	5	5	5	5	5	5	5	5	5	5	5	5	5	6.76668	5.29887	5	5	5	ILMN_1654389	AGGGAGGCAGCAGACTCAGGCCCTCCATGGTCCTCTTTGTCATTTTGTTG	1	1	1	1	1	1	1	1	1	1	1	1.35334	1.05977	1	1	1
KHNYN	KH and NYN domain containing	65.1146	29.6294	78.735	113.153	101.481	129.45	108.787	137.727	84.8451	86.3615	67.7997	61.6369	79.5129	111.04	153.457	152.994	62.077	121.468	167.681	161.005	163.826	253.058	181.916	185.66	ILMN_1654392	TCAACAACCGGACAAGTGTCACATTAAAAGACAGATGGAGGACCACGAAG	1.30301	2.91472	0.861113	0.544722	0.783528	0.857786	1.41062	1.11085	0.953349	4.09956	2.1297	1.42289	1.61436	1.95487	1.67223	1.34803
LOC648576	PREDICTED: similar to leucine rich repeat containing 45	5	5	5	5	5	5	5	5	5	5	5	5	5	5	5	5	5	5	5	5	5	5	5	5	ILMN_1654394	AGAGCCAGTCCTGTCGGCTGGGCCCTTGGACGGCTGTCAGTTTTGCACAT	1	1	1	1	1	1	1	1	1	1	1	1	1	1	1	1
ITGB2	integrin, beta 2, lymphocyte function-associated antigen 1; macrophage antigen 1 beta subunit)	81.6771	91.9009	240.101	123.298	61.1464	54.9373	56.0045	47.4984	98.0168	30.9812	66.8318	42.6005	52.0197	34.2579	37.6747	32.5731	75.7027	1623.61	3501.28	1207.9	225.549	55.1577	62.7942	55.3678	ILMN_1654396	CTGAAGCACTAAACACAACCTGTAGGTCTTATCTCTGGGGTCTGGGAAAC	1.20005	0.337116	0.278348	0.345507	0.85074	0.623581	0.672708	0.685772	0.926853	17.667	14.5825	9.79657	3.68868	1.00401	1.12123	1.16568
RGL1	ral guanine nucleotide dissociation stimulator-like 1	31.1736	35.3306	34.5435	250.194	554.55	708.026	741.719	794.431	66.971	35.5812	47.1924	75.2758	167.315	174.79	184.178	206.02	80.5375	40.0183	42.3744	391.797	1233.34	1091.07	950.139	926.988	ILMN_1654398	AGGAGTACCAGATCTTGCTGGATGTGAAGACGCGGCTGGAGCAGGAGATT	2.14832	1.00709	1.36617	0.30087	0.301712	0.246869	0.248313	0.25933	2.58352	1.13268	1.22669	1.56597	2.22403	1.54101	1.281	1.16686
IL18BP	interleukin 18 binding protein, transcript variant C	5.92531	5	6.76267	5	11.5551	5	5	5	5	5	5.13853	5	5	5	5.95553	5	10.7544	5	5	11.5367	15.322	5	6.7112	6.74385	ILMN_1654402	GAAATCCCTGATCCTTGTGCTGGAGCTGAATACGCCCCTTGTCTCCTGGG	0.843838	1	0.759837	1	0.43271	1	1.19111	1	1.815	1	0.739353	2.30733	1.326	1	1.34224	1.34877
LOC649186	seven transmembrane helix receptor	23.0582	9.52669	5	5	7.43487	5	6.09854	8.79266	21.2723	6.42726	11.4912	7.38672	22.84	10.7726	16.9425	7.48229	14.3513	5.58946	11.7145	12.7288	28.9783	14.8599	11.5485	15.5777	ILMN_1654403	GTCAACACGCATTGTCCTTGTCATTTGGGCCCCGAGCTCTGACCCTCGTG	0.922547	0.674658	2.29824	1.47734	3.07201	2.15451	2.77812	0.850969	0.622397	0.586715	2.34289	2.54575	3.89762	2.97197	1.89365	1.77167
TRAF7	TNF receptor-associated factor 7	5	5	5	5	5	5	5	5	5	5	5	5	5	5	5	5	5	5	5	5	5	5	5	5	ILMN_1654408	AGAATCAATGAGAGCTCCCCCCAGCCAGGAGACAGCGGACAACCAGGGTA	1	1	1	1	1	1	1	1	1	1	1	1	1	1	1	1
CCL18	chemokine ligand 18	5	5	5	5	5	5	5	5	5	5	6.56644	5	5	5	5	5	5	5	5	5	5	5.95396	5.84727	5	ILMN_1654411	GGAGAGTGAAGTCTACAGCCTAGAGGGTGCCCTGTGTGTGGTGTCAGATG	1	1	1.31329	1	1	1	1	1	1	1	1	1	1	1.19079	1.16945	1
C10orf108	chromosome 10 open reading frame 108	5	5	5	5	6.09765	7.53861	8.16878	5	5	5	5	5	9.20013	5	6.45832	5	5	5	5	5	5	5	5	5	ILMN_1654413	AAGGTAGGCTGGCAGATACGTTCGTCAGCTTGCTCCTTTCTGCCCGTGGA	1	1	1	1	1.5088	0.663252	0.79061	1	1	1	1	1	0.819988	0.663252	0.612086	1
ACSL3	acyl-CoA synthetase long-chain family member 3, transcript variant 1	8.80328	26.7795	23.8654	25.6274	13.2052	13.069	29.9513	15.6206	21.2483	21.0398	18.0925	8.63188	25.1602	19.0946	15.0311	19.9605	23.1808	21.8627	46.0129	24.3496	19.6623	23.0915	34.4407	29.3305	ILMN_1654414	GGTCCCCAAAGACGTCAATGCGGCCATCGCCACCATCAAGACCAAGCGCA	2.41368	0.78567	0.758107	0.336823	1.90533	1.46106	0.501853	1.27783	2.6332	0.816399	1.92802	0.950138	1.48899	1.76689	1.14989	1.87768
PTF1A	pancreas specific transcription factor, 1a	5	5	5	5	5	6.5152	5	5	5	5	5	5	5	5	5	5	5	5	5	6.17491	7.47679	5	5	5	ILMN_1654415	GAACAGGGCTGGGTACTGGCAGAACAGGAAGATTTGGCCAGAGGTGACCT	1	1	1	1	1	0.767436	1	1	1	1	1	1.23498	1.49536	0.767436	1	1
MPHOSPH9	M-phase phosphoprotein 9	84.3487	84.3145	103.092	115.806	85.6604	90.4719	95.428	83.068	128.916	99.2454	85.3427	88.2144	71.0457	69.299	61.4411	75.4853	62.8472	118.147	103.906	97.7407	103.106	97.1355	97.4138	88.6739	ILMN_1654421	AGTCTGCTGTTCCAGACTCAACTGGGGGGCATATGGTGCATACATTTGAG	1.52837	1.17709	0.82783	0.761745	0.829388	0.765973	0.643848	0.908717	0.745088	1.40127	1.00789	0.844005	1.20366	1.07365	1.02081	1.06749
ACTN2	actinin, alpha 2	5	5	5	5	5	55.0633	299.178	358.325	5	5	5	5	5	5	8.76619	33.6496	5	7.74919	5	5	5	43.7337	181.427	267.611	ILMN_1654422	AATCTGAGGGACCATGCTTTGAAATAGACTGAAAATTAAGGGTCACCACC	1	1	1	1	1	0.0908045	0.0293009	0.093908	1	1.54984	1	1	1	0.794243	0.606417	0.746837
LOC653217	PREDICTED: similar to RNA binding motif protein 15	5	5	5	5	5	5	5	5	5	5	5	5	5	5	5	5	5.20924	5	5	5	5	5	5	5	ILMN_1654427	GAGAAGAAGGTGAAATCTTGTGCTGAGTGGGTGTCTCTCTCAAAGGCCAG	1	1	1	1	1	1	1	1	1.04185	1	1	1	1	1	1	1
C12orf48	chromosome 12 open reading frame 48	30.6462	17.1767	20.0895	17.3131	5	6.39654	7.46507	5	13.8696	10.1424	8.342	23.1845	17.1663	8.51743	6.85901	5	74.5146	46.9734	56.2956	43.7968	40.7659	31.6457	27.1696	23.7533	ILMN_1654429	GGAAGCAGAGGAAGAGGATGAAAAATGTGCCAGTGAGCTTGAGTCCTTGG	0.452573	0.590474	0.415241	1.33913	3.43326	1.33157	0.918815	1	2.43145	2.73472	2.80223	2.52969	8.15318	4.94731	3.63957	4.75066
LOC731170	PREDICTED: similar to eukaryotic translation elongation factor 1 alpha 2	5	5	5	7.46674	5	5	5	5	5	5	5	5	5	5	5	5	5	5	5	5	5	5	5	5	ILMN_1654430	GCCACTAGATGGCAGTGCCTGTATAGATGGGGAAAAAATTGCCACCATTC	1	1	1	0.669636	1	1	1	1	1	1	1	0.669636	1	1	1	1
ZNF251	PREDICTED: zinc finger protein 251	5.83634	8.68055	5	5	5	5	5	5	5	5.43124	5	5	6.68548	5	5	5	6.36052	5	5	5	5	7.20692	6.85424	5	ILMN_1654436	TTGGCGTGACTGGAGGCCGGACAGACAAGCGCCAGCGTGCTCCAACACAT	0.856701	0.625679	1	1	1.3371	1	1	1	1.08981	0.576	1	1	1	1.44138	1.37085	1
OAT	ornithine aminotransferase, nuclear gene encoding mitochondrial protein	482.827	679.541	566.578	341.664	346.089	285.856	230.524	201.082	679.065	842.884	866.724	602.515	485.16	391.566	334.221	329.548	385.162	398.365	433.496	406.054	231.762	258.879	282.583	232.124	ILMN_1654441	CTCTCATTTAATAAAACACCCACACAATGACAAGAATGAGACTTTAATCA	1.40644	1.24037	1.52975	1.76347	1.40184	1.3698	1.44983	1.63888	0.797723	0.586227	0.765113	1.18846	0.66966	0.905629	1.22583	1.15438
LOC347292	PREDICTED: similar to ribosomal protein L36	496.826	522.451	540.536	532.939	583.055	547.356	398.584	396.632	581.611	986.169	445.248	541.517	716.556	565.868	603.074	439.798	359.941	228.318	250.227	281.689	330.325	315.383	260.309	233.956	ILMN_1654445	TTTTGTTTTCCGGCGGTGATGACCTACGCACATGAGAACATGCCTCTCAC	1.17065	1.88758	0.823717	1.0161	1.22897	1.03382	1.51304	1.10883	0.724481	0.437013	0.462924	0.528558	0.566542	0.576194	0.653084	0.589857
LOC441378	PREDICTED: hypothetical LOC441378	5	7.47243	5	5	8.12248	9.82227	13.3835	5	5	5	13.8263	5	11.9925	5	12.3169	7.15637	6.6402	10.3105	5	5.13198	5	5	13.4036	8.4271	ILMN_1654452	GACAGTTCAGAGGCAGGGACAACAGATGGGGGTGGCCAAGTGACAATCGA	1	0.669127	2.76527	1	1.47645	0.509047	0.920305	1.43127	1.32804	1.37981	1	1.0264	0.615575	0.509047	1.00151	1.68542
TXN2	thioredoxin 2, nuclear gene encoding mitochondrial protein	41.5331	47.9219	55.2578	45.9339	49.3057	44.8183	68.7389	55.2809	59.2053	67.8083	48.3233	75.2067	59.2192	41.924	30.619	28.7882	33.518	37.8668	55.1895	25.9051	18.0137	21.1425	27.1263	28.829	ILMN_1654457	AGTGGCAGGGATGACACTTAGATCCAGGCCTTCTCCTCCAGGGTCCATGC	1.4255	1.41497	0.874506	1.63728	1.20106	0.935422	0.445439	0.520763	0.807019	0.790176	0.998765	0.563965	0.365347	0.471738	0.394629	0.521501
FLJ37587	hypothetical protein FLJ37587	5	5	5	5	5	5	5	5	5	5	5	5	5	5	5	5	5	5	5	5	5	5	5	5	ILMN_1654458	TGGGGGATTTTTCAGTGGAACCCTTGCCCCCAAATGTCGACCAGCCCCCA	1	1	1	1	1	1	1	1	1	1	1	1	1	1	1	1
SPANXN1	SPANX family, member N1	5	5	5	5	5	5	5	5	5	5	5	5	5	5	5	5	5	5	5	5	5	5	5	5	ILMN_1654459	GTGAGAATAGAAAGACCAGTTTCAGGCTTATGCACTTACGTGGCTCATGC	1	1	1	1	1	1	1	1	1	1	1	1	1	1	1	1
PLAC4	placenta-specific 4	5	5	5	5	5	5	5	5	5	5	5.51397	5	8.05756	5	6.23542	5	5	5	6.39037	5	5	5	5	5	ILMN_1654466	GCTGTCTAGGTCCGTCCGGTGTGTCAGATTTTCCTCAGATTAGATGTGCC	1	1	1.10279	1	1.61151	1	1.24708	1	1	1	1.27807	1	1	1	1	1
ACRV1	acrosomal vesicle protein 1, transcript variant 11	5	5	5.07771	5	5	5	5	5	8.41298	5	5.32836	5	5	5	5	5	5	5	8.28838	5	5	11.3754	5	5	ILMN_1654468	CCTACCCAGCACCTGCCCACATGAGATCAGCCTCCTTCAGCCCATCTGCT	1.6826	1	1.04936	1	1	1	1	1	1	1	1.63231	1	1	2.27507	1	1
ZP1	zona pellucida glycoprotein 1	5	5	5	5	5	5	5	5	5	5	5	5	5	5	5	5	5	5	5	5	5	5	5	5	ILMN_1654473	CCTGCAGAGGAGGCATGACCCCAAACCACCATCTCTTTACTGTACTAGTC	1	1	1	1	1	1	1	1	1	1	1	1	1	1	1	1
LOC643918	PREDICTED: hypothetical protein LOC643917, transcript variant 3	5	5	6.12744	5	5	5	5	5	5	5	5	5	5	5	5	5	5	5	5	5	5	5	5	5	ILMN_1654474	GGTAAAGGCCAAGTCCCCCTGTATTGGGAAGTGTGTGATTTCGGCAGACC	1	1	0.816002	1	1	1	1	1	1	1	0.816002	1	1	1	1	1
GML	GPI anchored molecule like protein	5	5	5	5	5	5	7.72689	5	5	5	5	5	5	5	5	5	5	5	5	5	5	5	5	5	ILMN_1654479	CTTACCACTCTCTCCTGGGGCCGACACGTTGGGACAGCACACCATAGCAT	1	1	1	1	1	1	0.647091	1	1	1	1	1	1	1	0.647091	1
UTX	ubiquitously transcribed tetratricopeptide repeat, X chromosome	166.385	138.461	210.27	157.484	337.439	544.398	488.28	452.668	196.196	184.221	187.837	222.738	195.757	248.636	238.853	340.85	283.789	332.571	172.772	205.282	440.923	714.003	572.597	870.167	ILMN_1654488	CTGAGGAAGAAAATAAGGGTTCAGGTACAGGTGTGGCCGGTGCCTCAGAC	1.17917	1.33049	0.893312	1.41435	0.580125	0.456717	0.489173	0.75298	1.70562	2.40191	0.821666	1.30351	1.30667	1.31155	1.17268	1.92231
LOC649169	PREDICTED: similar to WD repeat domain 74, transcript variant 1	188.105	177.832	112.469	98.4899	83.9279	106.419	81.1027	67.7998	177.804	213.49	128.598	88.0909	111.036	124.307	71.2145	80.3823	172.858	66.0025	74.4363	68.1647	76.4358	54.5406	58.2135	58.3437	ILMN_1654493	AATCAGTGGGTCCCAGCGGCGCTACATTGGGGTGATGATGCTGACCCTGA	0.945239	1.20051	1.1434	0.894415	1.32299	1.16809	0.878078	1.18558	0.918946	0.37115	0.661836	0.692098	0.910732	0.512506	0.717775	0.860528
LOC646168	PREDICTED: hypothetical protein LOC646167, transcript variant 1	5	5	5	5	5	5	5	5	5	5	5	5	5	5	5	5	5	5	5	5	5	5	5	5.55084	ILMN_1654496	TTTATGAGGGCCACGGGTCTGTGTTCGACTCAGCCTCAGGGACGACTCTG	1	1	1	1	1	1	1	1	1	1	1	1	1	1	1	1.11017
ATAD1	ATPase family, AAA domain containing 1	244.938	286.03	175.696	247.886	262.609	287.568	471.501	403.629	268.728	193.781	250.414	254.199	213.757	243.807	205.911	267.523	383.173	595.784	437.746	440.806	322.665	417.015	415.741	536.062	ILMN_1654497	GTCTTTGCAGTTCCACCAAGAAATGAACTTGGTACCTGCAGAGTGGCTGC	1.09713	0.677485	1.42527	1.02547	0.813974	0.847824	0.436715	0.662795	1.56437	2.08294	2.4915	1.77826	1.22869	1.45015	0.88174	1.32811
CLEC7A	C-type lectin domain family 7, member A, transcript variant 6	5	5	5	5	5	5	5	5	5	5	5	5	5	5	5	5	5	5	5	5	5	5	5	5	ILMN_1654504	CAAGGCTTGTCAAGCAGTGTGCTCATCACATGGTAAATCATGCAGCGTGG	1	1	1	1	1	1	1	1	1	1	1	1	1	1	1	1
TMEM120A	transmembrane protein 120A	100.356	114.78	104.515	101.051	156.182	182.598	163.358	181.106	96.4234	196.953	96.4976	105.545	157.166	198.04	217.416	219.338	84.1114	71.3621	108.522	116.94	245.638	190.912	183.187	182.278	ILMN_1654516	TGGTACATGTCTTCCTGGAGGGAGTGCTCCGAGGCCTGTGGCGGTGGTGA	0.960815	1.71591	0.923289	1.04447	1.0063	1.08457	1.33092	1.2111	0.838132	0.621728	1.03834	1.15724	1.57277	1.04553	1.12138	1.00647
LRCH4	leucine-rich repeats and calponin homology domain containing 4	171.727	129.992	87.2025	110.658	91.1052	91.6749	102.542	96.2117	139.614	49.8252	128.614	102.963	110.201	139.152	206.015	158.011	136.29	126.177	67.6169	90.6704	164.533	186.179	151.643	130.98	ILMN_1654518	CTGCACTCTGGATCAGTTTTTGCTGGCGTCGTTGGAGTTAAAATGCCCCG	0.813	0.383295	1.47488	0.93046	1.2096	1.51788	2.00907	1.64233	0.793644	0.970657	0.775401	0.819372	1.80597	2.03086	1.47883	1.36138
LOC255620	PREDICTED: similar to unc-93 homolog B1, transcript variant 1	5	5	5	5	5.37797	5	5	8.84569	5	8.81875	5	5	5	5	5	5	11.9425	5	5	5	5	5	5	10.0531	ILMN_1654522	GAGGAGGTCACGATGCCGACTCCGCCAGAGCTTTTCCACTGATTGTACTC	1	1.76375	1	1	0.92972	1	1	0.565247	2.38851	1	1	1	0.92972	1	1	1.1365
LOC645724	PREDICTED: hypothetical protein LOC645724	10.878	5	5	5	5	5	5	5	5	5	5	5	5	5	5	5	5	5	5	5	5	13.5951	5	5	ILMN_1654526	ACCGGTCATGCCCATCCGGAATGTCTATAAGAAGGAGAAAGCTCGAGTGA	0.459645	1	1	1	1	1	1	1	0.459645	1	1	1	1	2.71901	1	1
NPSR1	neuropeptide S receptor 1, transcript variant 2	8.83329	13.0581	5	8.55255	5	5	13.281	18.5513	7.56118	14.0919	5	5	6.38055	14.2752	24.8296	17.1767	8.53657	7.14179	5	9.04929	5.45896	14.8431	10.8302	5	ILMN_1654534	TCTGGGGCCATACGAAACAAGCTGTGGGCTGGATTGGACCCGTAGTAGGG	0.855987	1.07917	1	0.584621	1.27611	2.85504	1.86955	0.9259	0.966409	0.546925	1	1.05808	1.09179	2.96863	0.815464	0.269523
SEMA6D	sema domain, transmembrane domain, and cytoplasmic domain, 6D, transcript variant 5	5	5	5	5	5	5	5	5	5	5	5	5	5	5	5	5	5	5	5	5	5	5	5	5	ILMN_1654540	CCAGTCCTTTCTCTTTGAACGACAGCGTATTACTGGAAGAGATTGAAGCC	1	1	1	1	1	1	1	1	1	1	1	1	1	1	1	1
ATP6V1G2	ATPase, H+ transporting, lysosomal 13kDa, V1 subunit G2, transcript variant 1	54.7204	49.3927	69.1946	87.4547	78.4764	98.8928	232.721	227.387	51.1698	31.1117	47.7127	50.0154	54.9763	58.4061	57.9688	58.4928	47.662	111.769	236.609	129.887	104.45	136.214	182.476	220.434	ILMN_1654541	GTGGCCAAAGAGATGTGAGGGTAAGGGGAAAGCCAAAGCTACACTGGAGG	0.935114	0.629884	0.689544	0.5719	0.700546	0.5906	0.249092	0.257239	0.87101	2.26286	3.41948	1.48519	1.33097	1.37739	0.7841	0.969421
C5orf21	chromosome 5 open reading frame 21	176.814	294.838	237.543	474.733	492.058	477.914	446.942	346.966	207.355	119.785	235.701	272.418	247.533	274.677	295.974	305.353	160.61	211.214	313.88	361.912	478.473	332.489	353.643	330.084	ILMN_1654542	CCACCAGTATGACAATGGAGAACTCTCTCATTCTGGAGGATCCTTTTGAA	1.17273	0.406274	0.992244	0.573834	0.503057	0.574742	0.662219	0.880066	0.908358	0.716373	1.32136	0.762348	0.972391	0.695709	0.79125	0.951346
MED6	mediator complex subunit 6	952.111	1059.04	1029.98	1006.9	912.876	853.269	962.51	950.209	1007.29	1420	1052.44	1108.8	899.34	866.215	884.619	814.905	977.593	749.493	839.946	692.706	940.243	856.764	885.967	891.625	ILMN_1654543	AGGGCGTCGTGCTTCCGCGCGCCCCGTGAAGGAAACTGGGGAGTCTTGAG	1.05795	1.34083	1.02181	1.1012	0.985173	1.01517	0.919075	0.857606	1.02676	0.707707	0.815498	0.687957	1.02998	1.0041	0.920476	0.938347
CPSF1	cleavage and polyadenylation specific factor 1, 160kDa	388.834	284.656	325.137	593.797	658.541	560.31	468.352	457.718	329.513	228.537	318.698	378.318	451.099	439.337	528.102	443.418	542.63	537.387	725.53	1157.69	1174.71	846.712	949.66	961.69	ILMN_1654545	CTGAGTGCCTCTCTGGGAATAGTCGGGGGAACCTATTTGTGGGCATTGAA	0.84744	0.802852	0.980198	0.637118	0.684997	0.784098	1.12757	0.968757	1.39553	1.88784	2.23146	1.94964	1.78382	1.51115	2.02766	2.10105
MRPS31	mitochondrial ribosomal protein S31, nuclear gene encoding mitochondrial protein	610.33	655.219	607.235	658.671	623.718	608.031	703.529	622.781	642.815	497.039	754.068	710.938	560.546	549.065	537.866	528.492	780.695	662.316	734.928	603.513	703.59	560.948	585.143	556.302	ILMN_1654552	GCCCAAGTGGCAGGGCCTGAAAATAGAAGCCAGAGAGTTTGACCCAGAGC	1.05323	0.758585	1.24181	1.07935	0.898716	0.90302	0.764525	0.848599	1.27914	1.01083	1.21029	0.916259	1.12806	0.922564	0.831724	0.893254
TLR6	toll-like receptor 6	5.71198	8.43659	5	5	5.12265	5.06165	6.13668	5	5	5	5	5.02508	7.45531	5	5.14602	8.27727	5	5.49118	5	5	5	5	5	5	ILMN_1654560	TTCGGCCCACTGCAAAGCCACACACGTCGGATTTCTGGGGAAAAGGTGCT	0.875353	0.592657	1	1.00502	1.45536	0.987821	0.838568	1.65545	0.875353	0.650877	1	1	0.976058	0.987821	0.814773	1
EFNB1	ephrin-B1	5	11.2682	31.7822	105.747	52.3627	30.7263	33.5524	44.814	10.8352	33.6658	25.9694	22.9871	36.1228	34.9042	72.373	71.8044	5	371.524	319.747	383.082	182.382	113.003	83.2205	72.9153	ILMN_1654563	TCAGCACCCTTCCCACGTCCCATGTCACAGGCTCTTTGAGCTGCTGGCTT	2.16705	2.98768	0.817104	0.217378	0.689857	1.13597	2.15701	1.60228	1	32.971	10.0606	3.62264	3.48306	3.67774	2.48031	1.62707
HSPA1L	heat shock 70kDa protein 1-like	46.1124	49.9812	46.3071	46.6437	40.1291	53.269	51.4983	55.9628	43.8813	35.9023	39.5135	47.004	39.9251	31.5793	41.6818	39.4303	34.7265	23.886	16.7042	9.26268	14.7196	29.2079	34.7895	31.8436	ILMN_1654566	CGCACTCAGTCAATCTTCACAAGGCACAAGAGAGTTCATACGGGGGAGGG	0.951616	0.718316	0.853292	1.00772	0.994918	0.592826	0.809382	0.704581	0.753083	0.4779	0.360726	0.198584	0.366806	0.548309	0.675545	0.569013
TEKT1	tektin 1	5	12.9962	11.8612	7.25387	10.2698	11.129	14.4277	14.4197	10.2922	9.30275	6.87501	7.44127	17.5694	10.6565	10.3568	12.5687	29.391	25.2218	10.1628	20.7936	16.6459	6.45681	6.98666	5.87848	ILMN_1654570	GGATGCCCTGTGTAGATCATCATTCAGTGCCACAAATTGAAAGCTTCCAC	2.05844	0.715807	0.579622	1.02583	1.71079	0.957542	0.717841	0.871634	5.87821	1.94071	0.856813	2.86655	1.62086	0.58018	0.484254	0.407671
FCHO1	FCH domain only 1	60.3246	51.4819	23.1241	22.2878	24.6442	9.46012	5	5	48.5753	179.407	38.07	29.7254	43.2309	14.397	10.2079	5	38.8307	9.10736	5	13.0651	5	5.65954	5	5.70589	ILMN_1654571	ACCCAGTGTGATGGGCCTGCATGGCAGAGACAAAAGGGTAGACTGGGGGT	0.805232	3.48486	1.64633	1.33371	1.75421	1.52186	2.04157	1	0.643695	0.176904	0.216224	0.586199	0.202888	0.598253	1	1.14118
CHD1	chromodomain helicase DNA binding protein 1	466.973	539.273	437.84	395.575	503.771	438.854	393.847	399.542	481.63	194.282	507.104	529.057	434.837	424.351	397.171	366.967	562.631	465.991	480.959	508.626	556.865	470.046	455.017	348.011	ILMN_1654583	GTGCCATTACTACTGTACACGGACCATCGCCTCTGTCTCCTCCGTGTCTC	1.03139	0.360267	1.15819	1.33744	0.863164	0.966953	1.00844	0.918469	1.20485	0.86411	1.09848	1.28579	1.10539	1.07108	1.15531	0.871026
RASA3	RAS p21 protein activator 3	8.97158	5	7.31894	19.3842	10.695	11.4366	9.70034	28.8776	6.20882	24.2938	7.03496	5	7.69289	6.46225	5	16.7701	14.3939	69.9413	72.4642	70.0559	30.3885	32.6684	37.2088	25.2307	ILMN_1654586	TGCTCGCCCATTTGACTCGTTTTCCCTAGATAAAGTGGTGTCTGTGTTCA	0.692054	4.85876	0.961199	0.257942	0.719298	0.565051	0.515446	0.580728	1.60439	13.9883	9.9009	3.61408	2.84137	2.85649	3.83582	0.873711
LOC644577	PREDICTED: hypothetical protein LOC644577	5	5	5	5	5	5	5	5	5	5	5	5	5	5.61904	5	7.9159	5	5	5	5	5	5	5	5	ILMN_1654588	GCAACTAACTTTATTCCTCCACAGGAACCCAGCATTCCTGATCTGGGTAC	1	1	1	1	1	1.12381	1	1.58318	1	1	1	1	1	1	1	1
SLC34A2	solute carrier family 34, member 2	5	7.00147	5	5.11252	5	5.94759	5	5	5	5	5	5	5	5	5	5	5	5.29837	5	5	5.88669	5	5	5	ILMN_1654594	TCCTGCAGGTATGGTCAGAACCCAGTGACCTCCTGGAGATTCCGGTCTCA	1	0.714136	1	0.977991	1	0.840676	1	1	1	0.756751	1	0.977991	1.17734	0.840676	1	1
IQCA1	IQ motif containing with AAA domain 1	7.74553	15.2564	23.8775	11.4766	14.9619	22.8414	21.4947	11.2508	23.2701	23.4201	31.2523	42.5001	47.8794	53.5439	60.5792	96.051	5	12.9619	6.60217	10.2878	10.1671	7.22287	18.1019	18.344	ILMN_1654598	TTGAGCCCTTGCCCCTGCGTCCCGCGTCTGGGTTCTCAGCTATTTCCAGA	3.00433	1.5351	1.30886	3.70321	3.2001	2.34417	2.81833	8.53726	0.645534	0.849601	0.276501	0.896419	0.679534	0.316219	0.842154	1.63046
SDHALP1	succinate dehydrogenase complex, subunit A, flavoprotein pseudogene 1 on chromosome 3.	5	5	5	5	5	5	5	5	5	5	5	5	5	5	9.75546	5	5	10.7302	5	5	5	5	5	7.38275	ILMN_1654602	CTTGGCCCGAGCCCCTCCGTGAGGAACACAATCTCAATCGTTGCTGAATC	1	1	1	1	1	1	1.95109	1	1	2.14605	1	1	1	1	1	1.47655
ZDHHC22	zinc finger, DHHC-type containing 22	125.559	82.6555	11.4883	6.71626	5.18201	5	5	5.31488	50.2671	24.3446	23.4669	5	5	5	5	5	180.491	33.4384	10.4115	10.9462	18.8524	5	5	5	ILMN_1654606	CTCACCAGCTGCTTCTGAGAACTCGAGACTAGCAGTTCCCTTGCTGGCCA	0.400348	0.294531	2.04267	0.744462	0.964876	1	1	0.940755	1.4375	0.404552	0.906265	1.62981	3.63805	1	1	0.940755
TIGA1	TIGA1	1371.13	1444.41	1491.67	1962.35	1957.29	1889.43	1702.57	1873.62	1492.69	1151.29	1477.11	1666.38	2310.98	1911.01	1714.12	1271.88	1307.93	1096.23	1519.13	1860.88	2260.62	1193.14	1223.78	1425.92	ILMN_1654609	AGAGGCCTGGTATCTTCTCAGAGCAGCAGCCAACCAGGCAGCTGGAGGAA	1.08866	0.797064	0.990244	0.849175	1.1807	1.01142	1.00678	0.678835	0.953911	0.758945	1.01841	0.948292	1.15497	0.631479	0.718784	0.761048
ZNF589	zinc finger protein 589	137.389	211.286	127.912	91.5411	99.6014	67.443	42.5019	54.1067	129.724	377.632	174.391	153.157	129.506	86.4395	41.2867	48.9017	277.003	76.3885	57.3265	66.9367	66.7262	89.229	52.948	72.4085	ILMN_1654612	GATCTGTCACTTTCTCCCATCACGCTCAGGTAGGACCATCCAGTTGCAGA	0.94421	1.7873	1.36337	1.6731	1.30024	1.28167	0.971408	0.903801	2.01619	0.361541	0.448172	0.731221	0.669933	1.32303	1.24578	1.33825
THRA	thyroid hormone receptor, alpha oncogene homolog, avian), transcript variant 1	5	8.57534	5	5	5	5	5	5	5	5	5.12632	9.20706	5	5	5	5.99631	16.5212	5	5	5.5945	5	5	5	5	ILMN_1654613	CGTCGTTGGCGAACAAGTTCACGCCGCCCGACACCGGGCTCGAACCCGCG	1	0.583067	1.02526	1.84141	1	1	1	1.19926	3.30424	0.583067	1	1.1189	1	1	1	1
LOC644727	PREDICTED: hypothetical LOC644727	5	5	5	5	5	5	5	5	5	5	5	5	5	5.01286	5	5	5	5	5	5	5	5	5	5	ILMN_1654626	GAGGACAGACGGGCTTCTCAATACTATCAGGAACAGGAACAAGCAGCAGC	1	1	1	1	1	1.00257	1	1	1	1	1	1	1	1	1	1
TMEM175	transmembrane protein 175	43.2855	70.9167	76.3663	175.693	168.362	158.16	192.437	159.514	67.6733	50.2442	82.7285	123.734	110.929	121.314	173.84	152.518	61.0844	53.8854	109.599	185.031	222.015	194.054	194.918	205.124	ILMN_1654629	CTGTCTCAGAATCTAAACGTAGTCACCTTCCAGTATTGAGGCCCGCCCCC	1.56342	0.708496	1.08331	0.70426	0.658872	0.767033	0.90336	0.956143	1.4112	0.759841	1.43518	1.05315	1.31868	1.22695	1.01289	1.28593
FAM193B	family with sequence similarity 193, member B, transcript variant 1 XM_944464 XM_944467 XM_944470	41.5143	33.3184	31.023	32.9155	35.7655	36.2157	34.4825	36.4143	31.1658	63.5129	26.485	30.3871	28.8138	33.5318	50.6675	36.3419	18.0944	15.4437	32.5756	41.1905	35.4301	80.0649	29.9307	28.0751	ILMN_1654630	CCAACCTGTCTGGCTGTCCTTCCCTGACACCTCGTTTGTCTACCCTTCTC	0.750724	1.90624	0.853722	0.923184	0.805631	0.925892	1.46937	0.998011	0.435859	0.463518	1.05005	1.2514	0.990619	2.21078	0.867996	0.77099
RGS7BP	regulator of G-protein signaling 7 binding protein	5	5	5	5	5	5	5	5	5	5	5	5	5	5	5	5	5	5	5	5	5	5	5	8.22898	ILMN_1654632	CCTCTTTCTAATCCAGTAACATGTGAGGGAGAAGCCCATGCAGGAAGCTC	1	1	1	1	1	1	1	1	1	1	1	1	1	1	1	1.6458
LOC652278	PREDICTED: similar to hypothetical protein FLJ37307	5	6.80727	5	5	5	5	5	5	5	5	5	5	5	5	5	5	5	5	5	5	7.70305	5	5	5	ILMN_1654634	TCCTCCCCACCTAGGCCACGTGTGAGCTGCTCCTGTCTCTGTCTTATTGC	1	0.734509	1	1	1	1	1	1	1	0.734509	1	1	1.54061	1	1	1
SETD5	PREDICTED: SET domain containing 5, transcript variant 39	42.5087	25.6256	23.9448	25.6224	43.0042	27.2656	22.3052	23.5824	30.2719	29.9093	28.9645	31.3448	45.1117	33.8871	30.7936	31.7917	27.6335	14.8597	32.1097	30.5996	18.2842	28.7333	29.0656	20.4737	ILMN_1654637	TGACATGATGGGCAAGTACACGTACCCTGCACTCCGGGAGGAGGCCCCAA	0.712134	1.16717	1.20963	1.22333	1.04901	1.24285	1.38056	1.34811	0.650067	0.579877	1.34099	1.19425	0.425172	1.05383	1.30308	0.868176
HERC6	hect domain and RLD 6, transcript variant 1	54.0094	55.1903	118.721	67.4206	59.032	38.1313	34.0727	39.0369	100.053	114.035	128.946	94.3264	125.375	100.073	199.334	178.78	65.6347	165.083	67.1934	40.147	12.7283	9.60738	18.6868	31.6107	ILMN_1654639	GGGAGTGACGCTACTTCTTCCAGAGACCAAGGGGGTCGCTTTGCCAGAGA	1.8525	2.06622	1.08613	1.39907	2.12384	2.62442	5.85025	4.57975	1.21525	2.99115	0.565979	0.595471	0.215617	0.251955	0.548439	0.809765
LOC642521	PREDICTED: similar to nuclear DNA-binding protein	5	5	5	5	5	5	5	5	5	5	5	5	5	5	5	5	5	5	5	5	5	5	5	5	ILMN_1654641	AGAGCGGCTACTTGAAGAGGAGGCTGTAAAAGAATTCATTGAGCCTGAAA	1	1	1	1	1	1	1	1	1	1	1	1	1	1	1	1
KLC1	kinesin light chain 1, transcript variant 1	300.936	517.012	432.337	452.046	365.977	386.004	383.621	335.971	321.639	363.996	341.776	303.633	411.11	471.614	374.23	353.647	634.125	571.354	729.825	775.977	604.714	579.942	526.67	542.655	ILMN_1654653	CGGACACACTGAGTGACCACAGGACTTCCTTCTTGGCCAAACTGAGAGAG	1.0688	0.704038	0.790532	0.671685	1.12332	1.22178	0.97552	1.05261	2.10718	1.10511	1.68809	1.71659	1.65233	1.50242	1.37289	1.61518
LOC642843	PREDICTED: similar to Cleavage and polyadenylation specificity factor, 30 kDa subunit	8.70748	5	5	5.58077	5.16716	5	5.28098	5.24976	5	5	5	5	12.6356	9.5474	5	11.2142	5	5	10.5935	5	5	5	6.15536	6.36905	ILMN_1654663	AGTGCTGCTGGCTACCAGAAACCCAAGAAAACATATAACGTCTTTGAAGG	0.574219	1	1	0.895933	2.44536	1.90948	0.946794	2.13614	0.574219	1	2.1187	0.895933	0.967649	1	1.16557	1.21321
SLMO1	slowmo homolog 1	41.4674	39.6557	14.9595	25.507	27.8827	30.0828	19.9163	26.1032	49.6588	12.255	52.4729	27.7099	29.2858	25.8675	24.1611	26.8846	10.5552	8.85431	5.59632	5	5	5	15.3699	14.376	ILMN_1654671	AGCTGGTCTCGAACTCTTGAGCTCAGGCAGTCCTCCCAACTTGGCCGTCG	1.19754	0.309034	3.50766	1.08636	1.05032	0.859877	1.21313	1.02993	0.254542	0.223279	0.374098	0.196024	0.179323	0.166208	0.771726	0.550739
LOC641950	PREDICTED: similar to 60S ribosomal protein L21	5	5	5	5	5	5	5	5	5	5	5	5	5	5	5	5	5	5	5	5	5	5	5	5	ILMN_1654672	CGGCGAGATCTGAACCCGTCTCCCGGGTGCTGTAAATAGTCTGATAAACG	1	1	1	1	1	1	1	1	1	1	1	1	1	1	1	1
LOC442208	PREDICTED: similar to 40S ribosomal protein S2	5	5	12.9178	5	5	5	5	5	5	5	5	5	5	6.50297	5	5	5	5	17.1111	5	5	5	5	5	ILMN_1654673	GGCGAGTATGGAAGCTGCGTCTTAGGAGCCTGGGAAAGCACTTCGACGAG	1	1	0.387061	1	1	1.30059	1	1	1	1	1.32461	1	1	1	1	1
RAD9B	RAD9 homolog B	5	5	5	5	5	5	8.94559	5	5	5	6.46127	5	5	5	5	7.70553	5	5	5	5	5	5	5	5	ILMN_1654677	GGAAAGACGAGGGGACAGCCTATCAGGCAAGTATTTGGTTCCAGCCCACC	1	1	1.29225	1	1	1	0.558935	1.54111	1	1	1	1	1	1	0.558935	1
MCTP1	multiple C2 domains, transmembrane 1, transcript variant L	5	5	5	5	5	5	5	5	5	22.3283	5	5	5	5	5	5	16.2463	5	5	5	5	5	5	5	ILMN_1654685	TGCTGCTCTTGCACTTGCTGGAATGTACAGGGTGGGCTGGTTGGCCCTAT	1	4.46565	1	1	1	1	1	1	3.24925	1	1	1	1	1	1	1
ZNF197	zinc finger protein 197, transcript variant 1	42.8006	68.2771	46.931	46.587	51.9162	52.8779	56.1893	54.7156	44.7561	53.5123	59.8553	70.5152	50.1487	54.2974	55.7209	46.1095	37.587	57.7584	28.3174	40.9078	49.2882	68.9471	44.0292	53.6619	ILMN_1654689	CCTCAGGGGCAGGGCTTGTGGCTCTGGTGTTAGGTTCAGGGGCTTCAGAC	1.04569	0.783752	1.27539	1.51362	0.965956	1.02685	0.991664	0.842712	0.878189	0.845942	0.603384	0.878093	0.949381	1.30389	0.783587	0.980742
CECR5	cat eye syndrome chromosome region, candidate 5, transcript variant 2	1369.88	922.254	1287.11	1030.3	732.132	825.319	873.556	1030.73	1336.93	692.39	1046.82	769.213	609.628	541.559	457.289	387.486	1617.48	2088.85	1290.99	1083	935.083	895.16	849.937	935.741	ILMN_1654690	GGGATGGACCTGGAAACAAGCACCTCCCCAAACACATCACCACTCCCTAG	0.975941	0.750758	0.813312	0.746593	0.832676	0.656181	0.52348	0.375934	1.18074	2.26495	1.00301	1.05115	1.27721	1.08462	0.972963	0.907843
FKBP3	FK506 binding protein 3, 25kDa	206.827	187.036	219.085	155.771	195.935	153.564	169.216	178.459	194.774	223.594	222.925	172.025	180.292	140.384	121.762	140.725	211.345	226.975	180.727	176.619	144.474	105.66	141.416	116.971	ILMN_1654691	CCACCGTTTTCACAGGGAGAAGCAGGTCTAGGACTCCCCTGCACCTTTGC	0.941728	1.19546	1.01753	1.10435	0.920162	0.914172	0.719564	0.788559	1.02185	1.21354	0.824919	1.13384	0.737356	0.688054	0.835711	0.655453
RALGPS2	Ral GEF with PH domain and SH3 binding motif 2, transcript variant 1	5	5	5	5	5	5	5	5	5	5	5	5.21096	5	5	5	5	5.84359	19.6273	11.0433	8.00779	6.04511	5	5	5.80002	ILMN_1654692	GGTTGGAGTATGAGGCGCGAAACCAGAAGAAGGAAGCCAAGGAGCTGGCC	1	1	1	1.04219	1	1	1	1	1.16872	3.92545	2.20866	1.60156	1.20902	1	1	1.16
C15orf48	chromosome 15 open reading frame 48, transcript variant 2	5	5	5	5	5	5	5	5	5	5	5	5	5	5	9.87069	27.6928	5	5	5	5	5	5	5	5	ILMN_1654696	AAAGAGCAAGACACGCCACTCCGCCTTCAACGCCAAAGCGGGGATCTGCT	1	1	1	1	1	1	1.97414	5.53856	1	1	1	1	1	1	1	1
ZNF280B	zinc finger protein 280B	45.2059	32.9695	52.6011	39.0004	35.8715	32.6103	32.2848	18.6786	51.52	57.8622	45.6551	48.7055	28.0606	16.5839	5.30759	8.36204	36.0923	37.2834	29.4893	41.5147	36.1457	30.6594	28.3365	26.4644	ILMN_1654697	GACTGACCCCTTAGTTGGGTTCCTAGAGTGAGTTTGATGTGGAGGAGCCC	1.13968	1.75502	0.86795	1.24885	0.782252	0.508548	0.164399	0.447679	0.798399	1.13085	0.56062	1.06447	1.00764	0.940175	0.877705	1.41683
GPR157	G protein-coupled receptor 157	5	5	5	5	5	5	5	5	5	5	5	5	5	5	5	5	5	5	5	5	5	5	5	5	ILMN_1654703	CCCGCAGCCTTTCCCCAAGAGCACCCAACACAGCAAGAAAGCCCACTGAA	1	1	1	1	1	1	1	1	1	1	1	1	1	1	1	1
LOC645836	PREDICTED: similar to deubiquitinating enzyme 3	5	5	5	5	5	5	5	5	5	5	5	5	5.72235	5	5	5	5	5	5	8.33927	5	5	5	5	ILMN_1654721	CAGTACAGTGCTTGTCCCGGCAGCAGGAGCTTGGTTGGTGTTAGTCTGCT	1	1	1	1	1.14447	1	1	1	1	1	1	1.66785	1	1	1	1
MPV17L	MPV17 mitochondrial membrane protein-like, nuclear gene encoding mitochondrial protein	14.6419	26.3059	23.2354	13.0443	11.4441	10.5861	6.28222	17.2684	22.8228	24.2347	22.2642	17.6717	5	13.7507	13.7473	5	5	5.51565	8.02668	7.34159	9.02363	5	5	5	ILMN_1654722	GGTACTGAGCCTTTTCCATTCTCTTGGTTGCCTTGTGCCTGAGGAATCTG	1.55874	0.921265	0.958201	1.35474	0.436905	1.29894	2.18829	0.289546	0.341487	0.209674	0.34545	0.562818	0.788494	0.472315	0.795897	0.289546
LOC645797	PREDICTED: hypothetical protein LOC645797	5	5	5	5	5	5	5	5	5	5	5	5	5	5	5	5	5	5	5	5	5	5	5	5	ILMN_1654726	CGCCTGAAGAAGAGATGAGGTCTCACTATGTTGCCCAGACTGGGATTCTC	1	1	1	1	1	1	1	1	1	1	1	1	1	1	1	1
OSR2	PREDICTED: odd-skipped related 2	5	5	5	5	5	5	5	5	5	5	5	5	6.62581	5	5	5	5	5	5	5	5	5	5	5	ILMN_1654732	CAGGGTCTTGGGAAGCTTGCAATCATGGTGAAAGACAAAGGGGGAGCAGG	1	1	1	1	1.32516	1	1	1	1	1	1	1	1	1	1	1
SLCO3A1	solute carrier organic anion transporter family, member 3A1	40.2955	34.1895	35.4295	18.7901	18.0139	15.627	43.9375	75.1639	34.6682	100.826	25.4126	29.7994	20.0004	25.0963	19.6803	21.6741	60.4938	91.179	106.425	74.7352	28.716	66.883	80.3365	79.5989	ILMN_1654735	GCACTGGGCTGTTGTTCCATTGAAGCCGACTCTGGCCCTGGCCCTTACTT	0.860349	2.94902	0.717272	1.58591	1.11027	1.60595	0.447917	0.288357	1.50126	2.66687	3.00385	3.97737	1.5941	4.27996	1.82843	1.059
TRIM32	tripartite motif-containing 32, transcript variant 1	146.131	120.085	137.579	125.475	136.494	109.046	89.2998	87.4266	151.006	118.461	138.502	131.827	99.3815	82.8489	84.0222	92.0588	121.005	94.9916	100.797	99.0962	96.7047	106.138	88.5723	108.224	ILMN_1654737	CCCCACCCAGACTACAACAATGAGTTGACCCAGTTTCCGCCCCAAACCAT	1.03336	0.986474	1.00671	1.05062	0.728103	0.759761	0.940901	1.05298	0.828057	0.791035	0.732646	0.789766	0.708491	0.973334	0.991853	1.23788
GJD4	gap junction protein, delta 4, 40.1kDa	5	5	5	5	5	5	5	5	5	5	5	5	5	5	5	5	5	5	5	5	5	5	5	5	ILMN_1654742	ACTCAAAGCTAAGGAGCAGTCAGGAACCCAGATAAGAAAGCCATCCTAGT	1	1	1	1	1	1	1	1	1	1	1	1	1	1	1	1
CLDN22	PREDICTED: claudin 22	5	5.93257	5	5	5	5	5	5	5	5	5	5.46285	5.56377	5	5	5.84638	5	7.8553	5	5	5.79896	5	5	5	ILMN_1654759	TGGATGGGCGGAGCTGACCCCCCAACACCAACTCTCTCATGCCTGCTCCT	1	0.842805	1	1.09257	1.11275	1	1	1.16928	1	1.3241	1	1	1.15979	1	1	1
NHEDC2	Na+/H+ exchanger domain containing 2	5	6.45086	11.2501	5	5	5	5	5	8.54482	7.03131	5	6.04079	6.12635	5	5	8.35836	5	6.08146	5	5	5	5	5	5	ILMN_1654766	CAGGAAGATGATGGGGACTGGAGTAAGACAGGCAATGAGGCAAGGAAGGG	1.70896	1.08998	0.44444	1.20816	1.22527	1	1	1.67167	1	0.942737	0.44444	1	1	1	1	1
LOC647958	PREDICTED: similar to SET domain and mariner transposase fusion gene	5.34401	7.06531	31.6526	8.52411	12.8387	12.4914	5.12493	22.5795	8.09759	12.9225	7.33445	5	12.7935	11.638	22.998	8.00063	5	5	5	5.05727	5	6.43506	5.84355	16.7889	ILMN_1654771	CGTTGGTCCCAGAGCCTGAGGGTGGAGTACTGGGTGCCGCTGCTGGTTAT	1.51526	1.82901	0.231717	0.586572	0.996478	0.931682	4.48747	0.354331	0.935627	0.707683	0.157965	0.59329	0.389447	0.515158	1.14022	0.743543
LOC651511	PREDICTED: similar to Nicotinamide phosphoribosyltransferase	7.09333	11.7557	17.2179	7.8962	9.86647	7.07525	8.99038	7.61761	5	7.9152	13.4418	21.7165	12.3355	18.2919	6.98237	6.6341	5	12.216	5	5	8.19402	5	14.7857	5	ILMN_1654772	CACTTGCTCCTCCTATTGTGTGAACCACTCTTAGCAGGCATTGCTACTGG	0.704888	0.673307	0.780687	2.75024	1.25024	2.58533	0.776649	0.87089	0.704888	1.03915	0.290395	0.633216	0.830492	0.706689	1.64461	0.656374
CASK	calcium/calmodulin-dependent serine protein kinase	269.078	244.289	209.153	259.074	214.808	234.405	217.07	197.443	259.233	146.605	233.476	216.041	233.744	185.497	243.027	198.454	302.059	370.653	298.434	284.117	285.83	351.26	368.311	306.221	ILMN_1654773	GCATGGCCAGAAAACGTTTGAAAAGATGTTCAGCTTGACTAGTGTTAGGG	0.963411	0.600127	1.1163	0.833897	1.08815	0.791351	1.11958	1.00512	1.12257	1.51727	1.42687	1.09667	1.33063	1.49852	1.69674	1.55093
LSP1	lymphocyte-specific protein 1, transcript variant 2	5	5	5	5	5	5	5	5	5.25496	5	5	5	5	5	5	5.02783	5	5	22.629	5.44269	5	5	5	5	ILMN_1654778	CACACCTGTGGGGCGTTCATTTTTCTCCGCTCCAGAAGGATATGACCACC	1.05099	1	1	1	1	1	1	1.00557	1	1	4.52579	1.08854	1	1	1	1
LOC645355	PREDICTED: hypothetical protein LOC645355	5	5	5	5	5	5	5	5	5	5	6.76666	5	5.24304	5	5	5	5	5	5	5	8.24894	8.40014	5.31371	5	ILMN_1654779	CTGTGGTGAAAATCATCCTGGTGGAGAGGAGCCGAGGGGCTGTGGAGGGT	1	1	1.35333	1	1.04861	1	1	1	1	1	1	1	1.64979	1.68003	1.06274	1
TRIM6	tripartite motif-containing 6, transcript variant 2	14.1178	7.7804	5	5	5	5	5	5	7.84105	5	5	5	5	5	5	5	19.3846	27.936	5	5	5	5	5	5	ILMN_1654786	TCACTCCACCAGATGAAGGTGGAGGTGATCGCAGCCAGCAAGTGCCGCCG	0.555401	0.642641	1	1	1	1	1	1	1.37306	3.59056	1	1	1	1	1	1
C8orf15	chromosome 8 open reading frame 15	6.30893	5	5	5.82937	5	5	5	5	5.49753	5.68492	5	5	5	13.3755	5	5	5	5	5	5	5	5	11.8332	5	ILMN_1654792	CTTCCCTCTTGGCTGCCCCCAGGTATTTACTGTGGAGAACATTGCATAGG	0.871388	1.13698	1	0.857725	1	2.67511	1	1	0.792527	1	1	0.857725	1	1	2.36663	1
UNC93B1	unc-93 homolog B1	28.6975	11.4245	16.2664	13.7806	11.5532	6.30086	5	7.42811	21.3225	22.8694	25.5144	22.5751	15.1715	13.4783	25.4117	12.9228	5	12.0312	7.16506	5	5	7.31138	5	5	ILMN_1654812	ACTTCCTACCACTGCTGCATGAGTATAATGCTCCGGAATTATCAGAAAGC	0.743008	2.00179	1.56853	1.63818	1.31319	2.13911	5.08235	1.73972	0.174231	1.05311	0.440482	0.362828	0.432782	1.16038	1	0.673118
ZNF589	zinc finger protein 589	83.4328	134.832	63.8026	59.8815	69.2905	40.7093	30.028	39.3075	96.5284	195.731	95.0224	106.684	71.2012	57.4258	37.3453	22.7474	78.9515	43.5106	21.9527	45.0356	38.5806	31.3834	23.6564	25.4656	ILMN_1654819	AGTCACGGTCAATCAACCAGAGCCTGCTGAGCCCCCTTATCCTAGAGGTG	1.15696	1.45167	1.48932	1.78159	1.02758	1.41063	1.24368	0.578704	0.946288	0.322702	0.344072	0.75208	0.556796	0.770916	0.787811	0.647855
MGC70863	similar to RPL23AP7 protein, transcript variant 2	8.44268	6.2597	13.3705	8.35662	9.53779	8.02822	17.3951	15.298	15.41	39.2651	15.2834	7.34569	13.186	12.6542	13.4115	16.4132	25.1429	16.8373	15.233	14.5725	12.9941	28.3599	31.8706	34.1043	ILMN_1654823	GCAAGACAGAGAAAGAAAAGTCAGGACACCAGACAGAACCACTTGGAGAG	1.82525	6.27268	1.14307	0.879027	1.3825	1.57622	0.770993	1.0729	2.97808	2.6898	1.1393	1.74383	1.36238	3.53253	1.83216	2.22933
FAM134A	family with sequence similarity 134, member A	72.9564	57.3634	106.012	92.4197	112.981	92.475	85.4101	94.7329	74.2206	136.786	81.1852	103.766	127.652	140.995	131.124	143.688	106.747	97.6993	121.313	125.324	116.262	137.928	117.777	119.379	ILMN_1654851	AGGGAGCAGCCGACGGGCACCCCCGAACGCTGGGGCACGGAATTTCAACG	1.01733	2.38455	0.765813	1.12277	1.12986	1.52468	1.53523	1.51677	1.46316	1.70316	1.14433	1.35603	1.02905	1.49152	1.37896	1.26017
MURC	muscle-related coiled-coil protein	17.4606	13.1549	22.6786	27.3811	33.0297	31.5413	12.1708	13.8714	24.8524	34.035	34.0062	39.4945	29.6071	25.614	16.3991	5.82193	14.5348	7.69475	12.42	24.1878	10.3073	19.6413	16.7409	23.3099	ILMN_1654854	AGTCCTGCTGAGTAGCTCTGTGCCCTGGGTGGGGGTTATGAGGAAGGGTT	1.42334	2.58724	1.49949	1.4424	0.896378	0.812078	1.34741	0.419707	0.832435	0.584932	0.547655	0.883376	0.312062	0.622719	1.37549	1.68043
DCX	doublecortin, transcript variant 1	5	5	5	5	5	5	5	5	7.85342	5	5	5	5	5	5	5	5	5	5	5	5	5	5	5	ILMN_1654855	AACATGACCTCCGAGTTCTTCGCTGCCCAGCTCCGGGCCCAGATCTCTGA	1.57068	1	1	1	1	1	1	1	1	1	1	1	1	1	1	1
LOC645971	PREDICTED: hypothetical LOC645971	5	5	5	5	5	5	5	5	5	5	5	5	5	5	5	5	14.7663	5	5	5	5	5	5	5	ILMN_1654857	CCAGCCCTGTCCCTGCCACCCCTCCTAGTGGGGACTAGTGAATGACTTGA	1	1	1	1	1	1	1	1	2.95326	1	1	1	1	1	1	1
ZNF818	zinc finger protein 818	5	5	5	5	8.17524	5	5	5	5	5	5	5	5	5	5	7.78608	5	5	5	5	5	5	5	5	ILMN_1654858	CCCCCGTTATCCCTGATGCTTCCTGTTAGTAATTTTGTATCCAGTGACCC	1	1	1	1	0.611603	1	1	1.55722	1	1	1	1	0.611603	1	1	1
ACO2	aconitase 2, mitochondrial, nuclear gene encoding mitochondrial protein	192.075	214.318	145.536	133.882	152.97	198.091	331.379	402.119	177.217	449.053	138.642	162.216	160.172	127.582	155.026	216.555	169.918	82.2015	142.264	132.151	144.077	294.75	224.441	211.224	ILMN_1654861	GCTTCCTGGATGAGAAGAGCGGCAGTTTCGTGAGCGACCTCAGCAGTTAC	0.922641	2.09526	0.95263	1.21163	1.04708	0.644056	0.46782	0.538535	0.884641	0.383549	0.977518	0.987065	0.941864	1.48795	0.677294	0.525278
C1orf58	chromosome 1 open reading frame 58	5	5.07665	5	5.44477	5	7.45717	5	5	5	5	5	5	5	5	5	5	5	5	5	5	5	5	5	5	ILMN_1654864	GGCAAGGAAGCAGTTCCAGGGAGAGTCAGGTTCCAGCTAGTTAGGGCTGC	1	0.984901	1	0.918313	1	0.670495	1	1	1	0.984901	1	0.918313	1	0.670495	1	1
RANBP2	RAN binding protein 2	72.3183	76.5859	70.894	55.6138	46.0545	66.4138	53.635	42.0828	69.8281	68.8536	71.6274	68.3054	80.7619	78.2212	47.8446	50.9802	61.0365	40.2412	41.4333	49.9194	51.3643	66.1766	57.4139	50.5998	ILMN_1654866	GTAACCAGGAGCCAGTACGGACTTTATTCATCTCACAGTGGCAAGCACTC	0.965565	0.899038	1.01034	1.22821	1.75362	1.17778	0.89204	1.21143	0.843998	0.525439	0.584439	0.897609	1.11529	0.996428	1.07046	1.20239
LOC648460	PREDICTED: hypothetical protein LOC648460	5	5	5	5	5	5	6.88355	5	12.876	5	5	5	5	5	5	5	5	5	5	5	5	5	5	5	ILMN_1654870	AGTGCGCTGAGCCCTGGCAAAAGTGAGGACGTTGTGCTTCGATGGAGCCA	2.57519	1	1	1	1	1	0.726369	1	1	1	1	1	1	1	0.726369	1
LOC391574	PREDICTED: similar to abnormal embryonic PARtitioning of cytoplasm family member	5.03961	7.89629	5	5	5	5	8.34188	5	5	5	5	5	5	5	5	5	5	5	5	5	5	5	7.0622	5.82474	ILMN_1654871	GGAGCAAGTATCTGTTGGGCTATCTGAGGTCCTGCTACCATTCCTTGGCC	0.99214	0.633208	1	1	1	1	0.599385	1	0.99214	0.633208	1	1	1	1	0.846596	1.16495
CLC	Charcot-Leyden crystal protein	18.8848	16.6192	5	10.5255	7.0422	5	7.44588	9.26881	5	8.46975	6.88982	7.05344	11.901	5	5.78685	5	11.3537	44.1008	36.5567	24.4247	5	5.63634	5	15.0373	ILMN_1654875	TCGGCGGCGGAAAAGAGCACTGGCAGCATCCTGGACGACATCGGCAGCAT	0.264764	0.509638	1.37796	0.670126	1.68996	1	0.777188	0.539443	0.60121	2.65361	7.31134	2.32052	0.710006	1.12727	0.671513	1.62236
LENG8	leukocyte receptor cluster member 8	8.26153	12.2315	15.2128	8.83623	8.88249	12.2437	6.14264	12.4215	29.9989	5.96096	16.5971	10.8385	12.9736	13.2773	28.0979	18.5462	5	5	5	6.57444	5.4448	7.13658	5	6.08948	ILMN_1654890	TCTAGCAGGTGTGGTAGGAGCACGCCCCAGAAGGTAGAATGTGGTGGGGT	3.63115	0.487345	1.09099	1.2266	1.46058	1.08442	4.57425	1.49307	0.605215	0.40878	0.32867	0.744033	0.612981	0.582877	0.813983	0.490235
SCAMP2	secretory carrier membrane protein 2	16.5773	21.7225	16.0234	23.9841	21.1425	30.2987	23.2456	34.0856	25.3714	49.4302	37.3321	21.6539	26.8105	36.1844	31.9489	31.1555	12.0182	45.6675	49.4483	45.8736	42.1451	59.4592	42.6801	28.8791	ILMN_1654893	AGCTCCGGTCCCTTCCTTTTGGGGCTCTCACTCTGGAGGATGGGGTGGAT	1.53049	2.27553	2.32984	0.902844	1.26809	1.19426	1.37441	0.914038	0.72498	2.10231	3.086	1.91267	1.99338	1.96244	1.83605	0.847253
C9orf14	PREDICTED: chromosome 9 open reading frame 14	5	5	5	10.7915	5	5	5	5	5	5	5	5	5	5	5	5	5	6.80933	5	5	5	5	5	5	ILMN_1654895	GGTGGGTGGAAGAGGGTGAGGTGGGGTATAGGAGAAGAATGACAGCTTCC	1	1	1	0.463326	1	1	1	1	1	1.36187	1	0.463326	1	1	1	1
CT47A6	cancer/testis antigen family 47, member A6	5	5	5	5	6.08395	5	8.44136	8.96667	5	5	5	8.64543	5	5	5.00963	5	7.41294	5	5	6.25098	5	5	7.22714	5	ILMN_1654899	GTCAAACACTTGTGACTTTTGCTTTAATTCCATGAATGTTCCTGCCTCCT	1	1	1	1.72909	0.821834	1	0.593463	0.557621	1.48259	1	1	1.2502	0.821834	1	0.856158	0.557621
LOC649851	PREDICTED: similar to Superfast myosin regulatory light chain 2	5	5	5	5	5.19539	5	5	8.08043	10.3461	7.56842	5	5	5.39252	5	8.19807	5	5	7.91281	9.07926	8.02431	5.33516	6.35974	5	10.1821	ILMN_1654900	GATCACGCGGCTGCTCAAGAAGCACAAACCCTCGAACTTGGCGCTGGTCA	2.06922	1.51368	1	1	1.03794	1	1.63961	0.618779	1	1.58256	1.81585	1.60486	1.0269	1.27195	1	1.2601
LOC646786	PREDICTED: similar to Afadin	411.549	275.355	478.957	554.097	432.098	579.396	750.001	675.346	403.838	336.631	442.991	627.253	445.273	506.791	429.534	445.568	271.667	313.999	470.301	560.967	581.209	446.979	585.634	468.095	ILMN_1654915	GAACTGTTCTCATACTTGCTGTATGTTGTGGATCGGCAAGTATAGTCAGC	0.981264	1.22253	0.924909	1.13203	1.03049	0.874689	0.572712	0.659763	0.660108	1.14034	0.981929	1.0124	1.34509	0.771457	0.780844	0.693119
KIF7	kinesin family member 7	59.5976	71.4674	75.451	76.4429	84.5224	74.7314	64.8686	69.0756	55.7256	91.8529	71.5235	108.219	100.492	92.1416	89.3669	90.6595	70.1938	54.0616	64.5918	88.5269	91.7256	86.5009	95.5762	77.6233	ILMN_1654916	GGAGGGTCAGGCCCCCGGCTGCTGTGGGGAAAAGAAGTATTCTCCATTAT	0.93503	1.28524	0.947946	1.41569	1.18893	1.23297	1.37766	1.31247	1.1778	0.756451	0.856077	1.15808	1.08522	1.15749	1.47338	1.12374
HNRPH3	heterogeneous nuclear ribonucleoprotein H3, transcript variant 2H9	931.426	893.111	903.108	878.87	1033.79	1079.88	880.97	774.745	877.404	565.478	1010.78	928.649	731.39	829.265	587.929	886.723	580.504	767.749	684.341	729.45	731.318	885.656	693.806	508.383	ILMN_1654920	CTTTTCCCTTCCTGTACCTTTGACTAACGCTCAGCTTCCGGGCCTGCATG	0.942001	0.633156	1.11922	1.05664	0.707487	0.767922	0.667365	1.14454	0.623242	0.859635	0.757762	0.829986	0.707418	0.820143	0.787548	0.656195
LOC642718	PREDICTED: hypothetical protein LOC642718	5	5	5	5	5	5	5	5	5	5	5	5	5	5	5	5	5	5	5	5	5	5	5.18426	5	ILMN_1654922	GTCACCCTTGCATACTAAGGCGAGGCAGATACACCTGTGTTCTCCCAACC	1	1	1	1	1	1	1	1	1	1	1	1	1	1	1.03685	1
TMED2	transmembrane emp24 domain trafficking protein 2	1288.42	1295.54	1266.2	1035.95	1245.86	1087.64	932.666	937.494	1093.55	1420.09	1083.2	1150.51	1118.64	1251.2	1305.52	1448.72	1522.42	1752.54	1498.79	1705.53	1319.55	1205.72	1316.51	1164.34	ILMN_1654939	CTCCAGATTATTTTCCACCAAGGGATGTCCCAGGTCCACCACGTGCTTCC	0.848756	1.09614	0.855478	1.11059	0.897891	1.15037	1.39977	1.54531	1.18162	1.35275	1.18369	1.64634	1.05915	1.10856	1.41156	1.24197
NFIC	nuclear factor I/C, transcript variant 1	9.5605	5	5	5	5	5	5	5	5	5	5	5	6.06598	5	8.50256	5	5	5.63086	5	8.60622	5.93057	6.63046	10.5861	6.41322	ILMN_1654942	GAATCAAGGAGGTCAAGTAAGGTCACAGGGGCACTTGGGTTGAGCCAGGG	0.522985	1	1	1	1.2132	1	1.70051	1	0.522985	1.12617	1	1.72124	1.18611	1.32609	2.11723	1.28264
DNMT3A	DNA-methyltransferase 3 alpha, transcript variant 2	21.39	38.5553	15.9182	27.4784	5	18.4868	20.7545	5.92717	15.0588	23.2211	15.5196	15.7265	7.55156	5.09656	5	5	56.3286	10.0932	28.609	28.3364	27.1542	13.3664	13.0258	11.4586	ILMN_1654945	GCTACAGTTGCTGAGGTGGGGGGATTGCTTGAGCCTGGGTAGTCAAGGCT	0.704011	0.60228	0.974959	0.572325	1.51031	0.275687	0.240912	0.843572	2.6334	0.261786	1.79725	1.03123	5.43083	0.723025	0.627613	1.93323
ZSCAN18	zinc finger and SCAN domain containing 18	481.538	431.707	541.512	772.904	699.122	816.155	983.19	786.862	461.978	347.644	485.27	618.594	533.716	556.532	511.477	517.426	248.67	307.793	325.189	479.753	435.956	488.959	481.301	614.383	ILMN_1654946	CTGTCCTGGCTCTGCTGTCCCCCAAGAGGGTGCTTCGAGGGTGAGGACTT	0.959379	0.805278	0.896139	0.80035	0.763409	0.681896	0.520222	0.657581	0.516408	0.712966	0.60052	0.620714	0.623576	0.599101	0.48953	0.780801
LOC650744	PREDICTED: similar to abnormal embryonic PARtitioning of cytoplasm family member	5	5	5	5	5	5	5	5	5	5	5	5	5	5	5	5	5	5	5	5	5	5	5	5	ILMN_1654950	TGTTGAAGACATGGATGAGGGTAGCGACGAAGTCGGGGAGGAAGAGATGG	1	1	1	1	1	1	1	1	1	1	1	1	1	1	1	1
LOC646804	PREDICTED: similar to CG17807-PA	5	10.5989	5	5	14.2289	11.7669	5.8087	5	5	5	10.4876	10.1689	6.95784	7.19325	5	5	7.94536	6.52075	9.0178	5	5	8.54667	5	5	ILMN_1654965	TGGAGACCATCCTGGAGGAGAACGTGGATGGCACCATCTTCCCGCGGTGA	1	0.471749	2.09753	2.03378	0.488994	0.611311	0.860778	1	1.58907	0.615232	1.80356	1	0.351398	0.72633	0.860778	1
SCARA3	scavenger receptor class A, member 3, transcript variant 2	46.5324	5	18.6174	20.3619	26.3852	28.0593	14.3744	30.4975	39.5971	5	8.57907	27.9691	31.1301	60.1793	57.2473	63.2672	7.59093	29.759	5	15.7551	5	5	5	11.6357	ILMN_1654966	CTGAGGAAGTGGGGCTATGCTGTGTGTCACTGGCTTGGGTTGGAGGGAGA	0.850957	1	0.460809	1.3736	1.17983	2.14472	3.98258	2.07451	0.163132	5.95181	0.268566	0.773751	0.1895	0.178194	0.34784	0.381531
LOC642804	PREDICTED: hypothetical protein LOC642804	5	5	5	5	5	7.24484	5	8.49464	5	5	5	6.93701	5	5	5	14.2706	5	5	7.21839	5	5.78046	5	5	5	ILMN_1654973	GAGTGCACGGCAGCCACCTCAGCCTCATGGCCACCTGTTTATTTGATTAT	1	1	1	1.3874	1	0.690146	1	1.67995	1	1	1.44368	1	1.15609	0.690146	1	0.588607
EPHA6	EPH receptor A6, transcript variant 1	5	5	5	5.05477	5	5	5	5	5	5	5	5	5	5	5	5	5	7.90406	5	7.43203	5.62994	6.51948	5	5	ILMN_1654979	AGCAGGCTGACTCGGACGCCCTGGATATCAGCACCAAAGTGCAGCTCTAC	1	1	1	0.989165	1	1	1	1	1	1.58081	1	1.4703	1.12599	1.3039	1	1
OTOA	otoancorin, transcript variant 2	5	5	5	5	5	5	5	5	5	5	5	5	5	5	5	5	5	5	5	5	5	5	5	5	ILMN_1654980	TTTCCATCCTCCAGCCCATACAAGGCGAGGAGACAAAAGGGGCAGTCCCC	1	1	1	1	1	1	1	1	1	1	1	1	1	1	1	1
HCG2P7	HLA complex group 2 pseudogene 7, non-coding RNA.	5	5	5	7.94587	5	5	5	5	5	6.01828	5	5	6.52952	5	5	5	9.84368	6.29992	10.6187	5	21.7213	9.74726	6.57888	5.56936	ILMN_1654987	TCCCACTCCGCCACCTCCGTCCACACCTCGGTCTGATGGGCGAGAAATAT	1	1.20366	1	0.629258	1.3059	1	1	1	1.96874	1.25998	2.12374	0.629258	4.34427	1.94945	1.31578	1.11387
P2RX3	purinergic receptor P2X, ligand-gated ion channel, 3	5	5	7.02002	5.09018	5	5	5	5	5	5	5	5	5	5	6.03311	5	5	5	5	5	5	5	5	5	ILMN_1654997	GAAGCTCACCACTGTATTGCTGCCATTAACTCATGCCAGAACCCTTTGCC	1	1	0.712249	0.982283	1	1	1.20662	1	1	1	0.712249	0.982283	1	1	1	1
SMEK1	SMEK homolog 1, suppressor of mek1	5	5	5	5	5	5	5	5	5	5	5	5	5	5	5	5	5	5.26342	5	5	5	5	5	5	ILMN_1654998	AAATTATTGTGTCCTGGTGCCAAAGGGGGCCAGCCAGAACTGAGGTGCTG	1	1	1	1	1	1	1	1	1	1.05268	1	1	1	1	1	1
SERF1B	small EDRK-rich factor 1B	1510.02	1132.18	1710.88	1287.31	1406.53	1352.65	1031.95	1049.24	1597.94	1146.6	1335.84	1081.84	1356.57	1273.68	1134.97	1096.91	2033.59	2719.23	2503.09	1760.91	1610.18	1436.78	1666.04	1735.4	ILMN_1655011	GGCCGACTGGGACTTTTCAACATTGGATCCAATGGTCACGAGGAAAATCT	1.05823	1.01274	0.780789	0.840385	0.964479	0.941613	1.09983	1.04543	1.34673	2.40176	1.46304	1.3679	1.14479	1.06219	1.61446	1.65395
LOC647979	PREDICTED: hypothetical LOC647979, transcript variant 2	5	6.77415	5	6.23156	7.29175	5	5	5	5	5	9.08048	5	5	5	5.97655	7.39635	5	5	5	5	7.63377	5	5	5	ILMN_1655026	TCTGTGGCGGGGCCAAAAAAGGAAACCAGGAGTGCCACTATGCTGACTTC	1	0.7381	1.8161	0.802368	0.685707	1	1.19531	1.47927	1	0.7381	1	0.802368	1.04691	1	1	1
SLC27A4	solute carrier family 27, member 4	5	5	5	5	5	5	6.44359	5	7.99637	5	5	6.05457	5.97858	14.2492	5	5	5	5	5	5.83889	5	5	5	5	ILMN_1655039	ACTGCCCTCTTGTGGTGCATTGAAAGAAGAGATGAGAAATGATGAAAAGG	1.59928	1	1	1.21091	1.19572	2.84984	0.775965	1	1	1	1	1.16778	1	1	0.775965	1
LOC728012	PREDICTED: hypothetical protein LOC728012	5	5	5	5	5	5	5	5	5	5	5	5	5	8.11582	5	5	5	5	5	5	5	5	5	5	ILMN_1655045	GGAATACTGAAGAAGTGGGAAGGAACCAAGCTGACACAGGCCTCACTGCA	1	1	1	1	1	1.62316	1	1	1	1	1	1	1	1	1	1
NUTF2	nuclear transport factor 2	427.619	387.566	390.211	296.959	296.111	305.105	256.694	236.239	383.016	789.323	364.616	350.158	355.163	372.979	373.229	428.75	377.163	246.704	288.667	276.76	284.666	288.993	241.907	240.637	ILMN_1655046	GGGTAGAAGAGGTGAAAAGGGGACTGAGAACGAACAGCCTGCAAAGGAGG	0.895695	2.03661	0.934407	1.17915	1.19943	1.22246	1.45398	1.8149	0.882008	0.636547	0.73977	0.931981	0.96135	0.947192	0.942396	1.01862
LOC645848	PREDICTED: hypothetical LOC645848	5	6.27696	15.2759	6.50935	12.338	9.67413	11.7964	5	5	6.86805	5	5.26346	15.8476	7.26214	7.32747	5	5	6.17438	5	12.8884	14.0683	20.391	9.80591	19.903	ILMN_1655047	TTGCAGAGGCAAGAGCCATCAGCACATCCTGCTGCCGGTGAGTTTCTCGG	1	1.09417	0.327313	0.8086	1.28445	0.750675	0.621163	1	1	0.983657	0.327313	1.97998	1.14024	2.10778	0.831265	3.98059
FAM86B1	family with sequence similarity 86, member B1, transcript variant 1	88.1934	135.696	78.8403	61.3769	66.4621	45.769	60.6932	60.0286	78.6483	87.0372	69.1148	45.465	50.1999	48.1517	38.9111	47.928	66.0787	11.4076	32.547	46.8221	32.8543	47.2102	46.9945	51.193	ILMN_1655051	ATTCTGGAGGAACAAAGGCTGGGCACATAATCACAAAGCCCAGGCCACAC	0.89177	0.641414	0.876643	0.740751	0.755316	1.05206	0.641112	0.798419	0.749247	0.0840672	0.412822	0.762862	0.494332	1.03149	0.774296	0.852811
TRNT1	tRNA nucleotidyl transferase, CCA-adding, 1, transcript variant 1	5	5	15.7311	5	5	5	10.9102	6.267	5.00837	5.02767	8.99655	9.25087	5	5	8.76358	7.21044	5	6.38044	8.54633	5	12.6471	5	14.2154	9.07812	ILMN_1655052	TGGCACCTGCCACTACCGCTTCTGCTGTGAGCACCGTCACATGCGCCTGG	1.00167	1.00553	0.571895	1.85017	1	1	0.803248	1.15054	1	1.27609	0.543275	1	2.52941	1	1.30295	1.44856
TOM1L2	target of myb1-like 2, transcript variant 3	26.0985	37.2796	31.5788	31.7067	28.7461	38.7187	50.3764	59.8239	37.7004	26.9514	49.7397	95.5924	106.065	83.8365	74.3782	72.0555	57.6767	12.8951	21.371	5.20578	11.1139	23.5541	32.2151	39.7578	ILMN_1655068	GCAAGAGATGGCTAGTGCTTCCTCCAGCCAGAGGTTGAAGTGGATCTGGA	1.44454	0.722952	1.5751	3.0149	3.68973	2.16527	1.47645	1.20446	2.20996	0.345901	0.676752	0.164185	0.386624	0.608338	0.639488	0.66458
PRDM1	PR domain containing 1, with ZNF domain, transcript variant 1	24.6133	15.9924	136.514	197.928	136.927	149.706	204.921	93.5174	14.391	9.87151	19.3286	5	38.2697	97.5134	53.2825	32.5096	28.5586	5	5	77.9325	444.052	564.629	523.336	403.733	ILMN_1655077	GGGGGTGCGATCTCGGTTCACTGCACCCTCTGCCTCCCAGGTTCAAGCAA	0.584684	0.617262	0.141586	0.0252617	0.27949	0.651368	0.260014	0.347632	1.16029	0.312649	0.0366262	0.393742	3.24298	3.77159	2.55384	4.3172
HSPCAL3	PREDICTED: heat shock 90kDa protein 1, alpha-like 3, transcript variant 1	5	5	5	5	5	5	5	5	5	5	5	5	5	5	5	5	5	5	5	5	5	5	5	5	ILMN_1655080	GGCCTGCATGAGTGGAAATCAACTAAAGCCCAGGTCTGCAAGTTTGGAAG	1	1	1	1	1	1	1	1	1	1	1	1	1	1	1	1
BNC1	PREDICTED: basonuclin 1	5	10.84	5	5	5	5	5	5	11.8118	5	5	5	7.75623	5	5	5	5	6.85877	5	11.2311	5	5	5	5	ILMN_1655086	TTTTAGTATTAACAACTTTGACCAGGAAAAACAAACCCTGCTTTTCCTTT	2.36236	0.461255	1	1	1.55125	1	1	1	1	0.632728	1	2.24623	1	1	1	1
LOC727773	PREDICTED: similar to inhibitor of growth family, member 5, transcript variant 2	58.5373	91.0897	54.7394	39.8721	39.306	30.7337	25.5473	37.2611	40.0244	53.9874	55.4975	44.8187	30.1578	29.0806	25.609	22.3488	51.3952	38.5314	23.694	26.9605	28.8532	21.5097	29.5314	15.1207	ILMN_1655093	CAGCATCCAGTATCGGAAAGCTGGGTTGCCCAGGCATAGTTTTGGCCGAA	0.683742	0.592683	1.01385	1.12406	0.767255	0.946213	1.00241	0.599789	0.877991	0.423004	0.432851	0.676173	0.734066	0.699875	1.15595	0.405804
CNGA4	PREDICTED: cyclic nucleotide gated channel alpha 4	5	5	5	5	5	5	5	5	5	5	5	5	5	5	5	5	5	5	5	5	5	5	5	5	ILMN_1655095	TGGGTGTGGAATTGCTTTCCTCGGGCCACCGTGGGGGCACCTCTGGCCTC	1	1	1	1	1	1	1	1	1	1	1	1	1	1	1	1
LOC645931	PREDICTED: similar to flap structure-specific endonuclease 1	5	5	5	5	5	5	5	5	5	5	8.93463	6.56484	5	5	5	5	5	5	5	5	5	5.44058	13.2782	5	ILMN_1655096	AGACTTCCCTACTGAGCCACCTTCTCTGCCACGAACCGGTCGGGCTAGGA	1	1	1.78693	1.31297	1	1	1	1	1	1	1	1	1	1.08812	2.65563	1
LOC644680	PREDICTED: hypothetical protein LOC644680	5	5	5	5	5	5	5	5	5	5	5	5.8844	5	5	5	5	5	5	5	5	5	5	5	5	ILMN_1655100	TGATGAGGCAGTTTAGCTTGCCAGGGTGATGATAAAGCCCAGGTCCCTGC	1	1	1	1.17688	1	1	1	1	1	1	1	1	1	1	1	1
ABR	active BCR-related gene, transcript variant 2	5	5	5	5	6.79512	5	5	5	5.0572	5	5	5	5	5	5	5	7.0617	5	5	5	5	5	5	5	ILMN_1655114	CCGTCGGAGACCAGATGACCTGTTAGATGGCTAGTCCTGTATAACTCGAC	1.01144	1	1	1	0.735822	1	1	1	1.41234	1	1	1	0.735822	1	1	1
WDR19	WD repeat domain 19	139.187	129.858	233.992	285.31	289.992	288.656	259.699	229.251	152.692	112.601	207.419	287.045	284.618	272.147	267.851	260.982	214.239	303.971	286.096	473.539	487.497	449.717	400.707	407.376	ILMN_1655117	GTGGTTCTGCTTCCTCACATCCTCACTGCAGGCAAGAAAGAAGGGAGAAA	1.09703	0.86711	0.886437	1.00608	0.98147	0.942808	1.03139	1.13841	1.53922	2.34079	1.22268	1.65973	1.68107	1.55797	1.54297	1.77698
PI4KAP2	phosphatidylinositol 4-kinase, catalytic, alpha polypeptide pseudogene 2	149.684	134.375	249.466	392.241	296.177	369.751	363.623	373.841	200.395	253.872	239.185	254.954	494.951	638.221	683.38	497.465	167.797	219.413	315.912	534.791	649.7	568.587	574.252	477.426	ILMN_1655126	GTTGGAAGAGATGGCGCAGATGTGTGTCAGAAGGGAGATCACGGTGTGAG	1.33879	1.88928	0.95879	0.649994	1.67113	1.72608	1.87937	1.33069	1.12101	1.63284	1.26636	1.36342	2.19362	1.53776	1.57925	1.27709
FLJ31813	PREDICTED: hypothetical protein FLJ31813	5	5	5	5	5	5	8.55602	5	5	5	5	5	5	5	5	5.12656	5	8.64389	5	5.83216	5	5	5	5	ILMN_1655136	GCCATCGTCACTGAGTCAGGAGAGGTCATCAGCACGCTGCCGTTTAATGT	1	1	1	1	1	1	0.584384	1.02531	1	1.72878	1	1.16643	1	1	0.584384	1
ZCCHC11	zinc finger, CCHC domain containing 11, transcript variant 3	156.327	120.537	112.699	153.988	172.847	178.189	187.197	196.681	147.812	148.48	155.581	150.7	156.939	165.338	169.98	206.864	186.386	205.835	259.882	315.147	248.893	265.114	247.211	236.968	ILMN_1655137	CAAAGATGCTCCTCAGAGTCAGAAGGTGAAGACACACGGGGGCCAGAGCC	0.945534	1.23183	1.3805	0.978652	0.907967	0.927876	0.908028	1.05178	1.19229	1.70766	2.30599	2.04657	1.43997	1.48782	1.32059	1.20484
LOC647656	PREDICTED: similar to SET domain and mariner transposase fusion gene	5	5	5	5	5	5	5	5	5	5	5	5	5	5	5	5	5	5	5	5	5	5	5	5	ILMN_1655140	GCTGCTGTAACAGGGACTAGCACAGACACACGGATGAGTGGGGTCATTTC	1	1	1	1	1	1	1	1	1	1	1	1	1	1	1	1
LOC644300	PREDICTED: hypothetical protein LOC644300	5	5	5.92234	5	5	5	5	6.05768	5	5.87173	5	5	5	5	5	5	5	5.25961	6.43657	5	5	5	5	5	ILMN_1655144	TCTTCATCCTCCACGGTTCACTAGCTCCTACCTGAAGAGGAAAGGGGGCC	1	1.17435	0.844261	1	1	1	1	0.825399	1	1.05192	1.08683	1	1	1	1	0.825399
LOC729639	PREDICTED: hypothetical LOC729639	5	5.123	5	5	5	5	7.07349	7.00848	5	7.95857	8.30896	5	8.13317	5	5	14.718	7.2054	5	10.6418	5	9.91147	7.56914	5	5.94614	ILMN_1655151	GTTTAACCACTTTGCTGCTAAGATTTTGCCGTCCCATTCCCATTTTTTCC	1	1.5535	1.66179	1	1.62663	1	0.706865	2.10003	1.44108	0.975991	2.12835	1	1.98229	1.51383	0.706865	0.84842
PTBP1	polypyrimidine tract binding protein 1, transcript variant 1	3012.95	4181.3	3350.56	4154.01	3776.81	3830.34	3127.79	2827.56	3102.6	2751.05	4105.76	3851.18	3316.91	3857.13	4151.22	3938.2	4870.96	3052.39	3994.77	4509.61	5376.02	4250.72	4648.78	3996.85	ILMN_1655154	GCGAGGCTGCCACAGAGGATGGAAATGTCCTTAAGCGCAGCCCTGAGTTG	1.02976	0.657941	1.22539	0.927099	0.878229	1.00699	1.3272	1.39279	1.61667	0.730009	1.19227	1.0856	1.42343	1.10975	1.48628	1.41353
PRPS1L1	phosphoribosyl pyrophosphate synthetase 1-like 1	91.016	90.2706	62.7976	38.3437	31.0613	31.4078	31.2935	25.247	99.3874	90.3458	70.4277	57.8661	28.142	25.658	31.2642	42.2364	50.4745	19.8694	13.3544	30.6581	15.3057	12.9545	8.36565	25.0291	ILMN_1655155	GGATTTTCCTGCCCATGATGATTCACATAATAAACACAATGAACTGACAG	1.09198	1.00083	1.1215	1.50914	0.906014	0.816931	0.999062	1.67293	0.554567	0.220109	0.212658	0.799561	0.492759	0.41246	0.267328	0.991369
MORN1	MORN repeat containing 1	5	5	5	5	5	5	5	5	5	5	5	5	5	5	5	5	5	5	5	5	5	5	5	5	ILMN_1655161	CAGTTGTGTGTAGGCCATGAGAAGTCCTGAGTCACCCTCATTTGCTTGCC	1	1	1	1	1	1	1	1	1	1	1	1	1	1	1	1
LOC642032	PREDICTED: hypothetical protein LOC642032	5	5	5	5	5	5	5	5	5	5	5	5	5	5	5	5	5	5	5	5	5	5	5	5	ILMN_1655162	GGCCTGGTTCCTCGAATCCAAAGACAGCCTCTTGAAGAAGACCCACAGCC	1	1	1	1	1	1	1	1	1	1	1	1	1	1	1	1
STK24	serine/threonine kinase 24, transcript variant 1	2205.57	2393.1	2450.54	2509.22	2097.2	2384.34	3056.34	2521.97	2146.91	1401.97	2560.57	2432.59	1996.41	2204.11	2282.59	2294.89	2341.63	2590.28	2649.31	2540.87	2367.99	2543.21	2805.74	2642.49	ILMN_1655163	CCACCTTCTGCTCCTTCAACAAGGCGACGAGTGATGCTGTCAGTGCCTGG	0.973407	0.58584	1.0449	0.969459	0.951937	0.924415	0.746837	0.909959	1.06169	1.0824	1.08111	1.01261	1.12912	1.06663	0.918006	1.04779
RNF138	ring finger protein 138, transcript variant 1	302.438	350.39	242.815	188.832	180.591	152.556	123.784	129.608	264.839	171.07	264.099	189.254	136.168	121.995	88.4614	116.147	229.609	269.869	173.744	174.952	124.136	119.6	130.506	105.005	ILMN_1655165	CACCTGTTTACTTAGGGTATCTACCCAGACCCATCGATTCTGAGTTCGGG	0.875681	0.488228	1.08766	1.00224	0.754017	0.799672	0.714641	0.896138	0.759196	0.770195	0.715542	0.926495	0.687391	0.783972	1.0543	0.810172
ZNF502	zinc finger protein 502	32.3022	56.056	28.7684	25.4169	26.3239	27.2577	24.4392	25.1688	36.8719	51.558	36.5176	23.8488	11.7171	25.0352	24.3899	31.0036	6.1112	14.4372	5	17.2166	22.9603	10.887	15.8731	14.9858	ILMN_1655167	AGGGCTTTGTGCTATTACAATATCCTTCAAATAAAGTGACGGTCTGGTGG	1.14147	0.919759	1.26936	0.938305	0.445112	0.918464	0.997985	1.23183	0.189188	0.257549	0.173802	0.677369	0.872223	0.399409	0.649492	0.59541
LOC646366	PREDICTED: similar to mas-related G protein-coupled MRG	8.71769	5	5	5	5	5	9.04128	5.86624	5	5	8.18935	5	5	5	6.27735	5	5	5	6.98035	5	9.78862	11.4956	5	8.70962	ILMN_1655170	GAGGCATGGGCCAGGTAAAAATTGGGCCTAGAGTGAAGACTGTGCTGTCG	0.573547	1	1.63787	1	1	1	0.694299	0.852335	0.573547	1	1.39607	1	1.95772	2.29913	0.553019	1.4847
PCDHGC5	protocadherin gamma subfamily C, 5, transcript variant 2	5	5	5	5	5	5	5	5	5	5	5	5	5	6.26813	5	5	5	5	5	5	5	5	5	5	ILMN_1655171	TGTGGCAGGGATCGTTGCACTGGACTCTTGGCGTGTGGGAAGGGATGCTT	1	1	1	1	1	1.25363	1	1	1	1	1	1	1	1	1	1
PIK4CA	phosphatidylinositol 4-kinase, catalytic, alpha polypeptide, transcript variant 1	438.709	382.389	515.422	1021.9	820.138	972.998	944.136	1154.09	568.554	290.392	579.73	858.683	1200.11	1428.95	1594.02	1274.39	625.584	792.203	1011.72	1315.02	1941.22	1250.65	1408.62	1162.43	ILMN_1655177	CATCATAGTATACATTGGCGGTATCTAGCCCTTTCTCTGTAAAATATCCC	1.29597	0.759417	1.12477	0.840285	1.4633	1.4686	1.68833	1.10423	1.42596	2.07172	1.9629	1.28684	2.36694	1.28535	1.49197	1.00722
LOC649044	PREDICTED: hypothetical protein LOC649043, transcript variant 2	22.9391	14.559	12.7085	19.458	11.7439	15.2542	13.0219	18.5818	9.30177	11.2595	19.5979	10.3109	13.6151	20.3045	18.9549	9.01458	37.6311	30.741	26.1106	33.5776	23.9964	13.1434	19.1246	32.5287	ILMN_1655190	GAAGATGCTACTCTTTCCTCACCTGCTGTTGTCATGCCTACCATGGGCCG	0.405499	0.77337	1.5421	0.529905	1.15934	1.33107	1.45562	0.485129	1.64048	2.11147	2.05457	1.72565	2.04332	0.861624	1.46865	1.75057
CASZ1	castor zinc finger 1, transcript variant 2	67.4383	65.4298	42.1333	48.9185	41.8953	84.8213	199.937	133.809	50.9033	16.6318	89.2692	74.3825	94.765	113.787	137.526	126.588	74.9653	166.922	185.555	188.784	103.588	243.767	305.168	316.731	ILMN_1655191	GAAGCTATGATTACTGGGTGGGGTTGTCTCAGGATGGACACAGCGGACGC	0.754813	0.254193	2.11873	1.52054	2.26195	1.34149	0.687847	0.946034	1.11161	2.55117	4.404	3.85915	2.47253	2.87388	1.52632	2.36704
PHF17	PHD finger protein 17, transcript variant L	211.731	139.37	89.0153	133.518	87.9902	124.048	106.184	106.29	204.001	130.345	172.509	151.866	157.274	143.978	134.48	100.367	194.006	96.4227	109.486	109.297	107.3	131.56	104.9	110.226	ILMN_1655194	GAGGGCCATCTGGCACCATGTAATCACGCCACAGATCTTTACGAAGCTCC	0.963493	0.935245	1.93797	1.13742	1.78741	1.16066	1.26649	0.94428	0.916287	0.691849	1.22997	0.818592	1.21945	1.06055	0.987906	1.03704
SMA4	SMA4	115.188	117.083	90.1869	112.02	122.907	121.085	85.7463	75.7544	95.9237	137.32	82.8332	78.1903	70.4821	95.0353	74.8542	69.587	170.038	179.904	228.671	235.212	240.466	131.351	172.437	142.883	ILMN_1655195	CCGCTCACGGAAGGAAAACAGAAATAACTTGCTGGCTTGTCTGGAGTCAC	0.832761	1.17285	0.918461	0.698005	0.573458	0.784863	0.872973	0.918587	1.47618	1.53655	2.53552	2.09973	1.95649	1.08478	2.01101	1.88614
FLJ21767	PREDICTED: hypothetical protein FLJ21767, transcript variant 2	5	5	5	5	5	5	5	5	5	5	5	5	5	5	5	5	5	5	5	5	5	5	5	5	ILMN_1655196	CCTGAGCCAGTAATGTCAACGCCCATCACAGAAGAGCAGAGGCCAGAGCG	1	1	1	1	1	1	1	1	1	1	1	1	1	1	1	1
C21orf70	chromosome 21 open reading frame 70	29.6104	38.2568	31.0039	15.0486	23.4276	20.3804	17.8807	27.4784	27.7946	86.8172	22.5296	45.0408	19.761	46.9109	21.5578	14.8858	21.7293	9.77833	5	7.5297	12.577	5	6.18435	5	ILMN_1655201	CCTCACATCTGACACCAACTGCAAATTCGGGTGTCCCCAAGCCCCACCTC	0.938677	2.26933	0.726671	2.99302	0.84349	2.30177	1.20564	0.541729	0.733841	0.255597	0.16127	0.500358	0.536846	0.245334	0.345867	0.181961
ZBTB34	zinc finger and BTB domain containing 34	157.641	139.98	138.418	183.644	175.637	188.878	198.367	200.547	149.187	215.707	167.845	210.323	180.77	213.646	217.955	243.794	172.871	273.235	258.725	266.032	216.844	244.917	268.877	266.3	ILMN_1655206	GGCCACATTCACTGAGACCACCACATTGACTCCTACGACTGACTTTTCTG	0.946377	1.54098	1.21259	1.14528	1.02922	1.13113	1.09875	1.21565	1.09662	1.95196	1.86915	1.44863	1.23461	1.29669	1.35545	1.32787
BPY2	basic charge, Y-linked, 2	5	5	5	5	5	5	5	5	5	5	5	5	5	12.231	5	5	5	5	5	5	5	5	5	5	ILMN_1655210	AAAAAATATTTAATTCAATGGTAAGTTTATGTAAATATCAGAGAATTTAT	1	1	1	1	1	2.44621	1	1	1	1	1	1	1	1	1	1
LOC644885	PREDICTED: hypothetical LOC644885	5.81291	5	5	5	5	5	5	5	5	5	5	5	5	5	5	5	5	5	5	5	5	5	5	5	ILMN_1655211	GCGATTCCTAGAGCCTCAGACTTCGTCATCCCGGTCTGCGTGACTTTATG	0.860155	1	1	1	1	1	1	1	0.860155	1	1	1	1	1	1	1
NFAT5	nuclear factor of activated T-cells 5, tonicity-responsive, transcript variant 5	5	5	5	5	5	5	5	5	5	5	5	5	5	5	5	5	5	5	5	5	5	5	5	5	ILMN_1655218	CATGGGTGTGCTTGCCTGTGTCTGTGTGGACCTGTGTGAGGGGTTATGAG	1	1	1	1	1	1	1	1	1	1	1	1	1	1	1	1
C19orf25	chromosome 19 open reading frame 25	77.0247	93.8996	62.5997	43.1211	44.7712	44.207	66.1532	64.2173	91.9251	110.542	95.5325	68.5754	76.9076	66.2609	63.818	63.1634	79.4806	68.5063	70.2221	60.5164	62.5421	63.2756	67.7892	56.2389	ILMN_1655225	AGAAAGGGAGCCCGAGACCAGGCGTGTCGCCGACATGCAAATGGGTTGTT	1.19345	1.17724	1.52609	1.5903	1.71779	1.49888	0.9647	0.983588	1.03188	0.729569	1.12176	1.40341	1.39693	1.43135	1.02473	0.87576
SLC7A11	solute carrier family 7, member 11	5	25.6173	14.678	5	5	5	5	5	6.25683	12.3774	5	5	5	5	5	5	5	5	5	5	5	5	5	5	ILMN_1655229	CAAGAGGGGCGGGCTCAGAGCTTTGTCACTTGCCACATGGTGTCTCCCAA	1.25137	0.483168	0.340646	1	1	1	1	1	1	0.195181	0.340646	1	1	1	1	1
GPATC4	G patch domain containing 4, transcript variant 3	5	5	5	5	5	5	5	5	5	5	5	5.63436	5.97642	5	5	5	16.662	5	5	5	5	5	5	5	ILMN_1655230	GCCGAAAACGCAAGGCCGAAGCCAAAGCCAGGGGATGGAGAGTTTGTGGA	1	1	1	1.12687	1.19528	1	1	1	3.33239	1	1	1	1	1	1	1
TAS1R2	PREDICTED: taste receptor, type 1, member 2	5	5.22562	5	6.11974	9.04517	5	5	5	11.0041	5	9.24287	8.32097	5	5	16.3123	7.72301	5	5	5	5	5	5	5	5.01585	ILMN_1655240	GTAGCTCACGCCTGTAATCCTAGCAATTTGGGAGGCCGAGGTAAATGGAT	2.20083	0.956824	1.84857	1.35969	0.552781	1	3.26246	1.5446	1	0.956824	1	0.817028	0.552781	1	1	1.00317
PURG	purine-rich element binding protein G, transcript variant A	11.3878	12.1573	7.99103	12.2256	11.0713	15.4451	5	15.4612	8.18754	14.9268	12.0635	17.6101	9.21734	5	5	5	5.01857	11.5638	5.35582	5	5	9.92536	8.13532	5	ILMN_1655241	TGCGACACGTCTCCAATTTTAGCTCTGTCCTGCATGGACACATACGACAT	0.718976	1.22781	1.50963	1.44044	0.832546	0.323728	1	0.32339	0.440698	0.95118	0.670229	0.40898	0.451619	0.642623	1.62706	0.32339
LOC642755	PREDICTED: similar to DEXI, transcript variant 1	447.412	359.539	413.966	433.875	432.432	451.499	453.197	573.913	425.17	222.596	369.112	331.561	453.42	478.217	456.605	458.959	254.107	195.657	234.291	205.231	316.514	276.49	314.821	361.942	ILMN_1655244	GGGCCTCTCTGGTATGGGCAATAGGCAAGCTCCTGGGGTCTGGTTATGTG	0.950286	0.619115	0.891649	0.764186	1.04853	1.05918	1.00752	0.799702	0.567948	0.544187	0.565967	0.473019	0.731941	0.612382	0.694667	0.630656
MDM1	Mdm4, transformed 3T3 cell double minute 1, p53 binding protein, transcript variant 2	8.19799	8.14932	8.47123	8.7309	18.4011	17.9043	25.7455	19.8222	10.5163	17.4275	7.71484	27.7833	12.2766	9.88053	13.2514	11.2161	26.2517	6.02115	28.8354	15.5179	22.3367	36.5211	19.3892	31.8786	ILMN_1655245	GATCTCTAACAACGGACTGGTGACCCTGCTCTGGTTCCTCCTGCTCCTGG	1.2828	2.13852	0.91071	3.18219	0.66717	0.551854	0.514707	0.565837	3.20222	0.738853	3.40392	1.77736	1.21388	2.0398	0.753108	1.60823
LOC643429	PREDICTED: hypothetical protein LOC643429	5	5	5	5	5	5	5	5	5	5	5	5	5	5	5	5	5	5	5	5	5	5	5	9.16686	ILMN_1655250	ACGTTAGCGGGAGCGCACCTGAAGAGTACGGGGGGAGCCCTCTCTCCCTT	1	1	1	1	1	1	1	1	1	1	1	1	1	1	1	1.83337
KRTAP3-1	keratin associated protein 3-1	5	5	5	5	5	5	5	5	5	5	5	5	5	5	7.06637	5	5	5	5	5	5	5	5	5	ILMN_1655251	GGTAATGCACAATTCCAACTAACGTACATTCAACAGATCATGAAATTGGG	1	1	1	1	1	1	1.41327	1	1	1	1	1	1	1	1	1
ERP27	endoplasmic reticulum protein 27 kDa	5	5	5	5	5	5	13.292	20.1883	5	5	5	5	22.5114	62.2371	87.8969	89.3483	5	5	5	5	5	5	5	19.9317	ILMN_1655261	CTGGCCATTCAGGCCCGAAAGCGGAGGCCGAAAAGAGAGAAACATCCGAA	1	1	1	1	4.50229	12.4474	6.61277	4.42575	1	1	1	1	1	1	0.376166	0.987289
C2orf66	chromosome 2 open reading frame 66	5	5	5	5	5	5	5	5	5	5	5	5	5	5	5	5	5	5	8.49462	5	5	5	5	5	ILMN_1655269	GCTGTGGGATGAGAAGGTGAACTCGGAGATGCAGCGTGAGGCCTCCAAGT	1	1	1	1	1	1	1	1	1	1	1.69892	1	1	1	1	1
SLC23A2	solute carrier family 23, member 2, transcript variant 2	5	5	5	5	5	5	5	5	5	5	5	5	5	5	5	5	5	5	5	5	5	5	5	5	ILMN_1655272	ATGGGAAAAATTTGGCAAAGCCTTTAATCGGTCCTCGCACCTCACCACAG	1	1	1	1	1	1	1	1	1	1	1	1	1	1	1	1
LOC648905	PREDICTED: hypothetical protein LOC648905	5	5	5	5	5	5	5	5	5	5	5	5	7.65261	5	5	5	6.7421	5	5	5	5	5	5	5	ILMN_1655275	GTGTCCCTGGAGCAGTGAGGGGACACCAGCAAAAACCTTCAGCTCTCAGA	1	1	1	1	1.53052	1	1	1	1.34842	1	1	1	1	1	1	1
INPP4A	inositol polyphosphate-4-phosphatase, type I, 107kDa, transcript variant b	5	5	5	5	5	5	5	5	5	5	5	5	5	5	5	5	5	5	5	5	5	5	5	5	ILMN_1655283	CCCTCCATCCGTCTTGGTGGACACCTGTGTGGCTCTCACCTGCGTTTTGA	1	1	1	1	1	1	1	1	1	1	1	1	1	1	1	1
UTRN	utrophin	13.7974	15.7025	5	7.42634	14.4937	15.5938	8.01958	13.1945	8.39486	13.192	5.15928	22.4484	18.3141	11.4458	26.8509	11.1861	27.9482	33.5932	20.1128	23.5059	16.6132	25.7782	48.0136	34.659	ILMN_1655296	TGGTCTGAAGGTGTGCGGGTGCCCTCTGTGCCTATTCAGCAGTTCCCTGT	0.608438	0.840119	1.03186	3.0228	1.26359	0.733994	3.34817	0.847787	2.02561	2.13935	4.02255	3.16521	1.14623	1.6531	5.98705	2.62677
SAPS2	PREDICTED: SAPS domain family, member 2, transcript variant 4	5	13.7564	5	6.43288	8.21641	5	6.04286	5	5	5	5	5	5.61327	5	6.57367	5	12.9432	5.78767	8.6783	5	5	5	5	22.1026	ILMN_1655306	CGCTCTCTGTCTGGCTGTACGTCTGGTGTTCTCAATGCTTTTCTAGCAAC	1	0.363466	1	0.777256	0.683178	1	1.08784	1	2.58864	0.420725	1.73566	0.777256	0.608538	1	0.827423	4.42053
FAM136A	family with sequence similarity 136, member A	910.285	1455.11	924.449	964.8	895.596	735.706	841.368	797.224	922.023	859.053	1235.47	1093.04	926.591	762.937	665.847	585.403	1287.2	955.684	760.942	801.936	915.056	824.585	704.005	744.146	ILMN_1655307	ATTTTCTCCCACTTGATGATTATCTTCTCATTCTCTTGAAAGTGTCTTTT	1.0129	0.59037	1.33644	1.13291	1.03461	1.03701	0.791387	0.734301	1.41407	0.656778	0.82313	0.831194	1.02173	1.12081	0.836738	0.933421
LOC145853	PREDICTED: hypothetical LOC145853	126.324	124.499	106.973	138.304	98.1977	97.6891	104.477	126.811	153.937	176.708	132.822	155.761	172.299	178.916	157.238	135.571	126.275	120.579	153.408	164.877	203.998	116.799	143.444	151.391	ILMN_1655311	TGCCAAGCTCAGCCTCACAGGCCAAAGCATCAGCACCAGAACGCACACCC	1.21859	1.41935	1.24164	1.12622	1.75461	1.83148	1.505	1.06908	0.999607	0.968507	1.43408	1.19214	2.07742	1.19562	1.37297	1.19383
HPS5	Hermansky-Pudlak syndrome 5, transcript variant 2	107.621	148.374	121.689	97.329	62.4412	62.7891	73.9127	69.1953	99.2276	70.2649	92.3748	125.42	78.2093	78.8882	65.9655	63.4023	105.789	79.205	48.294	60.7297	64.9696	52.9932	37.3819	55.2948	ILMN_1655312	CCTCAGCCTCGTGGACATGGGGAGTTCTGATGGGGAAACGACTCACGACT	0.922006	0.473567	0.759108	1.28861	1.25253	1.2564	0.892478	0.916281	0.982976	0.53382	0.396865	0.623963	1.04049	0.843987	0.505757	0.799112
PSMC6	proteasome 26S subunit, ATPase, 6	1360.43	1942.74	1239.04	1842.92	1568.23	1379	1387.7	1538.51	1353.72	984.933	1610.98	1471.68	1498.15	1437.16	1099.92	1297.28	2035.31	2427.54	2263.28	1514.66	1831.38	1585.08	1400.89	1570.72	ILMN_1655316	CAGAAAGCCTGCTGGGGATGGTGCCAGCTGTGCCTTGGCTGTTGTATTTG	0.995068	0.506982	1.30019	0.79856	0.955313	1.04217	0.792621	0.843207	1.49607	1.24954	1.82664	0.821881	1.1678	1.14944	1.00951	1.02094
RIOK2	RIO kinase 2	344.829	424.974	374.382	307.4	373.332	328.536	241.348	280.398	313.119	313.664	324.604	383.728	355.344	373.594	235.8	309.16	419.82	558.641	392.785	383.831	278.28	334.335	284.881	307.849	ILMN_1655329	GGGGAAGTGAAGCAACAGCCCAGCTGGAAGGGCGTCTTCTGCGGAGAAAT	0.908042	0.738079	0.867042	1.2483	0.95182	1.13715	0.977014	1.10258	1.21747	1.31453	1.04916	1.24864	0.745395	1.01765	1.18038	1.0979
SPAG11B	sperm associated antigen 11B, transcript variant C	5	5	5	5	5	5	5	5	5	5	5	5	5	5	5	5	5	5	5	5	5	5	5	5	ILMN_1655330	TCTGGAAGACTTTTGGAAGCACACTCTGATCAACTCTTCTCTGCCGACAG	1	1	1	1	1	1	1	1	1	1	1	1	1	1	1	1
LOC650628	PREDICTED: hypothetical protein LOC650628	6.12808	5	5.73801	5	5	6.5433	5	16.4029	15.0462	7.5152	10.0956	5.66584	5	5.10408	5.14543	8.30675	9.07911	5	5	25.5203	6.6463	5	5.15521	7.02513	ILMN_1655334	CACACTCGCCCATTTTCTAAGTGGTTTAGAAGGTTGCAGTCTGCCTCACC	2.4553	1.50304	1.75943	1.13317	1	0.780048	1.02909	0.50642	1.48156	1	0.871382	5.10405	1.32926	0.764141	1.03104	0.428285
RNF181	ring finger protein 181	1039.27	976.338	1524.45	1096.03	1260.77	1109.86	1180.49	1093.97	1162.64	1506.27	974.358	1021.3	1100.75	1038.05	1023.43	1097.1	1327.27	1805.1	1743.12	1097.25	1070.62	1153.68	1061.38	1157.53	ILMN_1655340	ATTCAGCACCAAGTTATTCCCCCCATACTCTACCAGGCCTTCAGGTCCTC	1.11871	1.54278	0.639152	0.931816	0.873079	0.9353	0.866952	1.00286	1.27711	1.84885	1.14344	1.00111	0.849186	1.03949	0.899099	1.0581
PLAC8L1	PLAC8-like 1	5	5	5	5	5	5	5	5	5	8.77506	7.64341	7.94835	9.38872	5	5	6.19858	5	5	5	5	5	10.1231	5	5	ILMN_1655341	CTTGGACATCGCTTCGCCTCCAGTACCTGTGTGGATCCTCGGCGACGTTT	1	1.75501	1.52868	1.58967	1.87774	1	1	1.23972	1	1	1	1	1	2.02461	1	1
SCGB1A1	secretoglobin, family 1A, member 1	5	5	5	5	5	5.737	5	5	5	5	18.5152	5	5	5	5	5	5	9.35472	6.06464	5	5	5	7.53606	5	ILMN_1655347	CGCATAACTGGACGGCTTGAACGCGCCTGTGGGTCCGTGGTTGAACTTTG	1	1	3.70304	1	1	0.871536	1	1	1	1.87094	1.21293	1	1	0.871536	1.50721	1
GPR1	G protein-coupled receptor 1, transcript variant 2	5	5	5	5	7.40891	5	5	5	5	5	5	7.72248	6.70217	5	5	5	6.29969	5	5	5	5	5	5	7.44782	ILMN_1655348	CCCTGTGACTCAGCCACTTGCCCCAGTTCATAACCCCATTAGTGTCTAAG	1	1	1	1.5445	0.904609	1	1	1	1.25994	1	1	1	0.674863	1	1	1.48956
C2orf77	chromosome 2 open reading frame 77	19.2855	66.2462	33.0078	27.6708	31.0852	27.6884	21.492	10.3905	9.54337	32.2639	32.927	20.5395	21.3504	21.8354	11.3803	5	51.4418	63.9383	41.4923	34.1101	33.1245	38.0135	34.0824	39.6364	ILMN_1655365	ACAGCCTTTGTCCAGTGCACCAGCCTCAGCCCACGGAGAAGAGTGACTGA	0.494847	0.48703	0.99755	0.742283	0.686834	0.788612	0.529512	0.481207	2.66738	0.965162	1.25704	1.23271	1.0656	1.37291	1.58582	3.81467
SELV	selenoprotein V	140.594	94.8865	181	120.427	79.3295	72.6582	57.0994	42.8986	105.593	56.6379	105.484	85.9618	78.2316	84.1464	65.1866	33.9954	138.373	146.918	96.0944	60.4534	77.6105	27.9987	32.9214	19.2176	ILMN_1655374	CGTCGGCACACTGCTGTTCCTCCAGTTCCATGGACAGGTTCTGTTTTCAC	0.75105	0.596902	0.582786	0.713809	0.98616	1.15811	1.14163	0.792459	0.984209	1.54835	0.530909	0.501992	0.978331	0.385348	0.576563	0.447976
MRPS22	mitochondrial ribosomal protein S22, nuclear gene encoding mitochondrial protein	898.647	1000.17	1036.06	917.733	906.544	943.798	1078.36	1026.95	958.939	1385.13	1030.45	903.178	867.599	862.687	820.864	830.949	964.657	1012.77	931.247	835.028	920.356	849.199	926.318	936.343	ILMN_1655377	CTCTGCACTTGATCCCCGGTGTATTCCAGCCCCCAGGCCAACACACTTCA	1.06709	1.38489	0.994583	0.984141	0.95704	0.914059	0.761216	0.80914	1.07346	1.0126	0.898836	0.909882	1.01524	0.899768	0.859007	0.911769
LOC652517	PREDICTED: similar to stereocilin	5	5	9.60354	5	5	5	5	5	5	5	5	8.49753	5	5	5	5	5	5	5	5	5	5	5	5	ILMN_1655380	CCAACCCAGATGACCCGGAAGATTTCCCTGCGCTGTCTTGAAAGAGCCCT	1	1	0.520641	1.69951	1	1	1	1	1	1	0.520641	1	1	1	1	1
DCLRE1B	DNA cross-link repair 1B	7.71764	22.3768	11.9689	19.3159	12.6299	21.6536	12.4822	10.8184	14.4638	41.2497	23.4839	14.3475	10.6405	10.3098	16.8354	21.0355	11.9062	9.58769	13.6775	20.9483	34.0796	31.5257	20.5941	11.711	ILMN_1655382	ATCTGCAATGGAGGCGCTCTGGAGGCTGTGGTGTGTTCTCTCCTTCTGCC	1.87413	1.84341	1.96207	0.742781	0.842481	0.476124	1.34875	1.94442	1.54272	0.428466	1.14275	1.08451	2.69833	1.45591	1.64988	1.0825
PRDM16	PR domain containing 16, transcript variant 1	5	5	5	5	5	5	5	5	5	5	5	5	5	5	5	5	5	5	5	5	5	5	5	5	ILMN_1655387	CTTGGCCACAGGCAGGTCCAGTCACTGCAAAAGTGACCAAGCCAGCAGGT	1	1	1	1	1	1	1	1	1	1	1	1	1	1	1	1
LOC730083	PREDICTED: similar to exonuclease domain containing 1	5	7.9378	28.9288	14.2903	6.35863	11.2153	7.99856	9.16029	12.121	5	13.0032	10.0576	12.9631	5	5	5	5	16.0947	11.5332	7.98107	9.24805	8.78343	14.1476	9.73442	ILMN_1655403	CACCTGTGCTTGATGTCAGCTTCAACTGCGACGAGAGCCTACTGGCCTCC	2.42421	0.629897	0.449489	0.703804	2.03866	0.44582	0.625113	0.545834	1	2.0276	0.398674	0.558495	1.45441	0.783165	1.76876	1.06268
LOC730344	PREDICTED: hypothetical protein LOC730344	5	5	6.09892	5	5	5	5	5	5	5	5	5	5	5	5	5	5	5	5	5	5	6.22938	5	5	ILMN_1655404	GGGAGGTTTGTGAGAGCGAGGCTGAGCCTACAGATGAACTCTTTCTGGCC	1	1	0.819818	1	1	1	1	1	1	1	0.819818	1	1	1.24588	1	1
SCARF2	scavenger receptor class F, member 2, transcript variant 1	71.0763	119.103	72.0304	63.0224	66.0048	90.4415	104.899	113.046	53.4723	37.7167	60.0522	81.2063	108.357	124.88	177.936	201.842	48.4903	16.8942	25.481	39.9521	42.7363	54.6912	59.1451	61.4755	ILMN_1655405	GAAGGAAAATTCTCCTTACTGGGATAGTCAGGTAAACAGTTGGTCAAGAC	0.752323	0.316674	0.833706	1.28853	1.64165	1.38079	1.69626	1.78548	0.68223	0.141846	0.353754	0.633935	0.647473	0.604714	0.56383	0.54381
LOC644023	PREDICTED: similar to Lysosomal Pro-X carboxypeptidase precursor	5	5	5	5	5	5	5	5	5	5	5	5	5	5	5	5	5	5	5	5	5	5	5	5	ILMN_1655408	CCCTTGAGAGGAGTGTTCCCTGATCCCTGTGCCTCTTCCCATCTCAACCA	1	1	1	1	1	1	1	1	1	1	1	1	1	1	1	1
LOC652857	PREDICTED: similar to TFIIH basal transcription factor complex p44 subunit	5	5	5	5	5	5	5	5	5	5	5	5	5	5	5	5	5	5	5	5	5	5	5	5	ILMN_1655413	TGCATATGGAGGCCGTGATGTGAGCCTGTGGCAGCCGACCCCCCTCCAAG	1	1	1	1	1	1	1	1	1	1	1	1	1	1	1	1
TNFSF14	tumor necrosis factor superfamily, member 14, transcript variant 1	5	5	5	5	5	5	5	5	5	5	5	5	5	5	5	5	5	5	5	5	5	5	5	5	ILMN_1655414	GGGGATTGGAGAGGGAAGTGCGTCTGGATGACTACTAAGATGAGGAGGCT	1	1	1	1	1	1	1	1	1	1	1	1	1	1	1	1
CAPNS1	calpain, small subunit 1, transcript variant 2	644.654	653.984	921.811	988.724	935.168	850.05	865.458	1066.89	702.78	1604.19	724.655	881.95	1011.24	1048.93	1333.79	1339.24	587.448	684.425	903.703	844.728	727.491	896.943	849.311	816.431	ILMN_1655418	GACTTCAGCGCCTGGGACTCGGGTGGGCGAGGCGGAAGGTGTCCTCGCAG	1.09017	2.45295	0.786121	0.892008	1.08134	1.23396	1.54114	1.25527	0.911262	1.04655	0.980356	0.854362	0.777926	1.05517	0.981343	0.765243
LOC338586	PREDICTED: similar to hydroxysteroid dehydrogenase like 2	5	5	5	5	5	5	5	5	5	5	5	5	5	5	5	5	5	5	24.7967	5	5	5	5	5	ILMN_1655421	ACGTCTGCGCTTGGTCACCCGTCCTCCCCACCCTGTGTGTGTTTATGTCA	1	1	1	1	1	1	1	1	1	1	4.95935	1	1	1	1	1
RPL17	ribosomal protein L17	3053.6	1825.41	2497.23	2462.77	2502.57	1871.13	1625.61	1612.44	3369.26	1092.24	2509.25	1846.37	2143.3	2100.4	1865.2	1868.3	2977.57	3261.63	3119.51	2749.08	2725.41	1781.18	1969.57	1846.15	ILMN_1655422	GAAATGTAAGGAAGCAGTAAGCTGCTCAAGATTGGCCGGGGCGCCACGAG	1.10337	0.598352	1.00481	0.749712	0.85644	1.12253	1.14739	1.15868	0.975101	1.78679	1.24919	1.11625	1.08904	0.95193	1.21159	1.14494
KLK3	kallikrein-related peptidase 3, transcript variant 6	5	5.77723	5	7.68116	8.76775	5	10.0958	6.10188	5	5	10.094	5	7.81888	5	5	8.62213	5	7.54189	5.72116	5	5	5	5.81945	5	ILMN_1655426	AGGCCAGGGAGCCTTTGGCTTGGACCCCCAGGGAGCTATTGAAACTTTTA	1	0.865466	2.01881	0.650943	0.891777	1	0.495257	1.41303	1	1.30545	1.14423	0.650943	0.570271	1	0.576425	0.81942
LOC442711	PREDICTED: similar to ADP-ribosylation factor 1	5	5	5	5	5	5	5	5	5	5	14.903	5	5	5	5	5	5	5	5	5	5	5	5	5	ILMN_1655428	AGCTATTAAGAAGCACGTGTGTGCAGGAAGCGGAGGCGCAGGACCTCACC	1	1	2.9806	1	1	1	1	1	1	1	1	1	1	1	1	1
TNFAIP1	tumor necrosis factor, alpha-induced protein 1	109.07	85.9558	135.701	122.552	119.187	161.017	151.247	193.627	121.846	150.422	100.931	140.406	134.837	273.701	349.558	457.935	102.646	110.603	157.117	187.346	215.514	358.103	371.674	377.757	ILMN_1655429	ATGAGGACGCGCTCGGGACACTCACGTTTTCTGCACCGGCTTCCGCCGCT	1.11714	1.74999	0.74378	1.14569	1.13131	1.69983	2.31117	2.36503	0.9411	1.28675	1.15782	1.5287	1.8082	2.22401	2.45739	1.95095
BCKDHB	branched chain keto acid dehydrogenase E1, beta polypeptide, nuclear gene encoding mitochondrial protein, transcript variant 2	135.987	86.6266	128.53	96.0943	118.03	125.02	125.74	117.538	104.017	101.735	118.274	93.2722	117.861	164.539	206.319	213.077	75.1478	114.883	70.9182	83.5834	120.816	129.572	115.4	108.613	ILMN_1655433	CCGCCTGCTGCACAGCCCCCTCTTCCACTCTCACCTGGAGAACCTGCAGA	0.764906	1.1744	0.92021	0.970632	0.998574	1.3161	1.64084	1.81283	0.552612	1.32618	0.551766	0.869806	1.02361	1.03641	0.917773	0.924064
LOC728492	PREDICTED: similar to small EDRK-rich factor 1A, telomeric, transcript variant 4	2920.86	2794.88	3208.07	2371.63	2607.2	2496.6	2053.69	2017.94	2818.74	1619.95	2607.53	2320.94	2267.07	2055.72	1792.08	1858.4	2284.89	3699.84	3338.37	2346.57	2238.51	2280.14	1967.11	2271.28	ILMN_1655444	GACCTGCCAACCAGTTTGTGCCCAGGCTCTACGGTTTCAAGATCCATCCG	0.965039	0.579614	0.812803	0.978629	0.869544	0.823406	0.872617	0.920939	0.782267	1.32379	1.04062	0.989433	0.858589	0.913295	0.957843	1.12554
XKR6	XK, Kell blood group complex subunit-related family, member 6, transcript variant 2	10.0072	5	5	5	5	5	5	5	5	5.54174	5	5	5.4693	5	5.37487	10.6182	5	12.9683	5	5	5	5	5	5	ILMN_1655446	CACAGAACCAGCACCCAAATGGTAGAGGAGGTCCTTCCAAGACTTCTAGG	0.49964	1.10835	1	1	1.09386	1	1.07497	2.12364	0.49964	2.59366	1	1	1	1	1	1
OR5R1	olfactory receptor, family 5, subfamily R, member 1	5	5	5	5	5	5	5	5	5	5	5	5	5	5	5	5	5	5	5	5	5.29087	5	5	5	ILMN_1655449	CTGCAGGTCAGCAGAAATTTTTCACTCAGCCACCCCTCTCCCAGATTCCC	1	1	1	1	1	1	1	1	1	1	1	1	1.05817	1	1	1
LOC645033	PREDICTED: similar to zinc finger homeobox 1b	5	5	5	5	5	5	5	5.1649	5	5	5	5	5	5	5	5	6.97551	5	12.2567	5	5	5	5	13.0122	ILMN_1655454	ACCTGCCCGCAGTTGGAGTTGGACTGTCTTAACAGTAGCGTGGCACACAG	1	1	1	1	1	1	1	0.968073	1.3951	1	2.45133	1	1	1	1	2.51935
LOC388922	PREDICTED: hypothetical LOC388922	10.6497	5	5	5.34996	5	5	5	5	5	5	5.29475	5	22.0994	5	11.8561	5	5.66673	5	5	5	5	5	5	5	ILMN_1655462	ACGCTAGTAGTTGGTTACACTGATGAAAATAAATGCCTTCACGGGAAAGG	0.469497	1	1.05895	0.934587	4.41987	1	2.37123	1	0.532102	1	1	0.934587	1	1	1	1
DSG3	desmoglein 3	5	5	5	5	5	5	5	5	5	5	5	5	5	5	5	5	5	5	5	5	5	5	5	5	ILMN_1655468	TAATCTAGTGTGCAGGGCATTCACCTCAGCCCCCCAGGCAGGAGCCAAGC	1	1	1	1	1	1	1	1	1	1	1	1	1	1	1	1
TSPAN3	tetraspanin 3, transcript variant 1	503.49	682.432	884.887	1359.23	1216.39	1605.82	1622.89	1374.47	625.771	376.116	672.491	714.545	902.899	787.913	953.638	824.983	469.22	783.423	1044.52	1374.49	1265.18	1115.22	1295.56	1204.57	ILMN_1655469	ATGGATGCGGGGTTGGGAAGAGGATGCACTGCAGGATCACTGCAGGATGC	1.24287	0.551141	0.759974	0.525696	0.742276	0.490661	0.587616	0.60022	0.931935	1.14799	1.1804	1.01122	1.04011	0.694484	0.798306	0.876388
RNASE9	ribonuclease, RNase A family, 9, transcript variant 7	5	5	5	5	5	5	5	5	5	5	5	5	5	5	5	5	5	5	5	5	5	5	5	5	ILMN_1655474	CTGCTCAACACGACTGCAAGCTCCATGAGGGCAGGGACATCATCTCTTCC	1	1	1	1	1	1	1	1	1	1	1	1	1	1	1	1
LOC642660	PREDICTED: hypothetical protein LOC642660	11.2883	5	7.83344	5	5	5	5	6.28789	5	5	5	8.57742	5	5	5	5	5	5	5	5	5	5	5	5	ILMN_1655479	CCAACTGAGCCCGCAGCTCCTGCCACCCCTGCCTTAAGATTTCCCATTAA	0.442936	1	0.638289	1.71548	1	1	1	0.79518	0.442936	1	0.638289	1	1	1	1	0.79518
TRIM27	tripartite motif-containing 27	87.7119	151.698	91.2589	91.6502	85.4557	79.0154	78.8909	87.0449	90.7803	284.551	120.184	112.91	128.632	105.487	105.186	123.71	147.723	88.5849	70.5147	83.6644	100.952	102.768	109.333	95.7277	ILMN_1655482	AAATTTGAGACAGGGTTTCCCTATGTTGTCCAGGCTGGTCTCAAACTCTT	1.03498	1.87577	1.31695	1.23197	1.50525	1.33502	1.33331	1.42122	1.68419	0.583956	0.772688	0.912867	1.18134	1.30061	1.38587	1.09975
C1orf124	chromosome 1 open reading frame 124, transcript variant 2	81.4578	82.3976	104.141	62.5292	74.2502	72.8406	43.0545	65.6782	70.0831	44.7113	80.0697	83.1543	74.7577	54.9879	89.1801	74.5251	82.9244	89.9737	83.3411	125.868	92.7567	96.7497	114.975	128.642	ILMN_1655485	TCTAGAGGAAATTGGGGGACGAAGAGTGGCAGCACTGACCTGGTCTGGGA	0.860361	0.542628	0.768856	1.32985	1.00683	0.754907	2.07133	1.1347	1.018	1.09195	0.800269	2.01296	1.24924	1.32824	2.67045	1.95867
FLJ41352	PREDICTED: FLJ41352 protein, transcript variant 1	5	5	5	5	5	5	5	5	5	5	5	5	5	5	5	5	5.35694	5	5	5	5	5	6.1005	5	ILMN_1655489	GTGGGAGTCCCTCATCTGCCCGGTCCGTTTCTCAGTCAAGACTTGGTCTT	1	1	1	1	1	1	1	1	1.07139	1	1	1	1	1	1.2201	1
LOC728343	PREDICTED: similar to nuclear RNA export factor 2, transcript variant 2	5	5	5	5	5	5.98656	5	5	5	5	5	5	5	5	5	5	5	5	5	5	5	5	5	5	ILMN_1655490	CCATGTTGCCAAGGCCAGTCTGAAATCCTGGGCTCAAGTGATCCTCCTGC	1	1	1	1	1	0.835204	1	1	1	1	1	1	1	0.835204	1	1
EIF4B	eukaryotic translation initiation factor 4B	2864.36	1995.75	2985.83	3264.63	3180.25	3106.66	2386.86	2546.82	2598.31	2398.76	2744.01	2154.85	2230.71	2512.94	2669.28	2578.58	2589.81	2927.74	2838.07	3296.36	3481.88	3613.74	3433.51	3125.84	ILMN_1655497	CTTCTTGAACCTGGTGGCCCCCGTTGGAACTATCAGTGGCGTCTCCCATG	0.907118	1.20193	0.919012	0.660059	0.701425	0.808888	1.11832	1.01247	0.904152	1.46699	0.950513	1.00972	1.09484	1.16322	1.4385	1.22735
FLJ25404	PREDICTED: hypothetical protein FLJ25404, transcript variant 2	697.33	369.124	440.872	214.626	152.939	148.551	78.5013	53.1125	579.956	123.106	199.008	118.416	137.16	79.7015	36.7505	22.6524	558.375	476.462	154.489	60.9325	57.4005	40.6264	40.8817	34.6558	ILMN_1655498	GTTCAGGACACTGCGAGTGGAAGCCCTTACAGCCTGGATGCCTGTCACCA	0.831681	0.333507	0.451396	0.551732	0.896829	0.536527	0.468151	0.426498	0.800734	1.29079	0.350417	0.283901	0.375318	0.273485	0.520777	0.652498
IFT81	intraflagellar transport 81 homolog, transcript variant 1	22.6101	16.8983	21.91	38.2088	30.1932	22.3299	43.0209	39.064	16.7695	22.4475	7.69158	6.50383	7.41003	12.2342	7.83547	9.08462	21.0305	50.4479	23.2437	37.3992	24.9754	43.7152	52.1242	64.5615	ILMN_1655504	ACTGTCTATTCCCTCTTTTCCCCAGCCTCTGGCAACCACCATTCTGCTTC	0.741684	1.32839	0.351053	0.170218	0.245421	0.547886	0.182132	0.232557	0.930137	2.98538	1.06087	0.978811	0.827188	1.9577	1.2116	1.65271
ASAH1	N-acylsphingosine amidohydrolase 1, transcript variant 2	17.7561	5.71745	22.8083	12.7491	24.5607	11.5016	8.92756	16.6455	16.6659	6.51981	9.21717	17.0384	11.6	7.01922	12.8513	12.8537	9.75487	18.3351	10.3011	14.8402	14.7285	11.5965	12.553	12.4731	ILMN_1655509	CAGAACACTGGGAGGGTCTGGCACTTGATGGGGGTTAGTTGCTTGGCAGC	0.9386	1.14034	0.404115	1.33644	0.472298	0.610283	1.43951	0.772206	0.549381	3.20686	0.451636	1.16402	0.599678	1.00825	1.4061	0.749341
LOC642212	PREDICTED: hypothetical protein LOC642212	5	5	5	5	5	5	5	5	5	5	5	5	5	5	5	5	5	5	5	5	5	5	5	5	ILMN_1655510	GGCTTCAACAAGTGGCCTAGTAATCACCTCTCCTTCCAACCTCAGTGACC	1	1	1	1	1	1	1	1	1	1	1	1	1	1	1	1
LOC654078	PREDICTED: similar to solute carrier family 29, member 4	8.51697	14.692	15.4902	18.2982	5.15866	5	7.79946	5	12.3702	30.8152	14.3546	6.75594	8.93284	12.1399	9.60282	5.77337	21.6963	8.38324	5	5	15.6821	5	7.23017	5	ILMN_1655517	GCAGCATCTCCTGTCCCCCAGCCATGTCATTCTAGCTGTGAACTGGCACG	1.45242	2.09742	0.926687	0.369214	1.73162	2.42798	1.23122	1.15467	2.54742	0.5706	0.322784	0.273252	3.03996	1	0.927008	1
LOC645651	PREDICTED: hypothetical LOC645651	5	5	5	5	5	5	5	5	5	5	5	5	5	5	5	5	5	6.92635	5	5	5	5	5	5	ILMN_1655519	CAGTGGTCAGGGGGTCTTCTACAAACTCATGCATTTGTTACACATCCCCC	1	1	1	1	1	1	1	1	1	1.38527	1	1	1	1	1	1
DMRTA1	DMRT-like family A1	49.605	69.2829	64.5585	49.5505	57.0282	56.6049	68.6771	50.8503	83.1757	71.353	70.8378	60.6079	38.4581	39.5654	36.8181	31.8725	82.4763	86.1368	88.5586	54.5541	53.2171	61.6842	67.1047	73.0736	ILMN_1655521	CAGTACCTGGACCCCTGCTTAGCTGCTCTCTTAGCTCATGCTTTGTTGCG	1.67676	1.02988	1.09726	1.22315	0.674369	0.698974	0.536105	0.626791	1.66266	1.24326	1.37176	1.10098	0.933171	1.08973	0.977105	1.43703
FLCN	folliculin, transcript variant 2	12.0556	5	8.51475	11.8569	14.4502	10.6464	5	12.1394	5.8621	31.3712	15.0855	15.1303	21.3248	24.3996	17.3673	9.17125	13.3861	24.0409	13.2986	25.8951	8.36259	11.8525	10.6513	21.0282	ILMN_1655525	CCCGGCCGCTGCTGCCCTCCCCGCCGAGGTTCTACTGCTCTCCTTCTTAA	0.486257	6.27425	1.77169	1.27608	1.47574	2.29181	3.47347	0.755497	1.11037	4.80818	1.56184	2.18397	0.578717	1.11329	2.13027	1.73223
LOC652803	PREDICTED: similar to long interspersed repetitive DNA sequence LINE4	5	5	5	5	5	5	5	5	10.5919	5	5	5	5	5	5	5	5	5	5	5	5	5	5	5	ILMN_1655529	GTGGCACAAGTAATGGGATGAGGAGGAATTGGGGGTGGGGGTCTTCTACC	2.11838	1	1	1	1	1	1	1	1	1	1	1	1	1	1	1
ASB6	ankyrin repeat and SOCS box-containing 6, transcript variant 1	5	5	5	5	5	5	5	5	5	5	5	5	5	5	5	5	5	5	5	5	5	5	5	5	ILMN_1655532	CCATGTGGATTTTGGGGGTCCCTTTTGTGTCTCCCCCGCCATTCAAGGAC	1	1	1	1	1	1	1	1	1	1	1	1	1	1	1	1
ING1	inhibitor of growth family, member 1, transcript variant 1	18.8144	20.8815	7.22226	12.4033	13.4104	9.0892	5	13.1924	16.0793	13.3879	21.0361	19.7111	12.7048	20.186	17.3004	7.78017	12.6495	5	7.22305	11.3293	5	12.2049	6.23208	7.2302	ILMN_1655537	GTAGGCGTCTGCATTCCCTGTTGTGTTCCTGCTTCTCCTTCAGTAGCTGC	0.854629	0.641136	2.91267	1.58919	0.947383	2.22088	3.46008	0.589746	0.672331	0.239447	1.00011	0.913415	0.372844	1.34279	1.24642	0.548057
ZMYND12	zinc finger, MYND-type containing 12	6.83283	7.76064	12.8455	14.5851	13.1855	20.9466	24.5026	32.6194	7.76713	9.99467	5	5	19.483	11.5953	13.0259	17.1137	15.7528	20.8349	19.2463	13.315	14.9752	5	5	21.1614	ILMN_1655545	CTGGATAATCAAGATAACGACCCTCAACAGCGGCGGAGAGGGAGCAGCCA	1.13674	1.28787	0.389241	0.342817	1.4776	0.553566	0.531612	0.524647	2.30545	2.68469	1.49829	0.912918	1.13573	0.238703	0.20406	0.648736
SIGLEC10	sialic acid binding Ig-like lectin 10	5	5	5	5	5	5	5	5	5	5	5	5	5	5	5	5	5	5	5	5	5	5	5	5	ILMN_1655549	TAGGTGTGGTGGCGTTATGGCAGCCCGGCTGCTGCTTGGATGCGAGCTTG	1	1	1	1	1	1	1	1	1	1	1	1	1	1	1	1
LOC645690	PREDICTED: hypothetical protein LOC645690	5	5	5	5	5	5	5	5	10.2635	5	5	5	5	5	5	5	5	5	5	5	5	5	5	5	ILMN_1655551	GTCCAGTTCGATGCTTCTCAGGGCGGCTTGCTTTAAGGGCCCACCCCTAA	2.0527	1	1	1	1	1	1	1	1	1	1	1	1	1	1	1
INTS6	integrator complex subunit 6, transcript variant 2	343.277	300.577	339.594	371.165	373.362	307.05	291.73	251.605	308.35	188.403	310.394	434.424	314.142	362.732	322.226	334.183	298.458	399.792	481.505	436.061	361.262	330.493	373.35	349.782	ILMN_1655557	CCCTCAAAGTGTCACAATGCTCCTCCTGATGACTCCTCCCCAGAAAACCA	0.898254	0.626805	0.914012	1.17044	0.841385	1.18135	1.10454	1.3282	0.869437	1.33008	1.41788	1.17485	0.967592	1.07635	1.27978	1.3902
ARPC3	actin related protein 2/3 complex, subunit 3, 21kDa	1677.5	1677.46	2617.97	2032.41	2133.55	2068.78	1699.47	1802.94	2153.54	1557.97	2503.06	2327.39	2782.11	2758.68	2781.98	3355.8	1708.78	2014.89	2426.29	1995.28	1914.7	1846.07	1667.98	1690.91	ILMN_1655561	ATGCTGGCAAGCTATGGGCAGAGTGGCCTTGTTCTGGGGGCCAATATGAC	1.28378	0.928768	0.956105	1.14514	1.30398	1.33349	1.63697	1.86129	1.01865	1.20115	0.926781	0.981731	0.897423	0.892347	0.981471	0.937861
KIAA0427	KIAA0427	30.7551	20.1458	17.7384	42.4971	67.9123	76.2722	45.6138	38.5556	29.3285	30.7777	14.454	28.8531	41.8928	42.2486	64.2188	57.3308	32.3279	36.0044	80.2844	91.7248	70.0576	69.7978	54.7785	42.4035	ILMN_1655563	AGGGATGGCCCCAAACTGTCCCTGCCTCTGGCACCCCCTTTCATTGGTTC	0.953615	1.52775	0.81484	0.678942	0.616866	0.553919	1.40788	1.48696	1.05114	1.78719	4.52603	2.15838	1.03159	0.915114	1.20092	1.0998
KIAA1245	PREDICTED: KIAA1245, transcript variant 8	5	5	5	6.43729	5	8.4294	5	5	5	5	5	5	5	5	12.9418	5	15.9087	9.6686	5	10.8616	5	5	10.8474	5	ILMN_1655564	GTCCAGGAACTTGTGCAAGGGAGAGCCAAGGAAATAGGATGTTTGGCACC	1	1	1	0.776725	1	0.593162	2.58836	1	3.18175	1.93372	1	1.6873	1	0.593162	2.16948	1
UGT3A2	UDP glycosyltransferase 3 family, polypeptide A2	128.677	160.382	88.0003	113.698	129.678	165.607	144.144	57.9878	114.452	149.836	97.1664	123.026	137.43	76.378	84.2013	58.3569	117.005	65.8938	33.5776	41.893	68.4361	35.3135	25.2972	18.7865	ILMN_1655565	GCCAAGCCTTTCCCTCCCTACCTGATCACTGCTTAACGGCATGTATAATG	0.889453	0.934244	1.10416	1.08205	1.05979	0.4612	0.584149	1.00637	0.909296	0.410856	0.381562	0.36846	0.527741	0.213237	0.1755	0.323973
C6orf59	PREDICTED: chromosome 6 open reading frame 59, misc RNA.	5	5	5	5	5	5	5	5	9.0405	6.4885	5	5	5	5	5	5.99281	5	20.6815	5	20.8495	10.6924	9.7196	10.2579	6.76096	ILMN_1655572	TACTGCTGGCGTTGGACAGGTTTTAACTTCGGCTTCGACCTACTTGTAAC	1.8081	1.2977	1	1	1	1	1	1.19856	1	4.1363	1	4.1699	2.13848	1.94392	2.05158	1.35219
TIAM1	T-cell lymphoma invasion and metastasis 1	33.4553	55.5323	35.3692	36.6889	40.001	39.5003	38.531	32.3072	26.5592	36.8986	53.2598	62.1554	63.2461	41.5373	51.3334	40.9569	47.1512	39.6519	136.204	162.069	73.907	50.9648	42.7996	19.9552	ILMN_1655577	CCCTGACTGCAAAGGCAAGCTTATTTAGTTGAGTAGCTCCTGAAAGCAGC	0.79387	0.664453	1.50582	1.69412	1.58111	1.05157	1.33226	1.26773	1.40938	0.714033	3.85093	4.41738	1.84763	1.29024	1.11079	0.617672
SERPINE2	serpin peptidase inhibitor, clade E, member 2	2482.31	3136.56	10372.5	9856.97	5612.88	3880.14	2243.41	2121.44	3285.59	685.889	1863.55	1561.05	799.957	864.767	1505.75	1922.91	1065.14	3925.5	4779.82	8356.41	2228.88	1550	1108.56	1019.22	ILMN_1655595	GGCCACCTGGGATCAGTCATCAGTCAGGGTGCGTAAGCCTTGAATACCAG	1.3236	0.218676	0.179662	0.15837	0.142522	0.22287	0.671186	0.906419	0.429095	1.25153	0.460815	0.847767	0.3971	0.399469	0.49414	0.480439
LOC727987	PREDICTED: similar to Protein C21orf70 homolog	32.1387	46.5282	42.7555	20.7251	23.7527	25.1584	28.6628	17.5684	27.5521	50.0609	30.0049	34.3618	27.4566	18.4639	29.6242	16.4401	33.8813	25.2608	13.7393	15.7475	22.9517	16.1435	26.1331	17.2515	ILMN_1655605	CTGAGCAGCACAATCAGGAATACAGCCAAGGGAAACACAGCTTCACAATG	0.857285	1.07593	0.701778	1.65798	1.15593	0.733906	1.03354	0.935776	1.05422	0.542914	0.321346	0.759826	0.966276	0.641674	0.91174	0.981962
KLHL18	kelch-like 18	36.5572	70.0429	34.6555	40.0121	30.8849	27.2226	28.1468	24.4603	46.9919	54.6231	52.4207	67.8254	42.0391	43.0619	35.4885	38.8418	41.4299	30.0975	12.0574	30.7166	13.6723	42.929	28.5674	22.8992	ILMN_1655608	AGCTGGAGAACATGACCAAGTACGTATCCAAGCTGGAAGAGCCCGCTGGG	1.28544	0.779852	1.51262	1.69512	1.36115	1.58184	1.26084	1.58795	1.13329	0.429701	0.347921	0.767682	0.442686	1.57696	1.01495	0.936177
RET	ret proto-oncogene, transcript variant 4	61.4494	71.8366	82.8076	57.7555	13.6686	10.6163	8.17159	5	43.1139	12.7335	30.3506	32.0005	28.0729	6.26921	5.52039	5	46.0094	58.3782	59.4562	39.478	11.7461	11.3714	35.0736	22.8816	ILMN_1655610	GGCTGTGGGCGTCTTGCTGCCTTGGGTAGGGGGTTAAAATCGTTCTTGAG	0.701617	0.177256	0.36652	0.554068	2.05383	0.590526	0.675558	1	0.748737	0.812653	0.718004	0.683536	0.859353	1.07113	4.29214	4.57632
TSHZ2	teashirt zinc finger homeobox 2	5	5	7.44548	18.1037	27.8831	61.1531	76.3217	88.3751	5	5	5	5	5	5	10.3767	6.79082	5	7.16202	9.71213	5	8.60474	86.9253	77.505	90.5425	ILMN_1655611	TCTATTCTTTGCAGTATCACTTAAAGGTGTTTATTTAGCGGCAAAGATTT	1	1	0.671549	0.276187	0.17932	0.081762	0.13596	0.0768409	1	1.4324	1.30443	0.276187	0.3086	1.42144	1.0155	1.02453
ARRDC2	arrestin domain containing 2, transcript variant 1	24.9776	19.5602	30.98	16.0845	21.0788	9.34093	13.9317	5.83295	28.8403	41.5495	21.5727	25.5421	6.90939	5	5	5	12.2519	19.5341	13.6141	5	5	5	5	5	ILMN_1655612	GACCACATGCACCTCGAGCAACACTTGTGAGCCATGCTCAGCCTATGTCA	1.15464	2.12419	0.696343	1.588	0.327789	0.535279	0.358894	0.857199	0.490516	0.998665	0.439449	0.310859	0.237205	0.535279	0.358894	0.857199
GSTA2	glutathione S-transferase A2	19.3563	5.85007	9.53025	5	37.8702	160.526	180.305	96.9172	7.04916	5	5	5	5	19.5007	7.93919	13.6012	5	5.43461	5	11.7725	5	10.3548	5.58016	5	ILMN_1655613	CTGACAACTGTGAAGCCACCCTGGGCTACAGAAACCACAGTCTTCCCAGC	0.364179	0.854691	0.524645	1	0.13203	0.12148	0.0440321	0.140338	0.258314	0.928982	0.524645	2.35451	0.13203	0.0645057	0.0309485	0.0515904
DSP	desmoplakin, transcript variant 2	129.39	155.799	198.426	210.318	324.899	497.952	327.001	559.226	176.91	348.571	417.113	340.463	552.02	611.283	729.008	840.258	188.365	232.021	320.575	517.955	420.239	542.94	605.919	700.725	ILMN_1655614	AAGGCTGGTGGATGTAGTGCCTTTCCTCTACTGCTCTCTCAGCTGGGGGC	1.36726	2.23732	2.10211	1.6188	1.69905	1.22759	2.22937	1.50254	1.45579	1.48923	1.61559	2.46273	1.29345	1.09034	1.85296	1.25303
LOC646932	PREDICTED: hypothetical LOC646932	10.1264	5	5	5	5	5	5.76129	8.42111	5	5	5	7.95524	5	5	5	5	16.4191	5	5	5	5	5	5	5	ILMN_1655615	GTATTCCTCATGTCATCAAAACCTGCGCAGTCATTGGCCCAACAAGAAGG	0.493758	1	1	1.59105	1	1	0.867861	0.593746	1.62141	1	1	1	1	1	0.867861	0.593746
PRKRIR	protein-kinase, interferon-inducible double stranded RNA dependent inhibitor, repressor of	679.192	678.528	691.522	831.801	924.792	856.329	819.774	947.444	664.351	423.303	758.206	857.594	642.798	897.701	756.415	912.1	599.277	803.719	703.715	868.034	688.638	1056.83	769.209	741.522	ILMN_1655622	CATTGCCGCCAGGGAAGAGATGGTGGCTTTCATGATCCAGGGAGCGAGGG	0.97815	0.623855	1.09643	1.03101	0.695074	1.04831	0.922712	0.962696	0.882338	1.1845	1.01763	1.04356	0.744641	1.23414	0.938318	0.782655
LOC731884	PREDICTED: similar to programmed cell death 6 interacting protein	5	5	5	5	5	5	5.24371	5	5	5	5	8.70463	5	10.2948	5	5	5.11899	5	5	5	5	5	5	5	ILMN_1655623	GTACAATCTTGGCTCCTCTGCCATGAAGCGGAATGTTCCTGGACATGTGC	1	1	1	1.74093	1	2.05896	0.953524	1	1.0238	1	1	1	1	1	0.953524	1
LOC641958	PREDICTED: similar to Ribose-phosphate pyrophosphokinase II	5	5	5	5	5	5	5	5	5	5	5.24549	5	5	5	5	5	6.41458	5	5	5	5	5	5	5	ILMN_1655624	TCTGTAGCCTCTGCATACTACTGGCTGTCATCACACCAGCGTACAGTAGC	1	1	1.0491	1	1	1	1	1	1.28292	1	1	1	1	1	1	1
GPATCH1	G patch domain containing 1	8.25782	16.4799	12.2205	10.2613	13.7255	24.7691	15.5689	10.1218	20.6226	15.9129	17.9173	34.1147	8.16421	13.9861	17.9904	22.6901	5	7.33753	5	11.4933	8.25488	8.58719	8.6867	23.1468	ILMN_1655625	CCTAGCTGGGGGCTGGACAGGGGGAAGGGAGAGAGGATTTCTATTCACCT	2.49735	0.965593	1.46617	3.32459	0.594821	0.564657	1.15553	2.24171	0.605487	0.445242	0.409149	1.12006	0.601427	0.34669	0.557951	2.28683
FAM193B	family with sequence similarity 193, member B, transcript variant 1 XM_944464 XM_944467 XM_944470	5	5	5	10.1762	5	5	5	5	5	5	5.79442	5	5	5	6.14473	6.86915	5	5	5	10.4122	5	5	18.0798	11.7443	ILMN_1655626	CTGTGGACACATCCTCTCCACCCTCTGGGCCTCAGTGTCTTGATGTATCA	1	1	1.15888	0.49134	1	1	1.22895	1.37383	1	1	1	1.02319	1	1	3.61596	2.34887
DVL1	dishevelled, dsh homolog 1	5	5	5	5	5	5	5	5	5	5	5	5	5	5	5	5	5	5	5	5	5	5.31346	5	5	ILMN_1655632	TATGCCTACTTCGCCTGACACTGCCATCCTGGACAGAAAGGCAGGAGCTC	1	1	1	1	1	1	1	1	1	1	1	1	1	1.06269	1	1
METTL3	methyltransferase like 3	447.548	296.805	375.439	270.542	296.532	259.166	219.924	238.688	399.542	484.167	401.614	437.187	305.957	301.697	258.658	292.025	310.264	243.47	209.434	249.054	246.688	305.982	263.437	312.893	ILMN_1655635	GGTGAAGGACAAGACTTCCTGGCATCCCCATCAGCAAAGTCTCACCACAG	0.892735	1.63126	1.06972	1.61597	1.03178	1.16411	1.17613	1.22346	0.693253	0.820301	0.557837	0.920574	0.831911	1.18064	1.19786	1.31088
UPK1A	uroplakin 1A	281.368	118.81	285.214	71.2191	23.1892	8.7524	16.827	5	253.968	90.3971	83.8065	35.808	13.7978	5	5	9.66034	293.413	779.925	226.726	51.1342	15.9512	8.35667	6.7897	5	ILMN_1655637	GTGCACTGTGTGTGAGGCCTGTGGGAAGGCAACTGACCCAGGAAGATTCC	0.902616	0.760857	0.293837	0.502786	0.59501	0.571272	0.297142	1.93207	1.04281	6.56449	0.79493	0.717984	0.68787	0.954786	0.403502	1
FANCI	Fanconi anemia, complementation group I, transcript variant 2	191.135	352.673	295.687	316.963	330.837	261.66	180.533	136.148	232.299	271.693	400.565	285.999	314.473	292.707	274.189	253.222	256.156	236.644	328.027	296.958	333.154	269.431	202.436	168.178	ILMN_1655642	TCACCGGGGAGGAGGCGGAGAGCAATGTGTTACAGATGCAGTGCAAGCTG	1.21537	0.770383	1.35469	0.902311	0.950537	1.11865	1.51877	1.8599	1.34018	0.671003	1.10937	0.936884	1.007	1.0297	1.12132	1.23526
ZNF804A	zinc finger protein 804A	7.14064	5.80788	7.33175	5	6.57473	5	5	5	5	5	17.2505	5	5	5	5	5	5	5	5	7.18054	5	5	5	9.81294	ILMN_1655644	TGCTCCTGGATCAAGTGGGTGGCCTGGGGAGATTCCAAATCTTTCATCTG	0.700218	0.8609	2.35284	1	0.760488	1	1	1	0.700218	0.8609	0.681965	1.43611	0.760488	1	1	1.96259
AK2	adenylate kinase 2, transcript variant AK2B	32.3691	78.6146	39.3425	31.4186	22.4296	16.8908	19.0682	20.1488	14.9773	59.1148	50.1122	36.3903	24.4802	21.5675	17.5997	23.5405	51.7999	27.4978	27.7825	39.7087	25.6126	32.7098	27.7162	16.9545	ILMN_1655645	TGCGGCCACCACTGTGACCACCATCACTTACCGATTCACCAAAACTTAGG	0.462704	0.751957	1.27374	1.15824	1.09142	1.27688	0.922987	1.16833	1.60029	0.34978	0.706171	1.26386	1.14191	1.93655	1.45354	0.841463
MPDU1	mannose-P-dolichol utilization defect 1	198.292	218.936	187.956	145.119	165.172	131.535	123.758	126.128	90.078	279.757	94.8453	95.4259	129.99	82.9834	88.6028	81.3845	149.685	84.2368	107.843	81.374	88.4214	113.71	91.6573	57.5431	ILMN_1655654	GCTGTGTTCCTCTCTCGTAAAGCCGTGCGTTCTGTGGGCCGCCATTCAGA	0.454271	1.2778	0.504615	0.65757	0.786999	0.630887	0.715938	0.645254	0.754876	0.384754	0.57377	0.56074	0.535331	0.864484	0.74062	0.456229
LOC203510	PREDICTED: similar to high-mobility group box 3	8.61357	10.109	5	5	5	6.72443	5	5	5	5	5	5	5	5	5	5	12.9858	5	5	5	5	5	8.46268	6.04949	ILMN_1655659	GCAGCTCACTAGCCCACCCCTCCTCTATTTTGGGTAAGAGAATTTACTAC	0.58048	0.494609	1	1	1	0.743557	1	1	1.5076	0.494609	1	1	1	0.743557	1.69254	1.2099
SC65	synaptonemal complex protein SC65	142.874	159.588	149.334	165.149	184.105	193.073	211.726	218.436	155.828	377.501	134.792	130.266	125.256	126.93	128.631	108.194	80.3474	86.1873	88.3971	58.5585	126.761	161.77	135.755	126.588	ILMN_1655663	TTACGTTATCTACCAGAGCACCGTGGGCTGTTACTTGCCTTGAGTTGGAA	1.09066	2.36548	0.902622	0.788783	0.680349	0.657418	0.607531	0.495314	0.562364	0.540062	0.591943	0.354581	0.688522	0.837866	0.641181	0.57952
DGKD	diacylglycerol kinase, delta 130kDa, transcript variant 1	5	5	5	5	5	5	5	5	5	5	5	5	5	5	5	5	5	5	5	5	5	5	5	5	ILMN_1655664	GTCCATTCATCCAAGTTGACAAGAAGAAACCTCAGGCGTGAAGACAGAAC	1	1	1	1	1	1	1	1	1	1	1	1	1	1	1	1
SARS2	seryl-tRNA synthetase 2, mitochondrial, nuclear gene encoding mitochondrial protein	778.043	820.35	746.274	796.594	651.064	594.112	600.645	544.792	681.276	848.951	900.917	874.183	804.224	776.304	629.051	502.038	492.231	314.296	278.578	348.261	412.685	386.703	352.201	278.534	ILMN_1655684	GAGCGCGGAGGCTTCGGTTCCGGTGGCGGCGATGGCTTCTCTTTCCACCT	0.875629	1.03487	1.20722	1.0974	1.23524	1.30666	1.04729	0.921523	0.632654	0.383124	0.373292	0.437187	0.633863	0.650893	0.586371	0.511267
CDR1	cerebellar degeneration-related protein 1, 34kDa	5	5	5	5	5	5	5	5	5	5	5	5	5	5	5	5	5	5	5	5	5	5	5	5	ILMN_1655690	CTTGCCTTTTGAGCTCTTGCTACAGTCGCCTTTGCTACTGCTTTAAGAGA	1	1	1	1	1	1	1	1	1	1	1	1	1	1	1	1
LOC642031	PREDICTED: hypothetical protein LOC642031	308.337	407.185	312.586	329.468	266.103	273.45	286.448	236.112	291.603	266.38	326.158	332.699	313.149	344.519	344.534	291.983	494.692	246.708	257.349	360.814	373.574	365.021	362.474	291.978	ILMN_1655694	CCCCATAGAGTCACAGCTTTTGGAGGGGTTCACAGAATCCTGGCAGCAGC	0.945729	0.654198	1.04342	1.00981	1.1768	1.2599	1.20278	1.23663	1.60439	0.605886	0.82329	1.09514	1.40387	1.33487	1.26541	1.23661
LOC647974	PREDICTED: similar to Neurobeachin protein	5	5	5	5	5	5	5	5	5	5	5	5	5	5	5	5	5	5	5	5	5	5	5	9.92224	ILMN_1655701	CCCAGAGAGAGGCGTGCAAGGCAGATCGTCAAGGCCCCATGTTCCAGCAT	1	1	1	1	1	1	1	1	1	1	1	1	1	1	1	1.98445
ABHD5	abhydrolase domain containing 5	121.586	237.195	134.84	118.272	99.3295	82.1734	95.0417	64.7522	123.666	150.755	216.888	187.688	140.825	122.924	139.027	119.187	76.4602	62.7668	33.7499	37.486	29.9797	45.0801	46.4841	44.7113	ILMN_1655702	GGACTGCAATGTAAGCAAACCCATCCAACCAACTCCACTTCTGGAACTAC	1.01711	0.635576	1.60848	1.58692	1.41775	1.49591	1.4628	1.84067	0.628858	0.264621	0.250295	0.316947	0.301821	0.548597	0.489092	0.690498
LOC642989	PREDICTED: similar to 40S ribosomal protein S25	2386.45	2128.92	2488.62	3083.76	3255.45	2738.7	2624.31	1997.82	3060.73	2076.63	2929.59	3032.77	2754.21	3309.99	3053.29	2898.78	1275.58	1052.35	1088.41	1074.93	1069.88	1041.88	746.811	736.176	ILMN_1655710	CATTTATGATTTTTTAAATACACTTGAAATAAAAATGATTAAACTAAAAA	1.28254	0.975439	1.1772	0.983464	0.846028	1.20859	1.16347	1.45097	0.534508	0.49431	0.437355	0.348576	0.328643	0.380427	0.284574	0.368489
PRLHR	prolactin releasing hormone receptor	5	5	5	5	5	5	5	5	5	5	5	5	5	5	5	5	5	5	5	5	5	5	5	5	ILMN_1655711	AGCCCTACTGCTGCCAGTCCAGCTGCTGTAAGCCCTGTAGCTGCTTCTCA	1	1	1	1	1	1	1	1	1	1	1	1	1	1	1	1
OR2M7	olfactory receptor, family 2, subfamily M, member 7	5	5	5	5	5	5	5	5	5	5	5	5	5	5	5	5	5	5	5	5	5	5	5	5	ILMN_1655713	GCTTCACAAAAGAGAAGTGAAAACCCAAGTAGGAGTTTAGGGCTGGGGGC	1	1	1	1	1	1	1	1	1	1	1	1	1	1	1	1
LOC644171	PREDICTED: hypothetical LOC644171	5	5	5	5	5	5	5	5	5	5	5	5.19318	5	5	5	5	5	5	5	5	5	5	5	5	ILMN_1655715	AGAAGAGACCAAAGGAGTCGTCCCAGGCTCCTCGCGCCTCAGGTGGAATC	1	1	1	1.03864	1	1	1	1	1	1	1	1	1	1	1	1
CNNM4	cyclin M4	7.96478	10.9059	14.0059	22.89	19.3367	12.3387	5	9.83425	11.6281	21.4569	5	8.37496	16.2375	16.5189	27.4108	13.3785	9.26827	15.5775	25.1226	27.2488	6.91756	15.9837	11.7874	11.3569	ILMN_1655720	CTTTGCCCTTCACGGCGCCCGGCCCTCCTTGGGCTGCGGCTTCTGTGCGA	1.45994	1.96745	0.356993	0.365878	0.839725	1.33878	5.48216	1.3604	1.16366	1.42835	1.79372	1.19042	0.357742	1.2954	2.35749	1.15483
BCL2L15	BCL2-like 15	5	5	5	5	5	5	5	5	5	5	5	5	5	5	5	5	5	5	5	5	5	5	5	5	ILMN_1655722	TCGGAAAAGGACAGGGGTAGGGAAGCCGAGGACCCACGGGCTGCGTTCGT	1	1	1	1	1	1	1	1	1	1	1	1	1	1	1	1
RFC2	replication factor C 2, 40kDa, transcript variant 1	266.614	312.178	285.99	218.275	233.936	175.757	164.82	139.814	227.678	517.313	261.143	233.434	254.85	183.592	126.665	151.58	150.17	116.219	156.922	146.743	129.805	73.7919	88.1445	68.9289	ILMN_1655733	GAGAGAAGGGGTAGAGGAACAGTCACTTATGCATTCACCTAGCTCAGTGG	0.853962	1.65711	0.91312	1.06945	1.0894	1.04458	0.768505	1.08416	0.563249	0.372285	0.548697	0.672284	0.554876	0.419852	0.534794	0.493003
RPF1	ribosome production factor 1 homolog	353.39	358.758	361.222	297.988	268.252	281.083	273.446	320.546	346.457	304.19	358.49	344.959	295.455	260.363	221.199	211.735	243.138	222.623	225.287	213.009	216.39	201.991	218.373	248.135	ILMN_1655734	TTCCGGCGAAGTTAAACCCTCGGAGCTGGCCTCGGACTGCTGGGGCGTTA	0.98038	0.847898	0.992437	1.15762	1.10141	0.926283	0.808931	0.660545	0.688015	0.620537	0.623681	0.714822	0.806667	0.718618	0.798598	0.7741
SNAI2	snail homolog 2	5	10.2797	54.2789	269.422	284.848	209.834	67.425	158.098	11.8816	8.53305	15.8739	19.8316	52.9826	99.8622	167.278	227.012	5.86096	5	226.13	299.416	214.566	120.33	127.109	93.0456	ILMN_1655740	CATCCATGGGGGCAAGTGGACAGTGAGTAACCTGCGGCTCTACCTGGAGA	2.37632	0.83009	0.29245	0.0736079	0.186003	0.47591	2.48095	1.43589	1.17219	0.486397	4.16606	1.11133	0.753267	0.573454	1.88519	0.588532
ZNF323	zinc finger protein 323, transcript variant 2	89.598	87.7533	83.8932	81.1582	85.0095	77.2924	91.7038	105.615	83.9375	36.6433	88.8135	81.3729	80.6558	101.022	82.3491	71.566	47.084	65.9781	52.8686	60.8442	83.7548	42.6208	58.0423	62.8669	ILMN_1655748	TGCCCGTGTCCTGGTCATTGGTAGTGCAGGCAGAGGAAATGCGGGAAAGG	0.936823	0.417572	1.05865	1.00265	0.948786	1.30702	0.89799	0.677613	0.525503	0.751859	0.630189	0.749699	0.98524	0.551422	0.632933	0.595247
LOC402066	PREDICTED: hypothetical LOC402066	5	5	5	5	5	12.4041	6.97506	5	5	5	6.1859	5	5	5	7.79212	5	5	5	5	7.88888	8.18335	5	5	5	ILMN_1655754	AGAAGACCCTGACCCACTGAGGGTTTGTTGTGAGAATTGCTGAAGCCACG	1	1	1.23718	1	1	0.403093	1.11714	1	1	1	1	1.57778	1.63667	0.403093	0.716839	1
LOC400879	PREDICTED: hypothetical gene supported by AK096951, transcript variant 1	8.35123	6.38837	13.2978	5.34757	14.3765	20.9634	6.97471	5	10.348	11.1039	6.79558	11.1142	7.27772	8.36911	13.64	6.05262	11.1149	11.6004	5.3611	5	6.4148	11.6966	5	5	ILMN_1655755	ATTTTCACCCAGAAGCCATTGTTGCTGTCGGAAGAGTGAGCCCAGTCCTC	1.2391	1.73814	0.511032	2.07837	0.506224	0.399226	1.95563	1.21052	1.33093	1.81586	0.403158	0.935004	0.446201	0.557956	0.716876	1
LOC646407	PREDICTED: similar to mucosal vascular addressin cell adhesion molecule 1 isoform a precursor	5	5	7.22951	5.8921	5	5	5	5	5	5	5	5	5	5	5	5	5	5.06126	5	5	5	5	5	5	ILMN_1655758	GCGATGTCCCCCAGGTCCTCAAACTCACTTGCACTGACACTTTTGCTCTT	1	1	0.69161	0.848594	1	1	1	1	1	1.01225	0.69161	0.848594	1	1	1	1
MRPS21	mitochondrial ribosomal protein S21, nuclear gene encoding mitochondrial protein, transcript variant 2	3208.47	3429.08	3091.24	2791.4	3118.84	2915.51	2429.42	2616.62	3021.16	2969.65	2782.12	2933.95	3049.92	3011.78	3007.53	2919.4	4309.72	2740.94	3605.89	3219.5	3332.98	2874.84	2535.48	3152.51	ILMN_1655765	GTGCTGGTAGTggtggcagtggtgatggtggtgttggcggggttgatgat	0.941617	0.866021	0.900002	1.05107	0.977904	1.03302	1.23796	1.11571	1.34323	0.799323	1.16649	1.15336	1.06866	0.986049	1.04365	1.20481
ANKRD34B	ankyrin repeat domain 34B	5	5	5	5	5	5	5	5	5	5	5	5	5	5	5	5	5	5	5	5	5	5	5	5	ILMN_1655766	GCTGATGTTCTGTGAGGTACAAAAGTTAATAGCATGTTAGAGTTCTGATG	1	1	1	1	1	1	1	1	1	1	1	1	1	1	1	1
LOC643502	PREDICTED: similar to SET domain and mariner transposase fusion gene	5	5	5	5	5	5	5	6.82917	5	5.73197	8.29821	5	5	5	6.70543	5	5	5	5	5	7.4449	5	5	7.02206	ILMN_1655771	ATTCATGCCCTTGACCATGTGGTTGCTTGGAGACCTGGGGTCTTCTGCAG	1	1.14639	1.65964	1	1	1	1.34109	0.732154	1	1	1	1	1.48898	1	1	1.02825
LOC647541	PREDICTED: hypothetical protein LOC647541	5	5	8.85943	9.62737	5	5	5	6.0315	5	5	6.38788	5.95265	5.50159	5	8.91948	8.52943	5.19871	6.50089	5	10.2035	5	6.08198	5	11.5937	ILMN_1655773	CGGCACGTCCTTGGCGTCTCTAATGTCTGCAGCTCAAGGGCTGGCACTTT	1	1	0.721026	0.618305	1.10032	1	1.7839	1.41415	1.03974	1.30018	0.56437	1.05984	1	1.2164	1	1.9222
METTL10	methyltransferase like 10	28.9656	39.3424	57.7664	30.2763	27.8959	29.2656	17.1114	28.0599	47.4714	17.7259	33.844	30.4784	34.9155	32.8885	30.7148	32.2142	39.0007	42.4245	33.6245	45.3462	29.0781	33.3868	17.3988	25.5267	ILMN_1655780	GGGCCAATGTGCTAGGAGCAGAGGAGCCTTGGGGAAGAATGGAGATGAGG	1.63889	0.450556	0.585877	1.00668	1.25163	1.12379	1.795	1.14805	1.34645	1.07834	0.582078	1.49775	1.04238	1.14082	1.0168	0.90972
ATP1B3	PREDICTED: ATPase, Na+/K+ transporting, beta 3 polypeptide, transcript variant 1	5	5	5	5	5	5	5	5	5	5.84176	5	5	5	5	5	5	5	5	5	5	5	5.77614	5	5	ILMN_1655783	CTACCGGGAATCGCTGCAGAGGCGTTACTCCAAGAGCTGAGGCAAGCTGG	1	1.16835	1	1	1	1	1	1	1	1	1	1	1	1.15523	1	1
ZNF780A	zinc finger protein 780A	5	5	5	5	5.85933	5.19148	5	5	5	5	5	5	5	5	5	5	5	5	5.73302	5	5	5	5	5	ILMN_1655788	CTTCTGATGGTGTCTCTCCTCCTTCTGTCTTTATGGAAATTATGGAGGTA	1	1	1	1	0.853339	0.963116	1	1	1	1	1.1466	1	0.853339	0.963116	1	1
LOC643356	PREDICTED: hypothetical protein LOC643356	5	5	5	5	5	5	5	5	5	5	5	5	5	5	5	5	5	5	5	5	5	5	5	5	ILMN_1655789	AGAGGCTGAGGCTGTGGTGCTGACACTGCTGGCGATTTATGCAGCTGGCC	1	1	1	1	1	1	1	1	1	1	1	1	1	1	1	1
MARCH3	PREDICTED: membrane-associated ring finger 3	128.498	92.5359	47.7109	34.9616	36.8462	111.773	240.992	278.025	138.533	59.1603	74.5647	45.6555	39.9319	31.2357	37.0251	50.2281	68.3213	191.721	106.547	154.68	99.001	98.6601	125.135	177.075	ILMN_1655796	GGCTGTTTGTGTCAACAGGAGCGCTGTGGAAGAAGAGGACACCGAGAACC	1.0781	0.639323	1.56284	1.30587	1.08374	0.279457	0.153636	0.18066	0.531693	2.07186	2.23317	4.42427	2.68687	0.882683	0.519248	0.636903
SF3A1	splicing factor 3a, subunit 1, 120kDa, transcript variant 1	5	5	5	5	5	5	6.89493	5	7.60927	10.9148	7.7851	5	5	7.00043	5	5	5	5	5	5	5	5	5	5	ILMN_1655809	GCAGCCAGATGGTAGAGCGCAGATGCCCACCACTGAAAGAGTGACTTTGA	1.52185	2.18297	1.55702	1	1	1.40009	0.725171	1	1	1	1	1	1	1	0.725171	1
LOC728919	PREDICTED: similar to APC11 anaphase promoting complex subunit 11 isoform 2, transcript variant 1	55.1749	40.5957	45.8168	40.6417	36.4956	26.1299	30.4095	29.1627	56.9336	66.5345	49.815	49.8299	49.8867	45.0775	40.0552	44.4352	52.9925	41.4603	46.285	27.0365	59.7221	26.7966	22.5947	36.6735	ILMN_1655819	GGATCACCGGTTTCCGACTGAGTCTGGGGATTTTGGCCTTGTTGACCCTC	1.03188	1.63895	1.08726	1.22608	1.36692	1.72514	1.3172	1.5237	0.960446	1.0213	1.01022	0.665241	1.63642	1.02552	0.743015	1.25755
CAPG	capping protein, gelsolin-like	94.7486	75.957	119.635	108.222	78.9546	36.1067	33.3928	36.7703	102.249	207.05	108.5	95.2449	79.4766	98.5615	127.959	154.618	103.427	148.65	156.283	76.2516	36.6768	25.1139	22.1831	28.6186	ILMN_1655821	GGCATTGGCGTGGCCGCTAGCTCTGTGCCCATGAACTTTAAGGACCTCAT	1.07916	2.72588	0.906923	0.880084	1.00661	2.72973	3.83192	4.20496	1.09159	1.95704	1.30633	0.704581	0.46453	0.695546	0.664306	0.778308
COPS2	COP9 constitutive photomorphogenic homolog subunit 2	215.814	217.041	175.719	161.701	143.37	170.436	153.327	212.658	168.807	194.885	183.946	173.619	192.981	155.42	181.637	176.503	223.832	287.094	234.919	161.609	149.406	96.933	113.095	156.856	ILMN_1655827	TTTGGCCTCCGGTTCCATCGCTGCCCTTGTAGGGATCCTCCTCACTGTGG	0.78219	0.897917	1.04682	1.07371	1.34603	0.911895	1.18464	0.829986	1.03715	1.32276	1.3369	0.999434	1.0421	0.568735	0.737603	0.7376
LOC442597	PREDICTED: hypothetical LOC442597	15.5143	35.0914	46.3466	39.2207	113.99	331.33	272.262	322.176	19.7347	30.1047	33.0584	20.5639	24.2871	50.143	57.4534	61.3714	26.1122	12.7646	8.28443	40.8813	100.799	96.5688	138.146	118.483	ILMN_1655842	GGGGCACACTCTTGGCCCTACTTTGCATCCTATGCACACTGCTTGTACAG	1.27204	0.857894	0.713287	0.524313	0.213063	0.151338	0.211022	0.19049	1.68311	0.363753	0.178749	1.04234	0.884279	0.291458	0.507399	0.367757
TAF1A	TATA box binding protein-associated factor, RNA polymerase I, A, 48kDa, transcript variant 1	15.6517	28.7306	15.444	12.3245	17.5816	6.52097	11.8352	6.07929	14.2689	24.8105	25.9746	13.9338	10.3556	6.73441	5	5	5	6.8467	8.20591	13.0914	8.04842	15.6098	5	10.5286	ILMN_1655844	TGTCAGTACATGGCTACGAGGGAGTCTTGAAGGGCTGCGTTTGCTTGTGG	0.911651	0.863556	1.68186	1.13058	0.589003	1.03273	0.422469	0.822464	0.319455	0.238307	0.531334	1.06222	0.457775	2.39378	0.422469	1.73188
GSC	goosecoid homeobox	12.2861	11.9522	328.105	54.0785	12.0531	6.24435	5	5.02212	5	5	5	5.76832	5	5	5	5	6.63882	5	19.562	5	5.68284	12.2551	5	5.22244	ILMN_1655849	TACCACCTCCCTTTTCCCAAGGCACATCGAACCTGAGTTAGCAGGAAGGG	0.406964	0.418334	0.015239	0.106666	0.41483	0.800724	1	0.995595	0.540352	0.418334	0.0596211	0.0924582	0.471483	1.9626	1	1.03989
LOC651506	PREDICTED: hypothetical protein LOC651506	5	6.39221	5	5	5	5	5.18583	5	5	5.74699	5	5	5	5	5	5	5	5.27588	7.39923	9.18971	5	7.3239	5	5	ILMN_1655860	TCCTGTGGAAGTGGCTCTGGGCACCAGCCTGTGGGGCTAAAGACTTGACA	1	0.899063	1	1	1	1	0.964165	1	1	0.825362	1.47985	1.83794	1	1.46478	0.964165	1
LOC646193	PREDICTED: hypothetical LOC646193	5	5	5	5	5	5	5	5	5	5	8.54711	5	5	5	5	5	5	5	5	5	5	5	5	5	ILMN_1655863	CTAATTACAGTGTGGTTGGAGGCGGGGTGGATTCCAGGGAGGTCAGGAAG	1	1	1.70942	1	1	1	1	1	1	1	1	1	1	1	1	1
LOC653853	PREDICTED: similar to hypothetical protein FLJ40722, transcript variant 2	5	5	5	5	5	5	5	5	5	5	5	5	5	5	5	5	5	5	5	5	5	5	5	5	ILMN_1655864	AGTGGACTCTTCTACCAGAGCTGAGGCAAGACCACTGGGAGGCCTGAGAG	1	1	1	1	1	1	1	1	1	1	1	1	1	1	1	1
HRASLS	HRAS-like suppressor	122.52	97.5702	73.3226	75.0923	102.996	126.53	252.824	264.666	94.4316	121.68	70.1575	94.1044	94.6451	77.3897	61.3558	56.8467	92.1812	138.313	76.7684	79.9713	81.6741	113.225	171.749	196.342	ILMN_1655867	AAGAGGCTGCGGTGAGCCAATTTAGAGCCCAAAGAGCCCCGAGGGAACCT	0.770744	1.2471	0.956833	1.25318	0.918919	0.611631	0.242682	0.214786	0.752377	1.41758	1.047	1.06497	0.792982	0.894848	0.679322	0.741848
ANP32C	acidic nuclear phosphoprotein 32 family, member C	133.607	216.065	194.564	171.439	146.203	167.674	163.563	131.995	134.209	209.056	179.567	232.579	177.063	185.603	138.498	105.2	80.269	105.642	119.979	91.3069	82.8892	91.2105	87.9283	88.1252	ILMN_1655868	TGAGGAGGCACTGAACCACCTGGGGGAGATTGGCACCAAGACCACACTGA	1.0045	0.967563	0.92292	1.35663	1.21107	1.10692	0.846754	0.796994	0.600783	0.488937	0.616655	0.532593	0.566946	0.543974	0.53758	0.667639
LOC647384	PREDICTED: similar to cell division cycle 2-like 2 isoform 3, transcript variant 1	5	5	5	5	5	5	5	5	5	5	5	5	5	5	5	5	17.1855	5	5	5	8.16757	10.1239	5	5.58831	ILMN_1655871	CCGTGTTCAGACTCCTGGTTTCTTCCAGGCTTACAGTGGACATCATCAGC	1	1	1	1	1	1	1	1	3.4371	1	1	1	1.63351	2.02478	1	1.11766
TMEM159	transmembrane protein 159	71.7844	53.6591	40.2175	42.7413	61.7029	47.0967	60.9456	49.3263	52.3106	136.254	53.1081	87.1367	82.0117	77.5229	76.7698	53.4766	40.0426	74.8321	44.6857	61.0062	60.9277	35.8099	52.2314	48.9439	ILMN_1655876	GCCCAGAGATCCAAAGAGCCCTTTGAGCACCATGCAAAAAGATTCATTGC	0.728718	2.53926	1.32052	2.0387	1.32914	1.64604	1.25965	1.08414	0.557818	1.39458	1.1111	1.42734	0.987438	0.760348	0.857018	0.992247
CHST11	carbohydrate sulfotransferase 11	7.19743	5.66157	21.2981	5	5	9.47738	5	5	5	6.77779	14.3124	17.3009	5	5	6.32608	5	5	5	8.5539	6.17889	5	6.11762	5	5.01001	ILMN_1655880	CCGGGACCTGTGTTTTTCCTGCCCTGGAGCTTCTGCTACTGCTTGTCTGC	0.694692	1.19716	0.672002	3.46017	1	0.527572	1.26521	1	0.694692	0.883147	0.401627	1.23578	1	0.645497	1	1.002
ATP2A2	ATPase, Ca++ transporting, cardiac muscle, slow twitch 2, transcript variant 1	286.073	279.267	251.433	169.898	179.635	337.805	803.119	1510.66	246.148	386.089	304.12	222.23	256.231	245.25	345.013	492.145	457.355	290.332	276.344	381.683	318.2	1126.53	1662.07	3055	ILMN_1655884	ACCAGCTTGGTGCGGATAGTCTGACTAGTTTAAGGAGACTGGCCGAAGCT	0.86044	1.38251	1.20954	1.30802	1.4264	0.726011	0.429592	0.325782	1.59874	1.03962	1.09907	2.24654	1.77137	3.33484	2.06952	2.0223
MMGT1	membrane magnesium transporter 1	5	5	5	7.10394	6.24991	5	6.14517	5	8.98959	7.80297	5	5.33989	5	5.54322	5	5	5	10.6905	6.58528	5	8.91323	5	5	6.2416	ILMN_1655892	ACAGTTTTCCTTGAGTTGGTTACTGCTGGTAGGAGTTTCTAGGAAACCCC	1.79792	1.56059	1	0.75168	0.800012	1.10864	0.813647	1	1	2.13811	1.31706	0.703835	1.42614	1	0.813647	1.24832
C9orf93	chromosome 9 open reading frame 93	5	5	5	5	5	5	5	5	5	5	5	5	5	5	5	5	5	5	5	5	5	5	5	5	ILMN_1655893	CTGACTCTGGGGAGCGTTGGTGATGCTGTATCCCAAAGTGTAGCCTCTGT	1	1	1	1	1	1	1	1	1	1	1	1	1	1	1	1
MYL1	myosin, light chain 1, alkali; skeletal, fast, transcript variant 1f	5	5	9.3448	5	5	5	5	6.60902	5	10.402	6.76536	11.5382	14.7012	15.2315	5	5	5	5.90881	9.78908	12.0016	5	5	6.53504	8.12359	ILMN_1655894	TGGGATTGTAGTTCTGGAAGCCACTGGATAAGAAGCAAGAGAGGTTGGAC	1	2.0804	0.723971	2.30764	2.94023	3.0463	1	0.756542	1	1.18176	1.04754	2.40032	1	1	1.30701	1.22917
ROR1	receptor tyrosine kinase-like orphan receptor 1, transcript variant 1	205.154	154.116	95.8226	258.462	269.122	293.67	196.077	158.286	140.123	220.992	146.553	146.229	155.975	179.469	254.705	306.464	143.411	56.6413	59.9383	221.446	428.742	369.908	302.049	303.535	ILMN_1655904	TGCGGCCTGTTTCATCTCTGGATTGTAAATCTGAGCCTCCTTCTGGCCCC	0.68301	1.43393	1.52942	0.565767	0.57957	0.611124	1.299	1.93614	0.69904	0.367524	0.625513	0.856782	1.59312	1.25961	1.54046	1.91763
DEFB131	defensin, beta 131	5	5	5	5	5	5	6.14989	5	5	5	5	5	5	5	5	5	5.53412	5	5.67413	6.52862	5	5.72853	5	6.94377	ILMN_1655905	AGAAACCGTCCTTGCCTGTGCTCTGCCAGCGTTGCTGTCTGTATGCCCTG	1	1	1	1	1	1	0.813023	1	1.10682	1	1.13483	1.30572	1	1.14571	0.813023	1.38875
FBXW7	F-box and WD repeat domain containing 7, transcript variant 2	11.289	6.898	5.94117	5	7.88389	7.10892	5.24959	9.72733	6.21539	5	12.0586	5.85688	5	5	12.8992	8.30913	11.6061	7.46829	9.06672	8.02131	13.0143	19.9453	10.1495	10.0533	ILMN_1655906	GCCATACAGGCCAGGGACCCACAGGAGAGTGGATTAGAGCACAAGTCTGG	0.550572	0.724848	2.02967	1.17138	0.634204	0.703342	2.45718	0.854205	1.0281	1.08267	1.52608	1.60426	1.65074	2.80567	1.93338	1.03351
LOC649858	PREDICTED: hypothetical protein LOC649858	5	5	5	5	5	5	5	5	5	5	5	5	5	5	5	5	5	5	5	5	5	5	5	5	ILMN_1655909	ACAAGGGTTAATGGTAGCCAGCCCTGCTCAGACCCTCAATGACACGCTGG	1	1	1	1	1	1	1	1	1	1	1	1	1	1	1	1
NUCB2	nucleobindin 2	124.38	167.859	155.336	186.435	242.244	244.941	321.873	277.928	140.047	233.643	151.128	202.313	208.602	241.052	234.261	275.392	100.837	196.887	184.041	179.289	156.323	188.092	161.246	182.714	ILMN_1655913	GGCTCACCAGAGTACCCAGAAGAATCAGTATGGAATTAGAGGACAGTGGC	1.12596	1.3919	0.972912	1.08517	0.861123	0.984121	0.727806	0.990874	0.810711	1.17293	1.18479	0.961672	0.645311	0.767905	0.500962	0.657413
MMP11	matrix metallopeptidase 11	74.362	19.8866	26.2854	32.1045	42.5323	72.8172	101.819	72.223	51.1438	28.0894	31.3654	24.8854	17.331	34.1497	66.1065	45.1806	17.8255	29.1863	36.8772	29.3584	118.337	219.046	162.491	124.778	ILMN_1655915	CACAGAGAGAGCCTGGTCACGTTTTCAGAACAGCAGGAAACAGGTACACC	0.687768	1.41248	1.19327	0.775136	0.407479	0.468979	0.649256	0.625571	0.239712	1.46764	1.40296	0.914463	2.78229	3.00817	1.59588	1.72767
GTF2E1	general transcription factor IIE, polypeptide 1	223.155	270.997	230.551	189.234	192.28	172.435	168.775	161.529	224.473	293.284	219.363	210.815	169.451	164.498	137.112	153.797	291.148	335.964	178.84	195.841	168.768	233.387	173.964	176.316	ILMN_1655921	TTTTGGCCCCCTCCGCCGCGGCTTTTTGCGGCTTTTGACGCTGGCGCCCC	1.00591	1.08224	0.951472	1.11404	0.881271	0.953973	0.812394	0.952133	1.30469	1.23974	0.775705	1.03491	0.877717	1.35348	1.03074	1.09155
SAPS2	PREDICTED: SAPS domain family, member 2, transcript variant 2	60.0842	48.0382	92.0354	64.324	77.5803	106.498	163.085	160.931	80.5873	53.5358	79.9465	127.435	122.891	146.198	126.817	102.213	204.208	163.077	212.197	271.902	339.603	263.22	317.602	283.963	ILMN_1655922	GAAGAAAAACGTGGTCTTCGAGAAATGCGAGTTCTTGAAAATTTGAAGAA	1.34124	1.11444	0.868649	1.98115	1.58405	1.37278	0.777612	0.635133	3.39869	3.39474	2.3056	4.22706	4.37744	2.4716	1.94746	1.7645
TRNT1	tRNA nucleotidyl transferase, CCA-adding, 1	130.534	174.323	235.31	172.042	152.544	168.699	152.425	162.114	175.683	94.3472	167.662	188.912	159.519	153.935	98.4192	105.428	186.369	163.545	209.138	160.439	147.876	130.438	136.972	145.504	ILMN_1655924	CTTGCTTTGTTGCCCAGACTGGAGTGCAGTGGCATAATCATAGCTCACCG	1.34588	0.541219	0.712515	1.09805	1.04572	0.912485	0.645687	0.650334	1.42775	0.93817	0.888777	0.932555	0.969399	0.773197	0.898617	0.897539
ELL2	elongation factor, RNA polymerase II, 2	99.3317	77.4077	164.143	91.9055	83.9128	92.8368	158.718	157.599	83.9911	69.7719	61.7298	127.489	133.97	113.616	107.641	88.2693	43.4426	68.3012	46.0951	49.683	51.6029	67.6358	85.9212	113.984	ILMN_1655930	ATGGAGGAGGTCCCCCTGCTGCCACACAAACAGCTCTTGCTCACATCCCA	0.845562	0.901356	0.376072	1.38717	1.59654	1.22382	0.678188	0.560088	0.437349	0.882357	0.280822	0.540588	0.614959	0.728545	0.541343	0.723251
RPE	ribulose-5-phosphate-3-epimerase, transcript variant 1	5	5	5	5	5	5	5	5	5	5	5	5	5	5	5	5	5	5	5	5	5	5	5	5	ILMN_1655932	GCAGCCTCCATGGGTCAGCGTGTTCCAAGAGGAAACCGTAACCTTGCACT	1	1	1	1	1	1	1	1	1	1	1	1	1	1	1	1
ADCY7	adenylate cyclase 7	16.5974	15.3819	9.72366	35.8342	42.5539	51.1187	52.6457	27.5103	16.285	22.3942	30.1977	11.9681	23.5588	26.8763	19.8651	28.6928	24.2739	42.4264	38.5615	39.6228	40.1665	35.8083	31.6693	40.0394	ILMN_1655935	CAGACAGGTCCAAGTTCAAGCCCAGGACCACCACTTATAGGGTACAGGTG	0.981178	1.45588	3.10559	0.333986	0.553624	0.525763	0.377336	1.04298	1.46251	2.75821	3.96573	1.10573	0.943897	0.700492	0.601556	1.45543
LOC650721	PREDICTED: hypothetical protein LOC650721	5	5	5	5	5	5	5	5	5	5	5	9.7087	9.86675	5	5	5	5	5	5	5	5	5	5	5	ILMN_1655938	GCAGCCCACTGAGCCAAGTTGAGGAGACTGGAGGAAAAGAGAGCTGGTCT	1	1	1	1.94174	1.97335	1	1	1	1	1	1	1	1	1	1	1
LOC652068	PREDICTED: similar to Ig heavy chain V-II region ARH-77 precursor	5	5	5	5	5	5	5	5	5	5	5	5	5	5	5	5	5	5	5	5	5	5	5	5	ILMN_1655940	GTCTCCAGACAGCTCCATCAGGAACCAAGCAAAGGCCAGATAGCCTGACA	1	1	1	1	1	1	1	1	1	1	1	1	1	1	1	1
DKFZp434N035	hypothetical protein DKFZp434N035	46.4912	80.1577	51.8097	29.7673	31.649	46.3992	43.1333	39.3839	62.8329	121.762	236.358	226.362	197.185	162.431	110.508	76.9667	72.4999	60.7987	57.4843	28.2322	26.7773	11.9982	37.5964	29.2624	ILMN_1655941	GCAGGCTTCTTGGTTCAGCAGACAGAGGCCATTGGGAAGTTAAGAGAGGC	1.3515	1.51903	4.56204	7.60436	6.23038	3.50074	2.56201	1.95427	1.55943	0.758489	1.10953	0.94843	0.846069	0.258586	0.871634	0.743006
LOC653107	PREDICTED: similar to Annexin A8, transcript variant 5	5	5	5	5	5	5	5	5	5	5	5	5	5	5	7.94194	5	5	5	5	5.13599	6.5318	5	5	5	ILMN_1655949	CAGACCCGGCGTTGGCAGTGTAGCCATAACTTTCTGATGTTAGTAAAAAC	1	1	1	1	1	1	1.58839	1	1	1	1	1.0272	1.30636	1	1	1
ZHX1	zinc fingers and homeoboxes 1, transcript variant 1	11.1523	10.8519	13.9903	16.4418	17.8224	19.699	17.5235	20.776	15.9553	15.1135	26.741	22.314	14.0894	20.3051	21.4841	24.1277	5.87341	9.85737	5.29045	11.7531	18.0884	20.9185	17.413	13.0783	ILMN_1655950	GGGAGCCACTTGCTGCATTATCAAGGGGAAGGCAAGACTGGGATGTCTAG	1.43068	1.3927	1.91139	1.35715	0.790543	1.03077	1.22602	1.16133	0.526656	0.908352	0.37815	0.714828	1.01493	1.06191	0.993698	0.629494
FAM39E	family with sequence similarity 39, member E	1068.7	919.266	1118.5	1464.13	1107.91	1260.33	1426.89	1575.69	1072.19	728.992	942.516	1015.95	1138.13	1362.37	1608.18	1509.03	1044.7	1212.21	1636.77	1556.97	1647.07	1558.43	1649.81	1856.78	ILMN_1655952	TGGCCAACGCATTTACAACTTTGCCCATCGATTCCCGCCAGCATCTGTGA	1.00327	0.793016	0.842659	0.693891	1.02728	1.08096	1.12705	0.957696	0.977542	1.31868	1.46335	1.06341	1.48665	1.23653	1.15623	1.17839
LRRIQ1	leucine-rich repeats and IQ motif containing 1, transcript variant 2	5	5	5	5	5	5	5	5	5	5	5	5	5	5	5	5	5	5	5	5	5	5	5	5	ILMN_1655955	GCACCTGCTGTAGACAGAAGACAGTATTCTGCAATGACTGAGAATGCAGT	1	1	1	1	1	1	1	1	1	1	1	1	1	1	1	1
C7orf54	chromosome 7 open reading frame 54	9.72389	10.104	7.40853	5	5	7.6873	5	10.8183	11.4516	13.8176	6.54169	5.46842	7.53883	22.9697	23.7564	27.3475	27.8537	36.0362	28.0236	33.9594	19.9259	39.981	21.5117	23.7372	ILMN_1655961	GGTGCTTTGGCCCTAATAGCACTGGACAACACCACGACCACATGGAAACA	1.17768	1.36754	0.882995	1.09368	1.50777	2.98801	4.75128	2.5279	2.86446	3.56653	3.78261	6.79187	3.98518	5.20091	4.30233	2.19418
PDE6B	phosphodiesterase 6B, cGMP-specific, rod, beta	35.5944	31.8686	34.7587	71.1103	73.3839	54.7642	48.7691	54.1593	39.6419	33.7137	37.9564	53.6621	60.0566	46.204	30.6575	29.9362	24.9134	54.6546	45.9654	78.6136	50.3901	44.2655	35.9624	51.4317	ILMN_1655974	TGGGCAACAATGGGCATCTTCCATGCCACCACCCAGGCATAACCAGTTGG	1.11371	1.0579	1.092	0.754632	0.818388	0.84369	0.628625	0.552743	0.699925	1.715	1.32242	1.10552	0.686664	0.808293	0.7374	0.949637
LOC401280	PREDICTED: hypothetical gene supported by AK125637	5	5	5	5	5	5	10.0499	5	5	5	12.2376	5	5	9.97594	5.58921	5	5	5.74927	17.9261	6.36535	5	6.2494	6.25163	5	ILMN_1655980	ACATGTGAGGGGTCCCTGTGGAGTTGAGGAATTGAGCTGTTCTGGAAGAG	1	1	2.44752	1	1	1.99519	0.556148	1	1	1.14986	3.58523	1.27307	1	1.24988	0.622062	1
CDC14A	CDC14 cell division cycle 14 homolog A, transcript variant 3	5	5	5	9.38711	5	5	5	5	5	5	5	5	5	5	5	5	5	5	5	5	5	5	5	5	ILMN_1655983	TGCTTGGATGAGCCACTCCTTTGGTCTTTGTCCCCTCACTGGAAGGCATG	1	1	1	0.532645	1	1	1	1	1	1	1	0.532645	1	1	1	1
GALNT10	UDP-N-acetyl-alpha-D-galactosamine:polypeptide N-acetylgalactosaminyltransferase 10, transcript variant 2	10.4942	5	5	5	5	7.13033	5	5	6.06675	5	5	5	5	5	7.47025	5	5	5	5	5	5	5	5	5	ILMN_1655985	CGTCAAGCATGCCTTCGAGATCATACACCTGCTCACAGGCGAGAACCCTC	0.578108	1	1	1	1	0.701229	1.49405	1	0.476455	1	1	1	1	0.701229	1	1
STAB1	stabilin 1	5	5	5	5	5	5	20.219	5	5	5	5	5	5	5	5	5	5	5	5	5	5.17064	5	5	5	ILMN_1655987	GCCACTTGCAGTGACACCAGTGAGAGCATTTTGGAAGAGGAACCACAAGA	1	1	1	1	1	1	0.247293	1	1	1	1	1	1.03413	1	0.247293	1
CDK5RAP2	CDK5 regulatory subunit associated protein 2, transcript variant 1	233.752	261.442	283.328	413.747	497.048	395.534	279.255	257.948	208.186	216.398	281.512	243.691	288.386	309.784	359.38	320.557	376.52	496.391	896.49	750.932	833.506	672.02	671.772	521.643	ILMN_1655990	ATGGCGACCAAGACACCTTGAAGGGCCTAATGCACGCACTAAAGCACTCA	0.890629	0.827709	0.993593	0.588987	0.580198	0.783205	1.28692	1.24272	1.61077	1.89867	3.16415	1.81496	1.67691	1.69902	2.40558	2.02228
RGS1	regulator of G-protein signaling 1	5	5	5	5	5	20.0639	25.6845	51.5275	5	5	5	7.16322	5	5	5	6.45779	5	5	6.19266	5	5	5	5	5	ILMN_1656011	TGCAGGGGGCCTGGACACATGAGGGTGGTCAGGACAAGCCCTTCCTCTCT	1	1	1	1.43264	1	0.249204	0.19467	0.125327	1	1	1.23853	1	1	0.249204	0.19467	0.0970356
LOC648830	PREDICTED: similar to Erythrocyte band 7 integral membrane protein	5	5	5	5	5	5	5	5	5	5	5	5	5	5	5	5	5.25048	5	5	5	5	5	5	5	ILMN_1656015	GCCGTCACCCCAAAAAGTTCCCTCCATATCCCTTTGCAGTCAGTTCATCC	1	1	1	1	1	1	1	1	1.0501	1	1	1	1	1	1	1
DHX9	DEAH box polypeptide 9	296.446	371.06	259.651	315.617	301.401	335.521	244.737	230.902	255.371	337.83	379.292	329.492	337.156	299.896	327.596	264.077	331.773	244.226	246.074	342.156	357.332	314.663	347.47	269.624	ILMN_1656016	CTTCAGCTCCTTCCGGAAGATTCACTTCTGTGAAGCCTTCTCAGAACCGC	0.861443	0.910446	1.46078	1.04396	1.11863	0.893821	1.33856	1.14367	1.11917	0.658185	0.947708	1.08409	1.18557	0.937833	1.41977	1.1677
NRF1	nuclear respiratory factor 1, transcript variant 2	5	9.47721	5	5	5.13069	10.9723	5	5	5	21.948	5	5	5	5	8.86089	5.26937	5	5	6.84213	5	5	8.20106	9.78708	5	ILMN_1656017	CAGATTGTGGGCGCTTCTACTGGCCAACTCTGGGACATCGTGGACATCAA	1	2.31587	1	1	0.974529	0.455693	1.77218	1.05387	1	0.527581	1.36843	1	0.974529	0.747433	1.95742	1
LOC642003	PREDICTED: similar to septin 7	5	5	5	5	5	5.37143	5	5	5	5.78135	5	5	7.76821	5	5	5	12.3447	8.77311	11.0604	10.5599	6.63545	8.50503	10.6377	7.59025	ILMN_1656019	TTGCCAGCCTCTGCTGCTCCTGCTCCTGGGTTTGAAGATGCAGGCCGATC	1	1.15627	1	1	1.55364	0.930851	1	1	2.46894	1.75462	2.21207	2.11198	1.32709	1.58338	2.12754	1.51805
DAZ4	deleted in azoospermia 4, transcript variant 2	5	5	5	5	5	5	5	5	5	5	5	5	5	5	5	5	5	5	5	5	5	5	5	5	ILMN_1656021	CAGACCTCCTGGTGAATGAAATTAACGCGTATGCTGCTACAGAGACCCCG	1	1	1	1	1	1	1	1	1	1	1	1	1	1	1	1
LOC653581	PREDICTED: similar to TANK-binding kinase 1	5	5	5	5	5	5.53218	5	5	5	5	5	13.6464	5	5	5	5	5	5.41514	5	5	5	5	5	5	ILMN_1656024	CCCTCCCTGTGGAGCCTGTTACCTCCGCATTTGACACGAGTCTGCTGTGA	1	1	1	2.72929	1	0.903803	1	1	1	1.08303	1	1	1	0.903803	1	1
PCDHA2	protocadherin alpha 2, transcript variant 3	22.0744	12.7982	9.13075	15.8843	21.4461	16.1325	5	5.09203	6.27871	5	5	5	5	5	5	5	33.0413	26.9148	23.1423	22.7611	28.396	5	11.6428	5	ILMN_1656033	AGCTGCGCTGGATGGACACCGCCTTGCACTGTTGGATTCTGGGTATGACA	0.284434	0.39068	0.5476	0.314776	0.233142	0.309934	1	0.981927	1.49682	2.10301	2.53454	1.43293	1.32406	0.309934	2.32856	0.981927
NTN3	netrin 3	17.0935	20.6754	15.0015	8.45808	5	5	5	5	15.7236	8.84046	15.091	5	5	5.38376	5	5	5	26.7973	13.4861	6.10263	5	5	8.11272	5	ILMN_1656040	CGTCGACACTGGAAGTCCTAGCCAGAGTAATCAGGCAAGGAAAATAAATA	0.919861	0.427584	1.00597	0.591151	1	1.07675	1	1	0.292509	1.2961	0.89898	0.721515	1	1	1.62254	1
KIAA0319L	KIAA0319-like, transcript variant 1	32.948	23.037	27.5318	39.6153	39.7315	42.6887	44.7032	45.7001	22.4409	38.8361	31.7219	30.0379	32.7957	34.8948	61.9455	60.5377	43.2866	33.4647	58.205	56.7782	61.9996	88.5432	77.2786	59.4332	ILMN_1656042	CCACTAGATGCTGTGATTCATGGTAGATCTTCAGACGTTTGGTGGGCACC	0.681101	1.68582	1.15219	0.75824	0.825433	0.817423	1.38571	1.32467	1.31378	1.45265	2.1141	1.43324	1.56046	2.07416	1.7287	1.3005
BRUNOL6	bruno-like 6, RNA binding protein	5	5	5	6.50667	5	6.36499	5	7.71717	5	5	5	5	5	5	6.19174	17.9008	10.5439	5	8.86375	6.12417	7.37895	5.3787	17.7569	22.5279	ILMN_1656045	CCAACTCACTGGCACTCAAGCCCCCTACCCCTGCAGTGCCTTTCACTTCT	1	1	1	0.768442	1	0.785547	1.23835	2.31961	2.10878	1	1.77275	0.941214	1.47579	0.845044	3.55137	2.91919
KRTAP19-4	keratin associated protein 19-4	5	5	5	5	5	5	5	5	5	5	5	5	7.83771	5	5	5	5	5	5	5	5	5	5	5	ILMN_1656051	CTGTCTGGACGAATTGTTCTGTGTGTGAGGTCTGAGCTCTGAGGCAGCAG	1	1	1	1	1.56754	1	1	1	1	1	1	1	1	1	1	1
LOC643143	PREDICTED: hypothetical LOC643143	5	5	5.66502	5	8.21927	5	5	5	5	5	5	7.84689	5	7.22534	5	5	5	5	5	7.59084	5	5	5	5	ILMN_1656052	ATGCCATATGTGCCTCTGGCTTATTGCCCAGTTAATTGTAGTCTCAGGCT	1	1	0.882609	1.56938	0.608326	1.44507	1	1	1	1	0.882609	1.51817	0.608326	1	1	1
PLAU	plasminogen activator, urokinase	198.245	174.236	206.122	29.2656	30.53	37.6812	46.9147	51.3465	202.746	101.799	50.0446	41.5752	79.2498	224.215	320.466	812.652	170.765	66.807	46.5888	46.2902	46.5995	96.2634	152.947	200.758	ILMN_1656057	CAAGATTGAGAAGAACGGGAAGGTCAGCGGGACCAAGAAGGAGAACTGCC	1.0227	0.584261	0.242791	1.42062	2.5958	5.95033	6.83082	15.8268	0.861383	0.383428	0.226025	1.58173	1.52635	2.55468	3.26011	3.90987
TNPO2	transportin 2	733.206	669.571	578.126	583.104	581.391	545.401	560.677	619.101	627.64	839.505	584.176	640.162	646.087	605.066	601.86	460.067	746.588	601.303	687.976	699.185	707.012	650.215	531.792	573.342	ILMN_1656066	CAGCATGAAATCTGTACCATCCAGGAATCAAAGGATATAGGACTTTAGGG	0.856022	1.2538	1.01046	1.09785	1.11128	1.1094	1.07345	0.743121	1.01825	0.898044	1.19001	1.19907	1.21607	1.19218	0.948482	0.926087
C17orf55	chromosome 17 open reading frame 55	5	5	5	5	5	5	5	5	5	5	5	5.62654	5	5	5	5	5	5	5	5	5	5	5	5	ILMN_1656069	ATGGCCAATGATCTGTGCATGTGGGGAGCCGATATCCAGTCAGTTCCTGG	1	1	1	1.12531	1	1	1	1	1	1	1	1	1	1	1	1
LOC442204	PREDICTED: similar to myosin regulatory light chain-like	5	5	5	5	5	5	5	5	5	5	5	5	5	5	5	5	5	5	5	5	5	5	5	5	ILMN_1656073	GAGACCAGCCTACACAGTCCATCAAATACATCTGCCCCTCATAGCCAAGG	1	1	1	1	1	1	1	1	1	1	1	1	1	1	1	1
LOC653145	PREDICTED: similar to Annexin A8, transcript variant 13	8.32426	5	5	5	5	5	5	5	5	5	5	5	5	5	5	5	5	5	5	5	5	5	5	5	ILMN_1656074	GTGGCGGAGTTGTGCCACCTACATGAGCCAATGGAGAAGAAAGCTCCTGG	0.600654	1	1	1	1	1	1	1	0.600654	1	1	1	1	1	1	1
KCNQ1	potassium voltage-gated channel, KQT-like subfamily, member 1, transcript variant 1	5	5	13.5019	7.95704	5	5	5	5	5	5	5	9.08772	5	5	5	5	5.0284	5	5	5	5	5	5	6.62363	ILMN_1656079	GAAGAAGGGGCCGGCCTTCAAGCAAGAGCGACGCAAGATGGCAGCCACCA	1	1	0.370318	1.1421	1	1	1	1	1.00568	1	0.370318	0.628374	1	1	1	1.32473
H3F3A	H3 histone, family 3A	9479.49	9430.61	9968.45	9381.53	9674.26	10931	10123.9	10128.7	10355	9189.48	10186.8	9758.92	9460.14	9324.36	9003.41	9853.11	12242.9	9761.71	10637.6	10793.7	11443.4	11354.2	11716.1	12521.1	ILMN_1656082	CTGTACGCCCTGCAGTTCCCGGAGAAGCCCCTCAAGAACATCCCGTTCCT	1.09236	0.974431	1.02191	1.04023	0.977867	0.853023	0.889325	0.972789	1.29151	1.03511	1.06713	1.15053	1.18287	1.03872	1.15727	1.2362
PDZK1	PREDICTED: PDZ domain containing 1	5	5	5	5	5	5	5	5	5	5	5	5	5	5	5	5	5	5	5	5	5	5	5	8.4757	ILMN_1656084	CTGCGAGTTGCATAGCTGGAAGTTCAATGCTCAGTCCTACCTTGGCTCCC	1	1	1	1	1	1	1	1	1	1	1	1	1	1	1	1.69514
C1orf110	chromosome 1 open reading frame 110	5	5	5	5	5	5	5	5	5	5	5	5	5	5	5	5	5	5	5	5	5	5	5	5	ILMN_1656088	CAGAAGCCGACAAGGCGTTCAAGCGAAAACATGACCGCTGAGCCCATGAG	1	1	1	1	1	1	1	1	1	1	1	1	1	1	1	1
SLCO1A2	solute carrier organic anion transporter family, member 1A2, transcript variant 1	8.41147	5.34112	14.0586	15.708	21.4069	20.9573	15.515	7.67608	32.8133	20.6172	41.6184	52.1299	50.8676	44.7794	37.9264	53.6981	30.3062	44.5773	32.4421	34.3216	32.2318	31.2166	28.0047	52.3369	ILMN_1656097	GTGCCCCCCTGAAATGTTTGACATCATCCTGGATGAGAACCAATTGGAGG	3.90102	3.86008	2.96035	3.31869	2.37623	2.13669	2.4445	6.99552	3.60296	8.34605	2.30764	2.18498	1.50568	1.48953	1.80501	6.81818
LOC440261	PREDICTED: hypothetical LOC440261, transcript variant 1	5	5	5	5	5	5	5	5	5	5.4193	5	5	5	5	5	5	5	5	5	5	5	5	5	5	ILMN_1656110	GGCCTCAGGCCTGACACTTCCCTGCCTTGTGTCTTTTGCTAAATATGACC	1	1.08386	1	1	1	1	1	1	1	1	1	1	1	1	1	1
MYLIP	myosin regulatory light chain interacting protein	812.349	450.949	411.281	594.693	624.652	619.854	909.008	1181.06	829.044	368.326	648.505	770.999	834.817	814.376	863.713	749.438	432.641	358.317	208.039	226.129	375.58	348.788	575.215	713.849	ILMN_1656111	ACCCTGTGGGTAGGGGGTGAAAAGCAGGTACTCTGAGAAGGGGTCTGAGG	1.02055	0.816779	1.57679	1.29646	1.33645	1.31382	0.950171	0.634549	0.532581	0.794584	0.505831	0.380245	0.601264	0.562694	0.632794	0.604415
ZBTB7A	zinc finger and BTB domain containing 7A	50.7586	46.1324	22.6023	29.0487	35.0084	32.374	25.4915	32.8957	36.3625	33.0516	34.3527	38.5128	26.9644	35.2134	40.9423	45.4132	20.1578	42.748	27.9541	30.2727	45.1169	35.5107	19.1671	17.144	ILMN_1656118	GGTGGACCGTCTAAAGTGAAAATCACCGGGGCAGTGGCTCGTGCCTGTGA	0.716381	0.716451	1.51988	1.3258	0.770228	1.0877	1.60612	1.38052	0.397132	0.926638	1.23678	1.04214	1.28875	1.09689	0.751901	0.521162
LOC731159	PREDICTED: hypothetical protein LOC731159	5	5	5	5	5	5	5	5	5	5	5	5	5	7.66882	5	5	5	5	5	5	5	5	5	5	ILMN_1656123	GCTTATCTGCCCCCATCAGCGTGGGACCTCAGTTCCTCCTCCAAGGAGAA	1	1	1	1	1	1.53376	1	1	1	1	1	1	1	1	1	1
SLC39A10	solute carrier family 39, member 10	393.219	200.502	304.749	255.835	190.166	228.929	196.393	220.475	313.889	68.9103	270.495	257.395	204.921	214.339	234.951	274.432	239.111	341.378	336.568	247.928	211.72	211.386	176.228	251.891	ILMN_1656129	AGGCCTGGTGGGGGGTGGGGAAACCTCCTTCCACCTGAGCTTGCTTGAAG	0.798256	0.343688	0.887598	1.0061	1.07759	0.936265	1.19633	1.24473	0.608086	1.70261	1.10441	0.969095	1.11334	0.923366	0.897327	1.14249
LOC401237	PREDICTED: hypothetical LOC401237	15.5164	15.7813	9.76875	5	8.16638	11.6357	9.7165	5	17.7358	14.2808	12.4805	15.9312	17.9288	22.5084	17.5417	14.0512	29.849	25.9916	11.9491	9.44226	14.5692	7.69811	8.8699	15.9408	ILMN_1656131	CGAGTCAGGGTTGCCAAATGCCAGATGCTGGTCACCTGCTTCTTTATCTT	1.14304	0.904914	1.27759	3.18623	2.19544	1.93442	1.80536	2.81023	1.9237	1.64698	1.2232	1.88845	1.78404	0.661591	0.912869	3.18815
PNLDC1	poly(A)-specific ribonuclease-like domain containing 1	5	5	5	5	5	5	5	5	5	5	5	5	5	5	5	5	5	5	5	5	5	5	5	5	ILMN_1656132	GAGGAGTAAGAACTCCCTTATCACTAACCCCCATCCAAATGGCTCAATAA	1	1	1	1	1	1	1	1	1	1	1	1	1	1	1	1
CNOT7	CCR4-NOT transcription complex, subunit 7, transcript variant 1	565.116	655.709	708.841	590.418	488.753	498.255	538.319	554.471	582.286	845.725	774.735	635.067	458.986	448.315	392.11	393.434	792.496	781.853	808.457	768.821	662.42	524.079	632.76	493.586	ILMN_1656134	GCTTTCAGGACTTGGATTGGCTCTCCTTGCTCCTCAGCTTACAGATGGCC	1.03038	1.28979	1.09296	1.07562	0.939096	0.899768	0.728397	0.709567	1.40236	1.19238	1.14053	1.30216	1.35533	1.05183	1.17544	0.890194
STAU1	staufen, RNA binding protein, homolog 1, transcript variant T4	418.826	481.375	432.489	379.545	439.091	456.091	465.147	458.27	460.28	558.087	553.25	432.757	408.033	429.291	399.227	514.154	477.449	650.153	469.187	517.592	430.879	597.206	542.981	469.91	ILMN_1656136	CGGGACCTCAAGGTGATGACAGATGTAGCCGGCAACCCTGAAGAGGAGCG	1.09898	1.15936	1.27922	1.1402	0.929267	0.941241	0.858283	1.12195	1.13997	1.35061	1.08485	1.36372	0.981297	1.3094	1.16733	1.0254
LOC651892	PREDICTED: similar to Ly6-C antigen gene	5	5	5	5	5	5	5	5	5	5	5	5	5	5	5	6.72223	5	5	5	5	5	5	5	5	ILMN_1656137	TGCCAGCCAAAGCCTCTAAGAAACCCAGGTTGTCAGTGCTGCATTTAAGG	1	1	1	1	1	1	1	1.34445	1	1	1	1	1	1	1	1
LOC730417	PREDICTED: hypothetical protein LOC730417	9.04527	5	6.45167	5	5	5	5	5	11.5248	5	5	5	5.9486	5	5	5	5	5	10.2779	5	5	5	5	5.99452	ILMN_1656139	GTACATTTTCCCCACACTTGGAATCAGCCATTCCTCCAGGGAGTGCAGGT	1.27412	1	0.774993	1	1.18972	1	1	1	0.552775	1	1.59305	1	1	1	1	1.1989
MAPKAPK2	mitogen-activated protein kinase-activated protein kinase 2, transcript variant 1	5	5	5	5	5	5	5	5	5	5	5	5	5	5	5	5	5	5	5.88462	5	5	5	5	5	ILMN_1656144	GCTGCGGCCTACGACTGTATTTTGCTGGAAGGTGCCGGTGGTCTGATGGT	1	1	1	1	1	1	1	1	1	1	1.17692	1	1	1	1	1
GOT1	glutamic-oxaloacetic transaminase 1, soluble	844	1121.86	806.583	838.642	917.24	1259.3	3043.47	2643.59	802.856	894.069	989.754	985.001	869.735	956.502	916.097	1057.98	851.882	799.681	682.256	764.46	820.659	1228.46	1387.74	1616.42	ILMN_1656145	GGCTCAGAGGCAACAGGTGCAACGGAGGCCAGCACCTGTGGGTTTACCAA	0.951251	0.796952	1.22709	1.17452	0.948209	0.759549	0.301004	0.400205	1.00934	0.712816	0.845859	0.911544	0.894704	0.975505	0.455972	0.611449
FLJ22531	PREDICTED: hypothetical protein FLJ22531, transcript variant 3	12.5882	5	6.28328	15.782	20.8602	6.28227	6.86482	12.3228	8.77239	14.028	22.9859	19.9374	12.7424	20.3968	10.6907	15.3504	10.3906	5	5	8.68313	12.1259	7.91456	24.8002	16.5496	ILMN_1656149	TTTCTATTGGTCCTGGGTACCGAGCATGGGCGCTGCGTCAGTGCGCGCTG	0.696874	2.80559	3.65826	1.2633	0.610847	3.24672	1.55731	1.24569	0.825426	1	0.795763	0.550192	0.581291	1.25982	3.61265	1.34301
ATP10D	ATPase, class V, type 10D	5	5	5	5	5	5	5	5	5	5	5	5	5	5	6.17045	5	5	5	5	5	5	5	5	5	ILMN_1656159	GTCCTGCAAGGTCCAGCCCCCAACCACCACCCCTCTAGCATACTTTTTAA	1	1	1	1	1	1	1.23409	1	1	1	1	1	1	1	1	1
USP9X	ubiquitin specific peptidase 9, X-linked, transcript variant 4	824.838	310.46	269.831	387.287	517.945	474.558	358.068	349.499	889.175	236.354	383.375	932.133	875.042	516.463	380.315	371.983	612.594	412.8	404.893	477.75	671.51	474.253	601.429	593.25	ILMN_1656165	GCCACACCACCAAAGCCTTGAGGCCACACCACTCCCCAAACCACACAACT	1.078	0.761304	1.4208	2.40683	1.68945	1.0883	1.06213	1.06433	0.742683	1.32964	1.50055	1.23358	1.29649	0.999357	1.67965	1.69743
LOC652579	PREDICTED: hypothetical protein LOC652579	5	5	5	5	5	5	5	5	5	5	5	5	5	5	5	5	5	5	5	5	5	5	5	5	ILMN_1656169	GGGTCTTGTCCTTCACCTTTTAAGTTCAGGGAACAGTTTGTCCTGACCAC	1	1	1	1	1	1	1	1	1	1	1	1	1	1	1	1
MARLIN1	PREDICTED: multiple coiled-coil GABABR1-binding protein, transcript variant 6	5	5	5	5	5	5	5	5	5	5	5	5	5	8.62379	5	5	5	8.30469	5	5	5	5	5	5.8067	ILMN_1656170	CTCCTCCGACTCATCGTGAGAAAACCTGCAATGATTACATGAAGAGGTAG	1	1	1	1	1	1.72476	1	1	1	1.66094	1	1	1	1	1	1.16134
ADAMTS19	ADAM metallopeptidase with thrombospondin type 1 motif, 19	181.701	366.44	203.841	118.81	138.97	335.503	254.77	213.817	249.984	257.231	692.348	275.971	147.255	103.876	47.9059	63.553	127.905	132.544	101.05	47.6228	18.5737	25.2137	10.8139	25.9469	ILMN_1656171	CCTAACCCTTGAATGACTCAAATCAGTGCCAGGTGGAGGACTCCCATCAC	1.3758	0.701973	3.39652	2.32278	1.05961	0.309611	0.188036	0.29723	0.70393	0.361706	0.495732	0.400831	0.133652	0.0751519	0.0424459	0.121351
LOC642553	PREDICTED: hypothetical protein LOC642553	6.09748	5	5	7.3232	5	5	5	5	6.07751	5.63566	5	5	10.2234	5	5	5	6.06402	6.06966	5	9.30183	15.5535	18.5869	5	5	ILMN_1656176	GGCCAAAAGCTCGTACCTGTATCTTCGCTTCTGTTCTTAACATCCAGGGC	0.996726	1.12713	1	0.682761	2.04469	1	1	1	0.994514	1.21393	1	1.27019	3.11071	3.71737	1	1
LOC647065	PREDICTED: hypothetical LOC647065	5	5	5	5	5	5	5	5	5	5	5	5	5	5	5	5	13.6603	5	5	5	5	5	5	5	ILMN_1656181	TACCTAGCTGGAAGTTAGAGACATGAAATGTACTAGAGGAGCCCTTTTCC	1	1	1	1	1	1	1	1	2.73207	1	1	1	1	1	1	1
LOC642229	PREDICTED: similar to CXXC finger 6	6.61651	5	14.9955	5	5	6.82498	6.25544	5	5	5	5	5	5	5	5	5	5	5	6.19116	12.6383	5.32259	5	5	5	ILMN_1656182	GGGCTGTCAGAAGATACCAGGTCCACATCCTCCCATGGAACAGATGAAAT	0.755686	1	0.333433	1	1	0.732603	0.799304	1	0.755686	1	0.412867	2.52766	1.06452	0.732603	0.799304	1
PI4KAP1	phosphatidylinositol 4-kinase, catalytic, alpha pseudogene 1, non-coding RNA.	90.0832	69.6551	105.212	169.553	180.05	205.742	178.278	242.131	89.4797	113.27	112.604	145.214	224.224	292.244	285.114	247.947	56.9714	61.5393	106.177	167.754	186.369	188.992	153.308	104.161	ILMN_1656184	AGCTGCTCATCAGGTACGAGTGCTTCCATATCCATTTACCCACCATTGGC	0.993301	1.62616	1.07026	0.856451	1.24535	1.42044	1.59927	1.02402	0.632431	0.883485	1.00917	0.989391	1.0351	0.918585	0.859939	0.430183
DEF8	differentially expressed in FDCP 8 homolog, transcript variant 2	309.195	292.819	249.09	190.372	183.575	169.265	213.748	177.155	288.306	385.376	246.412	270.429	292.739	255.046	201.553	198.62	315.688	171.837	153.085	183.691	147.529	140.986	177.969	180.165	ILMN_1656185	AACTGTTGCCTGAGACCCCTCCTCTCTCACACAGCCCTGCCATGCTGACT	0.932441	1.31609	0.989249	1.42053	1.59466	1.50678	0.942948	1.12117	1.021	0.586836	0.614576	0.964907	0.803645	0.832928	0.832612	1.01699
SLC41A1	solute carrier family 41, member 1	72.7474	86.4363	75.7167	82.7757	71.2792	85.2461	138.151	107.358	68.8012	79.7368	65.1083	65.4602	57.5901	49.3678	44.03	48.0594	93.5126	73.3296	81.9627	89.4127	87.9217	101.668	120.851	136.271	ILMN_1656186	GCAAGATCACCAAATCTTAGGGAAGAAAATTAAGCGGATGAAGAGATCTG	0.945756	0.922492	0.859893	0.790814	0.807951	0.579121	0.318709	0.447656	1.28544	0.848367	1.08249	1.08018	1.23348	1.19264	0.874777	1.26931
LOC646554	PREDICTED: similar to microtubule associated serine/threonine kinase 2	5	5	5	5	5	5	5	5	5	5	5	5	5	5	5.00463	5	10.3034	5.85988	7.90245	5	5	5	5	5	ILMN_1656187	TGGTTGCAGGAAGGTGGGGATTCATTGGCCACAAAAGGGACTGAGGAAGC	1	1	1	1	1	1	1.00093	1	2.06069	1.17198	1.58049	1	1	1	1	1
MGC19604	similar to RIKEN cDNA B230118G17 gene, transcript variant 2	7.31365	5	13.2804	5	5	5.44453	5	5	5.78107	5	5	6.96143	5	5	5	5	5	5	6.06944	5	5	5	5	5	ILMN_1656189	AGGGAGCCCCCAGAGGACTTTATTCGGACCAAGCAGAGCTCACAGCTGGA	0.79045	1	0.376495	1.39229	1	0.918353	1	1	0.683654	1	0.457023	1	1	0.918353	1	1
ZNF704	zinc finger protein 704	5	5	5	5	5	9.77138	6.31961	5	5	5	5	5	5.44937	5	7.57029	6.14095	5	5	5	5	5.39859	8.12138	11.9163	17.2462	ILMN_1656192	GCCGGAGCACTAGACGTGAGATGGGGCTGCCTCGAGCACCAACAAAGTAA	1	1	1	1	1.08987	0.511698	1.19791	1.22819	1	1	1	1	1.07972	0.83114	1.8856	3.44925
MGC33407	hypothetical protein MGC33407	5	5	5	5	5	5	5	5	5	5	5	5	5	5	5	5	5	5	5	5	5	5	5	5	ILMN_1656193	GTGGTGTGCACCGGCTGGCTGAGGAAATCGCCTCCCGAGAAGAAGTTGAG	1	1	1	1	1	1	1	1	1	1	1	1	1	1	1	1
TSPAN10	tetraspanin 10	34.7117	46.4937	64.1369	148.027	124.974	162.006	177.012	128.33	36.9779	40.8381	73.4103	103.518	102.393	83.049	102.839	86.2476	38.084	40.5805	49.462	90.6857	162.252	100.366	109.768	104.646	ILMN_1656194	GGAGAGGCTGACTTGCTGCTCTTCCAGGCCTAATTCCAGGCCGACTTGAG	1.06529	0.87836	1.14459	0.699319	0.819321	0.512629	0.580973	0.672075	1.09715	0.872818	0.771195	0.612629	1.29829	0.619523	0.620115	0.815442
E2F6	E2F transcription factor 6	295.607	320.09	268.487	335.959	306.576	307.017	300.676	291.993	282.879	321.667	270.084	324.428	250.719	224.166	234.86	216.913	412.99	419.463	460.078	504.002	482.611	449.075	404.508	451.123	ILMN_1656196	TACTTTCGGCAGCACCTCCTTGATTCTCAGTTTTGCTGGAGGCCGCAACC	0.956944	1.00493	1.00595	0.965679	0.817804	0.730143	0.781108	0.742871	1.39709	1.31046	1.71359	1.50019	1.5742	1.46271	1.34533	1.54498
LOC650759	PREDICTED: similar to Bcl-2-associated transcription factor 1, transcript variant 2	5	11.5401	9.80139	6.8779	6.41204	9.48422	5	15.7466	5.06595	13.149	5	13.1735	11.3163	7.8119	9.35574	5.59013	10.761	5	5	19.963	7.68857	5	12.3772	5	ILMN_1656199	GGACCCATTGATGGCTCTATCCTGTGCCCCAGCTCCCATAACTGAATGTA	1.01319	1.13942	0.510132	1.91533	1.76485	0.823674	1.87115	0.355006	2.1522	0.433271	0.510132	2.90249	1.19908	0.527191	2.47543	0.317529
KATNAL2	katanin p60 subunit A-like 2	104.732	32.8345	76.7318	57.8648	42.9057	39.0208	37.6157	17.7142	141.565	20.9339	54.4243	67.5159	77.0601	75.8936	60.5807	41.9709	33.0971	51.2194	28.476	29.3876	9.23135	17.5447	22.5684	11.3147	ILMN_1656200	CGGCAGGCTACAGGAACCCTGGCTGGTCCTGGAAGTGACAAAAACCAGCA	1.35169	0.637558	0.70928	1.16679	1.79604	1.94495	1.61051	2.36933	0.316017	1.55993	0.37111	0.507867	0.215154	0.449624	0.599973	0.638737
LOC645359	PREDICTED: PRAME family member	5	5	5	5	5	5	5	5	5	5	5	5	5	5	5	5	5	5	5	5	16.261	5	5	5	ILMN_1656201	CCAGGAGTTTGAATCCATCCTGGGCAGCATACTGAGACCCTGCCTTTAAA	1	1	1	1	1	1	1	1	1	1	1	1	3.25219	1	1	1
LOC645304	PREDICTED: similar to Heat shock protein HSP 90-alpha, transcript variant 1	6.96317	5	5	5	5.33289	5.8003	5.76057	5	10.2574	10.9032	5	5	7.98745	5	6.23671	5	7.54154	16.7653	5	5	5	5	6.82906	5	ILMN_1656208	GCCACAGGAGGCTTGTAGGGCATCTTCCAGGTGGGGAAACAGTCTTAGAT	1.47309	2.18064	1	1	1.49777	0.862025	1.08266	1	1.08306	3.35307	1	1	0.937578	0.862025	1.18548	1
LOC388022	hypothetical gene supported by AK131040	5	5	5	5	8.43635	5	5	5	5	5	5	5	10.258	5	5	5	5	5	5	5	5	5	5	5	ILMN_1656218	GGAAGCCTGGAGTGCCTAAGCCTGCTTGTAGCCAGTGATGCCCAAATTGA	1	1	1	1	1.21593	1	1	1	1	1	1	1	0.592673	1	1	1
OR2T27	olfactory receptor, family 2, subfamily T, member 27	5	5	5	5	5	5	5	5	5	5	5	5	5	5	5	5	5	5	5	5	5	5	5	5	ILMN_1656221	CATCTAATCCTGCCAAGGAGAGCAAACTTGCACCTCAAGACCCAGGTGCC	1	1	1	1	1	1	1	1	1	1	1	1	1	1	1	1
DUPD1	dual specificity phosphatase and pro isomerase domain containing 1	5	5	5	5	5	5	5	5	5	5	16.8375	5	5	5	5	5.51259	5	5	5	5	5	5	5	5	ILMN_1656225	CGCTTTGTCCTTCAGTGCCTGCCTCCTTTTTCAGCTCGTCTTGCGACTCC	1	1	3.3675	1	1	1	1	1.10252	1	1	1	1	1	1	1	1
LOC202134	PREDICTED: hypothetical protein LOC202134, transcript variant 3	5	5	5	5	5	5	5	5	5	5	5	5	5	5	5	5	5	5	5	5	5	5	5	5	ILMN_1656232	GGCCAGCCCCTTCTCCATCACCTCCAAGACTTATCCTCCTGATCTCACCA	1	1	1	1	1	1	1	1	1	1	1	1	1	1	1	1
LOC389517	Williams Beuren syndrome chromosome region 19 pseudogene on chromosome 7.	2428.01	2069.22	2059.07	2000.25	1927.1	2417.93	2193.28	2516.02	2146.67	2210.73	1864.65	2395.28	2429.29	2453	2901.46	2457.1	4201	5024.83	5166.76	5743.69	5622.27	5443.73	6074.53	6056.15	ILMN_1656233	CCACCCTTCTCAGAGTTCCAGTTTCAACCAGAGTTCCAACCAATGGGCTC	0.884128	1.06839	0.905581	1.19749	1.26059	1.0145	1.32288	0.976582	1.73022	2.42837	2.50927	2.87149	2.91747	2.2514	2.7696	2.40703
C1R	PREDICTED: complement component 1, r subcomponent, transcript variant 3	5	5	5	5	5	7.83329	5	5	5	7.49529	5	5	9.58003	5	5	5	5	5	5	5	5	5	5	5	ILMN_1656242	TTTTAATACGAAGAGGACACTCCCGTGTGCAGGCCGAATCAGACCCGGCG	1	1.49906	1	1	1.91601	0.638301	1	1	1	1	1	1	1	0.638301	1	1
ASAM	adipocyte-specific adhesion molecule	23.5322	48.0044	27.1024	33.8539	31.449	29.6696	6.37129	22.0234	18.1664	30.0055	10.2521	9.28972	18.1838	45.9355	63.6132	76.2711	7.39878	32.1097	33.108	57.9484	25.3716	22.3527	5	5	ILMN_1656248	ATGCGTGTGGGGGCAGGGTGAATTAACATTTGTGATGCAAGGAGAAGAGC	0.771979	0.625057	0.378273	0.274406	0.578201	1.54824	9.98435	3.46319	0.314411	0.66889	1.22159	1.71172	0.806754	0.753386	0.78477	0.227032
FLJ25169	hypothetical protein FLJ25169	5	9.70042	5	6.76629	7.84969	5	5	5	5	5	5	5	7.9672	5	6.05106	11.1802	10.0585	5	5	5	5	5	5	5	ILMN_1656250	GCCATCTATAAGGATTGTGCCAGTTTACAGTCCCACCCACAATGCATGAG	1	0.515441	1	0.738957	1.01497	1	1.21021	2.23605	2.01171	0.515441	1	0.738957	0.636968	1	1	1
LOC401778	PREDICTED: similar to SERTA domain containing 4	5	6.02483	5	6.24333	5	5	9.62827	5	5	5	5	5	5.75567	5	5	5	5	7.50001	7.06686	5	5.78803	5	5	5	ILMN_1656251	CAATAACTTGCTGTGTGGAAGCAGCGGGGGAAGACCTAGAACCCTTTCCC	1	0.829898	1	0.800855	1.15113	1	0.519304	1	1	1.24485	1.41337	0.800855	1.1576	1	0.519304	1
NOTCH2NL	Notch homolog 2 N-terminal like	43.7939	50.7119	26.6835	59.8451	47.4324	39.9716	32.2378	56.2442	48.362	100.587	40.4402	33.9354	30.8704	53.5891	58.9201	53.2136	45.0342	37.1563	23.4577	30.9002	23.6707	32.858	59.3758	35.1844	ILMN_1656254	AGCACGGTGAGACTTTGTCCTGAGCCTGAACTAGAGCTAACTGGGGGGCG	1.10431	1.9835	1.51555	0.567053	0.65083	1.34068	1.82767	0.946118	1.02832	0.732695	0.87911	0.516336	0.49904	0.822033	1.84181	0.625565
LOC732275	PREDICTED: hypothetical protein LOC732275	5	5	5	5	5	5	5	5	5	5	5	5	5	5	5	5	5	5	5	5	5	5	5	5	ILMN_1656257	TCCCCCAAGCAGAAGACCAGATCCAAGATGTTTGGACACCCTGTCAGACG	1	1	1	1	1	1	1	1	1	1	1	1	1	1	1	1
FLJ38379	PREDICTED: hypothetical protein FLJ38379, misc RNA.	5	5	5	5	5	5	5	5	5	5	5	5	5	5	5	5	5	5	5	5.9917	5	5	5	5	ILMN_1656266	CAGCAAACTCCAGCAGCCCCCATCAAACATGGCATCTAGGTGGGCGGGGC	1	1	1	1	1	1	1	1	1	1	1	1.19834	1	1	1	1
PRPF38A	PRP38 pre-mRNA processing factor 38 domain containing A	184.843	204.214	192.38	129.11	144.31	113.383	99.4744	101.366	197.821	123.574	176.342	131.376	100.801	93.4082	79.1811	93.2754	122.828	113.368	105.865	130.452	99.8373	93.0803	118.336	102.154	ILMN_1656274	GCGTGTTTTAGCTACAAACGTTTATCTAAGATGCTGTCTTTGCAGGTGCC	1.07021	0.60512	0.916633	1.01756	0.698505	0.823831	0.795995	0.920186	0.664498	0.55514	0.550289	1.01039	0.691827	0.820939	1.18961	1.00777
LOC646584	PREDICTED: similar to testis-specific histone 2a	5	5	5	5	5	5	5	5	5	5	5	5	5	5	5	5	5	5	5	5	5	5	5	5	ILMN_1656280	CAGGAGTTGTGGTCAGTATGTCTCCTGCACAGCTGGGAACCACGATCTAC	1	1	1	1	1	1	1	1	1	1	1	1	1	1	1	1
METTL7A	methyltransferase like 7A	127.705	97.5489	28.5076	29.2377	132.912	82.5289	97.0114	241.762	127.084	93.3353	145.981	42.3993	41.8879	52.4439	73.2914	99.2643	252.285	28.0432	5.39834	6.01314	80.6176	48.1693	31.2002	22.9657	ILMN_1656285	GAGAACTATTTTATATTGTGCGCTGGGGGCTTGTGATGTTTGTGTGCTGT	0.995137	0.956805	5.12076	1.45016	0.315156	0.63546	0.755493	0.410586	1.97553	0.287478	0.189365	0.205664	0.60655	0.583665	0.321614	0.0949928
SPOCK2	sparc/osteonectin, cwcv and kazal-like domains proteoglycan 2	64.0674	37.2783	38.2718	77.0139	43.0148	51.95	106.245	76.5993	41.3206	20.7892	24.0168	23.1719	18.2471	9.66374	19.0303	15.9748	69.2125	487.926	152.386	32.9299	30.2244	28.3088	25.8597	23.1852	ILMN_1656287	CTCCTCTGTCACCACCAGCCTCTCCAAGCTCAAGTACAAATACAGCCGGG	0.644954	0.557677	0.627532	0.300879	0.424205	0.18602	0.179116	0.20855	1.08031	13.0887	3.98168	0.427584	0.70265	0.544924	0.243396	0.302682
TSKS	testis-specific serine kinase substrate	5	5	5	5	5	5	5	5	5	5	5	5	5	5	5	5	5	5	5	5	5	5	5	5	ILMN_1656291	GCCTGCGCGGGCTGCGCACCAAGTGCGCTGTGTCCAACGACCTCACCCAG	1	1	1	1	1	1	1	1	1	1	1	1	1	1	1	1
LOC388532	PREDICTED: similar to ribosomal protein L21	3159.7	3297.63	3117.64	3533.23	3412.57	3173.07	2998.75	2925.58	3564.79	2003.72	2933.75	3420.01	2812.23	2768.21	2223.25	2315.83	2942.31	3542.85	3383.72	3328.24	3292.65	2881.24	2588.69	2067.57	ILMN_1656292	CATGGAGCCCTTGTGTCCACTCCTGCTGGTGGGTTTTAGCTTGCCGCTCG	1.12821	0.607624	0.941018	0.967955	0.824078	0.872407	0.741394	0.79158	0.931199	1.07436	1.08535	0.941982	0.964858	0.90803	0.863258	0.706724
GOSR2	golgi SNAP receptor complex member 2, transcript variant A	141.721	195.191	158.931	120.164	138.546	144.989	145.073	158.724	136.156	354.557	153.23	173.958	200.465	151.941	159.771	198.882	174.511	107.44	92.2949	85.1052	121.492	86.0972	138.527	121.353	ILMN_1656293	CCTCCAGGGTTTGGGTCGCTTTGCGTTTGTCGAAGCCTCCTCTGAATGGC	0.960738	1.81646	0.964128	1.44767	1.44692	1.04795	1.10131	1.25301	1.23138	0.550435	0.580724	0.708241	0.876909	0.593817	0.95488	0.764551
C21orf57	chromosome 21 open reading frame 57, transcript variant 1	219.047	198.529	201.721	221.429	174.833	185.234	175.102	172.002	205.956	275.09	163.207	143.139	152.222	147.405	143.611	104.08	250.082	215.522	272.462	187.019	209.137	191.157	203.49	171.637	ILMN_1656297	GCCCCGCAGGACCACGGGGTCACAGCTCCATACAGAAGCCTCCTAGTAAT	0.940233	1.38564	0.809073	0.646434	0.870674	0.795777	0.820159	0.605107	1.14168	1.0856	1.35069	0.844601	1.19621	1.03198	1.16213	0.99788
GFRA2	GDNF family receptor alpha 2, transcript variant 1	54.0367	54.6162	84.6107	72.6167	100.23	89.0381	49.8995	98.4175	34.7359	30.383	29.0629	30.237	28.4013	22.8041	11.9388	12.2328	49.484	168.101	140.038	234.072	137.965	64.6301	62.8162	52.1929	ILMN_1656300	AATGTGACTTACTGCCCAATGGCAACAAATGCTGTGAATGAGTTTGTCCA	0.642821	0.5563	0.343489	0.416391	0.28336	0.256116	0.239256	0.124295	0.915749	3.07785	1.65508	3.22339	1.37648	0.72587	1.25885	0.530321
LOC646139	PREDICTED: similar to hect domain and RLD 2	5	5	5	5	5	5	5	5	5	5	5	5	5	5	5	5	5	5	5	5	5	5	5	5	ILMN_1656301	TGCCCCAGCCCAACCTCTGGGAACAGGCAGCTCCTATCTGCAAACTGTGT	1	1	1	1	1	1	1	1	1	1	1	1	1	1	1	1
SNORD28	small nucleolar RNA, C/D box 28, small nucleolar RNA.	5	5	5	5	5	5	5	5	5	5	5	5	5	5	5	5	5	5	5	10.5976	5	5	5	5	ILMN_1656303	CCAATTCAGGATATTGCCCTGCCATCCATGAAAACTGTTCTGGCACCAAA	1	1	1	1	1	1	1	1	1	1	1	2.11952	1	1	1	1
INDO	indoleamine-pyrrole 2,3 dioxygenase	332.682	56.3851	13.6744	23.7247	36.4317	9.90397	5	5	123.425	19.4349	5	20.3142	17.8089	5	5	5	31.7148	5	5	5	5	5	5	5	ILMN_1656310	TGACCCTCACCACTCATGCCCCCTTTGGCTTGGGGGCCCATTTCACAGTT	0.371	0.344681	0.365646	0.856247	0.488829	0.504848	1	1	0.095331	0.0886759	0.365646	0.210751	0.137243	0.504848	1	1
DMD	dystrophin, transcript variant Dp427p2	13.204	5.78167	6.39496	9.49577	5	7.26503	5	5	8.41243	5	5	8.0288	7.17328	5	8.72104	10.9537	11.2183	10.8386	5	5	5	5	5	7.45134	ILMN_1656315	CTCAGACGGGAGGTACCTGGGAGTCACAGTGGTCCAAGACCTCGCAGCCT	0.637113	0.864803	0.781865	0.845513	1.43466	0.688228	1.74421	2.19074	0.849614	1.87464	0.781865	0.52655	1	0.688228	1	1.49027
ZMYM3	zinc finger, MYM-type 3, transcript variant 2	229.119	186.774	179.672	189.864	231.398	282.336	210.591	223.437	249.196	266.482	201.8	214.794	224.319	252.613	212.181	222.518	302.588	249.052	169.564	199.939	371.469	566.302	366.761	372.482	ILMN_1656316	AGTATGTAGCCCTGCATTTCCTGGGCCTGTGGCTGGTACTGCTGCTCTGG	1.08763	1.42676	1.12316	1.1313	0.969408	0.894725	1.00755	0.995889	1.32066	1.33344	0.943741	1.05306	1.60533	2.00577	1.74158	1.66706
LOC352909	similar to hypothetical testis protein from macaque, transcript variant 2	5	5	5	5	5	5	5	5	5	5	5	5	5	13.6493	5	5	5	5	5	5	5	5	5	5	ILMN_1656318	GTGCCCCTCTGTATCTTTTGAGAAGTGCGGAATAGGTTGCTTCTACCACC	1	1	1	1	1	2.72985	1	1	1	1	1	1	1	1	1	1
LTBP1	latent transforming growth factor beta binding protein 1, transcript variant 1	5	5	5	5	5	5	5	6.01845	5	5	5	5	5	5	5	5	5	5	5	5	5	5	6.46941	5.79762	ILMN_1656321	GCTCCCGCAGCTCTGGCCACCCCAGGCTTATGACACACGGTAATGGATAT	1	1	1	1	1	1	1	0.830778	1	1	1	1	1	1	1.29388	0.963307
LOC641810	PREDICTED: hypothetical protein LOC641810	5	5	5	5	5	5	5	5	5	5	5	5	5	5	5	5	5	5	5	5	6.45944	5	5	5	ILMN_1656325	CAACGTAACTAAAACATGGCGGGTACCGAAAGGAGGGCAATTCATGGAAG	1	1	1	1	1	1	1	1	1	1	1	1	1.29189	1	1	1
GLT1D1	glycosyltransferase 1 domain containing 1	5	10.253	7.27997	6.53376	25.5145	11.98	6.86789	6.61772	5	23.2464	13.7769	21.7017	7.7855	14.9526	23.9166	10.2166	5	5	5.88631	5	5.19857	5	9.24252	5	ILMN_1656327	TCCACCTTGGACACTGGGTTAATTCTGTTTGCCCCTGGAACACAATCACG	1	2.26728	1.89244	3.32148	0.30514	1.24813	3.48238	1.54382	1	0.487663	0.808563	0.765256	0.20375	0.417362	1.34576	0.755548
CCKAR	cholecystokinin A receptor	5	5	5	5	5	5	5	5	5	5	5.04107	5	5	5	5	5	5	5	5	5	9.91016	5	5	5	ILMN_1656330	CCTTTTCCTGGATCCTGGGCTCTACGGATGGAATTATTGATGTTGTAGCA	1	1	1.00821	1	1	1	1	1	1	1	1	1	1.98203	1	1	1
RIT1	Ras-like without CAAX 1	108.147	79.3396	115.343	91.8934	106.735	89.2977	131.043	115.081	127.479	160.341	108.335	127.08	130.87	107.148	96.4647	129.633	171.609	174.719	126.91	102.41	130.43	108.823	165.954	206.901	ILMN_1656335	CTCCTACTTAATTCTTCTTCAAGATTGTCTTGGCTATTCTTGGCCCTCCC	1.17876	2.02095	0.93924	1.3829	1.22612	1.1999	0.736129	1.12645	1.58682	2.20216	1.10029	1.11444	1.22199	1.21865	1.26641	1.79787
PTPRS	protein tyrosine phosphatase, receptor type, S, transcript variant 3	6.33283	5	5	5	7.09395	5	11.7713	6.954	7.30645	11.8313	5	5	5	6.99443	5	5	5.29484	12.7478	5	7.35762	5	10.2346	5	8.4648	ILMN_1656338	GTGAACACAGGCATGGCGGCAGAAGTGCCAAAAGTGAGCCCTCTCCAGCA	1.15374	2.36625	1	1	0.704826	1.39889	0.424761	0.719011	0.836093	2.54956	1	1.47152	0.704826	2.04691	0.424761	1.21726
FBXO48	F-box protein 48	5	5	5.15693	5	5	7.69057	5	5	5	5	5	5	5	5	11.846	5	20.8201	5	10.9174	5	5	5	5	5	ILMN_1656342	AAAGGGACAGAAATTGTGCATTTGGGGAGCTTGGATTTTAAGGCAGTAGC	1	1	0.969569	1	1	0.650147	2.36921	1	4.16402	1	2.11703	1	1	0.650147	1	1
LOC653039	PREDICTED: similar to RAN-binding protein 2-like 1 isoform 2, transcript variant 2	5	5	5	5	5	5	5	5	5	5	5	5	5	5	5	5	5	5	5	5	5	5	5	5	ILMN_1656344	AAAGGGCTTTCTGCCAGCCTGGGCAACATAGTGAGACTTCATTTCCACAC	1	1	1	1	1	1	1	1	1	1	1	1	1	1	1	1
LOC201175	hypothetical protein LOC201175	8.931	7.26412	5	5	5	5	5	5	9.67972	10.09	15.3449	7.90278	17.6276	22.4954	20.5322	29.405	38.825	19.503	9.42746	5	5	5	5	5	ILMN_1656361	CAGTGACTGAGCTGTCCTCGATAGGCCATGCAAGGGCTTCCTGAGAGTTC	1.08383	1.38902	3.06898	1.58056	3.52553	4.49908	4.10644	5.88101	4.34721	2.68484	1.88549	1	1	1	1	1
ASB12	ankyrin repeat and SOCS box-containing 12	5	5	23.813	5	5	5	20.7951	5.73241	5	6.55661	5	5	5	5	5.99141	5	5	5	5	5	5	5	5	5	ILMN_1656364	GGCCTCCTTGGAGGGCCTCAGAGGGAGAGAGAACTGCTCAGTAATTTTGA	1	1.31132	0.20997	1	1	1	0.288117	0.872234	1	1	0.20997	1	1	1	0.240441	0.872234
ALDH4A1	aldehyde dehydrogenase 4 family, member A1, nuclear gene encoding mitochondrial protein, transcript variant P5CDhS	199.316	173.647	209.199	257.086	347.268	386.158	423.584	447.456	170.4	90.2964	255.78	379.995	412.868	434.951	437.5	298.944	159.874	225.183	253.615	195.304	194.744	230.982	288.309	317.491	ILMN_1656368	TTGTTTCCTGGCAACGGCTAAACGCAAGGGCGGGGTCGCCGACGGCTATC	0.854921	0.519999	1.22266	1.47809	1.1889	1.12635	1.03285	0.668098	0.802111	1.29678	1.21231	0.759683	0.56079	0.598153	0.680642	0.709548
C8orf4	chromosome 8 open reading frame 4	5	5	5	5	5	23.8954	79.1554	121.269	5	5	5	117.962	341.995	659.083	1074.51	1384.38	5	5	5	5	5	70.0049	290.319	421.449	ILMN_1656369	GGGATACCGCAGCAACACACACAAGTTCTCTTTATCGCCAAAATCACGCC	1	1	1	23.5925	68.3989	27.582	13.5747	11.4158	1	1	1	1	1	2.92964	3.66771	3.47531
TRPA1	transient receptor potential cation channel, subfamily A, member 1	5	5	5	6.41076	24.2062	5	5	5	8.46894	5	5	5	5	5	5	5.49515	5	5.9526	6.87858	5	5	5	5	5	ILMN_1656371	GAAATACCACAACCCTCAACTAGAAACACCAATACCAGCTCCTCCACGAG	1.69379	1	1	0.779939	0.206558	1	1	1.09903	1	1.19052	1.37572	0.779939	0.206558	1	1	1
PES1	pescadillo homolog 1, containing BRCT domain	310.754	426.328	293.601	234.244	178.453	186.017	173.479	144.194	242.758	229.883	296.723	283.296	224.584	189.517	178.217	144.404	316.153	177.56	157.549	171.573	221.876	168.291	166.008	123.576	ILMN_1656372	ATGGTGATGCCCCAGGCAGCCTCGCTGCACGCTGTGGTTGTGGAGTTCAG	0.78119	0.539215	1.01064	1.20941	1.25851	1.01882	1.02732	1.00146	1.01738	0.416487	0.53661	0.732455	1.24333	0.904711	0.956934	0.857012
BNC2	basonuclin 2	204.981	51.8117	25.1553	43.7259	122.899	73.6562	34.3414	67.641	185.618	43.7613	186.465	312.853	192.647	155.467	168.179	144.687	129.3	96.1378	65.5102	81.5571	62.0903	37.7509	32.4949	28.0515	ILMN_1656373	TGACAAAAGTCTGTCCCAGTGTGTTGACAGACTTTACTCTTCCTGTGAAT	0.905538	0.844622	7.41254	7.15486	1.56752	2.11071	4.89727	2.13904	0.630788	1.85552	2.60423	1.86519	0.505213	0.512529	0.94623	0.414711
LOC648256	PREDICTED: hypothetical protein LOC648256, transcript variant 1	5	8.22971	5	6.04889	5	8.14838	5	5	12.0827	5	5	5	5	5	5.62973	5	5.30161	5	5	5	5	5	5	5.52879	ILMN_1656376	GGCAATAAGCTCATCCAGGTGCTGTTGGAAGATGAAACCACTGAAAGCGC	2.41653	0.607555	1	0.826598	1	0.613619	1.12595	1	1.06032	0.607555	1	0.826598	1	0.613619	1	1.10576
NMT2	N-myristoyltransferase 2	140.746	151.19	183.084	236.674	210.935	208.677	220.314	210.324	151.337	105.338	159.752	123.498	180.089	155.131	127.79	132.458	123.388	209.445	210.719	202.578	228.359	245.464	257.168	205.789	ILMN_1656378	CTTCTTGTGAAAGTCTTCTGGGACTGCTGGAGAGCCTACTTACATCACGG	1.07524	0.696725	0.87256	0.521806	0.853767	0.743399	0.580037	0.629778	0.876669	1.38531	1.15094	0.855935	1.08261	1.17629	1.16728	0.978439
LOC643093	PREDICTED: hypothetical protein LOC643093	5	5	5	5	5	5	5	5	5	5	5	5	5	5	5	5	5	5	5	5.86635	5	5	5	5	ILMN_1656379	GACATAATTGAAGCTCAGCCCTTACTGGCTTCTACCTCAGCACAAAAGGC	1	1	1	1	1	1	1	1	1	1	1	1.17327	1	1	1	1
LOC124216	PREDICTED: hypothetical LOC124216, misc RNA.	7.24536	7.70244	5	7.26495	23.0012	8.21761	7.04548	11.3223	5	19.3458	8.77968	12.7831	15.1744	16.6801	6.38978	6.80845	10.3683	8.81071	19.1439	22.9909	5	13.2634	16.8075	5	ILMN_1656380	ATCCATCTGTTTAATGGACATTGATACATGGTTAATGTATAAATCATCTT	0.690096	2.51165	1.75594	1.75956	0.659721	2.02979	0.906933	0.60133	1.43102	1.14389	3.82879	3.16463	0.21738	1.61403	2.38558	0.441606
BOLA2	bolA homolog 2	111.745	98.233	59.2312	73.2625	65.9419	49.8209	59.1511	42.5433	99.3731	97.6989	105.975	77.6465	84.1023	67.258	73.2348	53.7339	82.6043	34.0445	46.8706	27.4963	37.3717	29.685	22.3414	10.8979	ILMN_1656382	CTTCAGTATTCACTTGCCTCAGTAGTTTGCCAGATGTTAAGGTAGACCAG	0.889282	0.994563	1.78918	1.05984	1.2754	1.35	1.2381	1.26304	0.739219	0.346569	0.791317	0.375312	0.566737	0.595835	0.377701	0.25616
SOHLH1	spermatogenesis and oogenesis specific basic helix-loop-helix 1	5	5	5	5	5	5	5	5	5	5	8.36988	5	5	5	5	5	7.63706	5	5	5	5	5	5.93647	5	ILMN_1656383	GATCTTCAGGCTGAACAGACTATGTCTGGGGAAAGAACGGATTATGCCCC	1	1	1.67398	1	1	1	1	1	1.52741	1	1	1	1	1	1.18729	1
SEC24D	SEC24 related gene family, member D	174.668	170.394	122.997	81.1241	101.305	110.128	78.6469	97.5433	183.806	201.992	247.561	144.941	90.1942	128.155	194.761	267.443	111	171.95	93.7717	54.1531	65.6479	72.7928	95.7787	87.9095	ILMN_1656386	TGCCTTCAGCCATTGAGTGGAAGCTGCCCCAGGCCCTTACCAGGTGCAGA	1.05232	1.18544	2.01274	1.78666	0.890328	1.16369	2.4764	2.74179	0.635491	1.00913	0.762393	0.667534	0.648026	0.660984	1.21783	0.901235
PPP2R3A	protein phosphatase 2, regulatory subunit B'', alpha, transcript variant 2	61.6703	77.6297	86.4182	93.3842	105.143	165.213	221.028	280.622	95.424	90.7589	93.818	92.0061	101.634	118.786	122.859	151.959	116.442	137.368	133.904	135.303	177.169	223.8	234.384	248.473	ILMN_1656393	GGCCCGCGTCTCGAAGGGGCACCTGTGAACTCAAAAGGCTCTTTTCAGAG	1.54732	1.16913	1.08563	0.985243	0.966624	0.718988	0.555853	0.541506	1.88814	1.76952	1.54949	1.44888	1.68503	1.35461	1.06042	0.885436
MYOT	myotilin	5	5	5	5	5	5	5	5	5	5	5	5	5	5	5	5	5	5	5	5	5	5	5	5	ILMN_1656395	TTCTGGTGGCAACTTTCTCCCAGCAATTTCTCCTCAAGGCCAGGGGGAAG	1	1	1	1	1	1	1	1	1	1	1	1	1	1	1	1
TCEAL8	transcription elongation factor A-like 8, transcript variant 2	1071.19	1324.95	1532.92	1464.26	1622.23	1580.02	1911.3	1651.07	1211.47	1079.04	1135.66	1235.78	1139.28	1299.32	1339.95	1553.01	995.723	1148.31	1211.53	1019.68	1061.91	938.993	839.309	1136.75	ILMN_1656399	GGCTGTGCTGCGGGCAGGCAGCGGAGAGGGCTCGCGGCGAGGGCTCCAGC	1.13095	0.8144	0.740848	0.843964	0.702287	0.822344	0.701069	0.940603	0.92955	0.866677	0.79034	0.696381	0.654598	0.594292	0.439131	0.688491
LOC642295	PREDICTED: hypothetical LOC642295	5	12.5088	5	5	5	5	5	5	5	5	5	5	5	5	5	5	5	7.96716	5	5	5	5	5	5	ILMN_1656401	TGGTGTCTTACTCCCTGGAAGCCTGAAATGGGTGGAATAGCGGTAAGGCT	1	0.39972	1	1	1	1	1	1	1	0.636926	1	1	1	1	1	1
LOC440434	PREDICTED: hypothetical protein FLJ11822	5	5	5	5	5	5	5	5	5	5	5	5	5	5	5	5	5	5	5	5	5	5.15848	5	5	ILMN_1656402	GACAGGGTTCCCTCACTGCTAGTCAGCTTCTTTTGGAAACTGGACAGGCC	1	1	1	1	1	1	1	1	1	1	1	1	1	1.0317	1	1
[truncated: 46,113 more rows]
