# Supplementary material for: Cardiogenic programming of human pluripotent stem cells by dose-controlled activation of EOMES
Source: Nat Commun. 2018 Jan 30;9:440. doi: 10.1038/s41467-017-02812-6 (PMC5789885; doi:10.1038/s41467-017-02812-6)
Supplement: Supplementary file 6 — Supplementary Data 3 [file 41467_2017_2812_MOESM6_ESM.xls]

## Sheet: Supplementary Data 3
Supplementary Data 3 Short-term signaling factor stimulation experiment.
Probe ID	Gene symbol	Definition	Untreated hESCs Signal	hESCs stimulated for 4h with BMP4	4h BMP4 Ratio vs. Untreated	P value 4h BMP4 vs. Untreated	hESCs stimulated for 4h with CHIR99021	4h CHIR Ratio vs. Untreated	P value 4h CHIR vs. Untreated	hESCs stimulated for 4h with CHIR + BMP4	4h CHIR+BMP4 Ratio vs. Untreated	P value 4h CHIR+BMP4 vs. Untreated
Primarily WNT-driven immediate-early induced genes in hESCs
ILMN_2223922	AGTPBP1	ATP/GTP binding protein 1	7	5	0.714286	0.46587	20.9	2.98571	0.04268	21.4	3.05714	0.03276
ILMN_1775405	ARL4A	ADP-ribosylation factor-like 4A, transcript variant 1	77.6	101.7	1.31057	0.16033	651.4	8.39433	0	400.4	5.15979	0
ILMN_1724480	AXIN2	axin 2	221.4	197.2	0.890696	0.57582	1278.3	5.77371	0	1200.6	5.42276	0
ILMN_1805932	C6orf163	chromosome 6 open reading frame 163	5.2	7.1	1.36538	0.75282	20.3	3.90385	0.01553	31.9	6.13462	1e-05
ILMN_1815619	CDX1	caudal type homeobox 1	5	5	1	0.47931	62.6	12.52	0	66.2	13.24	0
ILMN_1671058	CDX2	caudal type homeobox 2	5	5	1	0.97564	21.3	4.26	0.00198	81.1	16.22	0
ILMN_1801068	DACT1	dapper, antagonist of beta-catenin, homolog 1	170.6	126.1	0.739156	0.18969	729.5	4.27608	0	481	2.81946	0
ILMN_1760509	EOMES	eomesodermin homolog	11.1	43.9	3.95495	0	319.6	28.7928	0	834.5	75.1802	0
ILMN_1760909	FGF19	fibroblast growth factor 19	5	5	1	0.84297	12.6	2.52	0.02865	13.2	2.64	0.01881
ILMN_1700081	FST	follistatin, transcript variant FST344	620.7	746.2	1.20219	0.28247	2168.2	3.49315	0	2250.7	3.62607	0
ILMN_2292646	GAD1	glutamate decarboxylase 1, transcript variant GAD67	5	15.8	3.16	0.06	81	16.2	0	69.7	13.94	0
ILMN_1742044	GNAI1	guanine nucleotide binding protein, alpha inhibiting activity polypeptide 1	8.1	7.2	0.888889	0.89454	26.5	3.2716	0.00451	21.2	2.61728	0.03846
ILMN_1686416	GRIP2	glutamate receptor interacting protein 2	5	8.4	1.68	0.5026	23.4	4.68	0.00303	21.9	4.38	0.00532
ILMN_1792689	HIST1H2AC	histone cluster 1, H2ac	5	5.6	1.12	0.88304	20	4	0.01306	17.5	3.5	0.03435
ILMN_2057220	HRSP12	heat-responsive protein 12	5.5	5	0.909091	0.91399	19.1	3.47273	0.0295	18.7	3.4	0.03124
ILMN_2315979	LBH	limb bud and heart development homolog	92.3	88.2	0.95558	0.83793	256	2.77356	0	287.1	3.11051	0
ILMN_2213136	LEF1	lymphoid enhancer-binding factor 1	5	5	1	0.50992	30.3	6.06	0	61.5	12.3	0
ILMN_1719949	LOC644019	PREDICTED: similar to COBW domain containing 3, transcript variant 17	7.4	7.9	1.06757	0.94769	24.7	3.33784	0.00728	27.1	3.66216	0.00182
ILMN_1668969	MIXL1	Mix1 homeobox-like 1	5	11.7	2.34	0.21085	53.7	10.74	0	99.4	19.88	0
ILMN_1777397	MSX1	msh homeobox 1	47.4	81	1.70886	0.00512	332.4	7.01266	0	1604.2	33.8439	0
ILMN_1692674	NKD1	naked cuticle homolog 1	5	5	1	0.80157	118.1	23.62	0	169.1	33.82	0
ILMN_1712537	NODAL	nodal homolog	118.2	97.4	0.824027	0.39356	601.4	5.08799	0	600	5.07614	0
ILMN_1663300	PCDH11X	protocadherin 11 X-linked, transcript variant d	7.9	6.5	0.822785	0.82781	32.4	4.10127	0.00017	21.7	2.74684	0.03141
ILMN_1717393	PTCHD1	patched domain containing 1	5.8	5	0.862069	0.5876	24.9	4.2931	0.00237	34.4	5.93103	0
ILMN_1801504	RUNX1	runt-related transcription factor 1, transcript variant 1	11.8	14.2	1.20339	0.72877	44.2	3.74576	0	38.9	3.29661	6e-05
ILMN_1707065	SALL3	sal-like 3	5	5	1	0.58641	17.4	3.48	0.00415	30.7	6.14	0
ILMN_1775956	SP5	Sp5 transcription factor	5	5	1	0.91018	860.3	172.06	0	666	133.2	0
ILMN_1705629	STEAP1	PREDICTED: six transmembrane epithelial antigen of the prostate 1	8.8	11.1	1.26136	0.72415	29.7	3.375	0.00151	24.8	2.81818	0.0133
ILMN_2120762	T	T, brachyury homolog	5	5	1	0.89953	14	2.8	0.01322	17.6	3.52	0.00158
ILMN_1678842	THBS2	thrombospondin 2	9	9.2	1.02222	0.97067	42.2	4.68889	0	23.7	2.63333	0.02242
ILMN_1753064	TTC13	tetratricopeptide repeat domain 13	14.7	13.3	0.904762	0.83989	37.3	2.53741	0.00179	38.3	2.60544	0.00089
ILMN_1721541	WIF1	WNT inhibitory factor 1	5	5	1	0.69077	17.2	3.44	0.04094	18.1	3.62	0.02466
Primarily BMP-driven immediate-early induced genes in hESCs
ILMN_1814151	AGR2	anterior gradient homolog 2	5.4	21.4	3.96296	0.0096	6.8	1.25926	0.81461	19	3.51852	0.02522
ILMN_1782004	BAPX1	bagpipe homeobox homolog 1	5	17.7	3.54	0.02329	5	1	0.95419	24	4.8	0.00076
ILMN_2179533	C4A	complement component 4A	5	19.8	3.96	0.03615	5	1	0.99305	27.1	5.42	0.00196
ILMN_1712461	CBLN1	cerebellin 1 precursor	5.4	48.9	9.05556	0	16	2.96296	0.08912	69.8	12.9259	0
ILMN_2294411	CTDP1	CTD phosphatase, subunit 1, transcript variant FCP1a	5	33.2	6.64	0	7.3	1.46	0.43955	14.4	2.88	0.04517
ILMN_3247543	ELP2P	endozepine-like peptide 2 pseudogene, non-coding RNA.	5	19.5	3.9	0.00215	5	1	0.65095	14.4	2.88	0.02585
ILMN_1782141	GRHL3	grainyhead-like 3, transcript variant 1	8.4	30.1	3.58333	0.00077	11.3	1.34524	0.65041	54.5	6.4881	0
ILMN_1680987	HAND1	heart and neural crest derivatives expressed 1	5	185	37	0	5	1	0.55676	115.9	23.18	0
ILMN_1664861	ID1	inhibitor of DNA binding 1, dominant negative helix-loop-helix protein, transcript variant 2	615.3	5185.7	8.42792	0	327.5	0.532261	0.01288	5299.7	8.6132	0
ILMN_1732296	ID3	inhibitor of DNA binding 3, dominant negative helix-loop-helix protein	632.8	3342.3	5.28176	0	1291.2	2.04046	0	4563.2	7.21113	0
ILMN_3308828	MIR1253	microRNA 1253, microRNA.	5.8	31.6	5.44828	0.00016	6.7	1.15517	0.89647	21	3.62069	0.02418
ILMN_1790338	PRRX2	paired related homeobox 2	25	74.5	2.98	0	18.5	0.74	0.45056	72.9	2.916	0
ILMN_1795166	PTH1R	parathyroid hormone 1 receptor	5	17.9	3.58	0.00854	5	1	0.97981	17.9	3.58	0.00753
ILMN_1709067	SAMD11	sterile alpha motif domain containing 11	7.5	44.9	5.98667	0	5	0.666667	0.27444	20.4	2.72	0.03988
ILMN_1767068	SMAD6	SMAD family member 6, transcript variant 1	20.4	96.7	4.7402	0	8.5	0.416667	0.13171	106	5.19608	0
ILMN_1750641	SRCAP	Snf2-related CREBBP activator protein	5	27.5	5.5	0.00024	9.1	1.82	0.49462	25.8	5.16	0.00055
ILMN_1765574	TFAP2A	transcription factor AP-2 alpha, transcript variant 3	5	37.6	7.52	0	5	1	0.91568	129.3	25.86	0
ILMN_2193443	TRIM16L	tripartite motif-containing 16-like	7	29.5	4.21429	0.00276	7.6	1.08571	0.94342	30.5	4.35714	0.00159
ILMN_1690557	VCX2	PREDICTED: variable charge, X-linked 2	5	16.1	3.22	0.01387	5	1	0.92618	14.3	2.86	0.02866
